# Supplementary material for: Genome-Wide Analysis of Soybean HD-Zip Gene Family and Expression Profiling under Salinity and Drought Treatments
Source: PLoS One. 2014 Feb 3;9(2):e87156. doi: 10.1371/journal.pone.0087156 (PMC3911943; doi:10.1371/journal.pone.0087156)
Supplement: Text S1 — The information of 88 Gmhdz genes. A complete list of 88 HD-ZIP gene sequences identified in the present study. Genomic DNA sequences are obtained from Phytozome (http://www.phytozome.net/soybean, release 1.0). Amino acid sequences are deduced from the corresponding coding sequences. (TXT) [file pone.0087156.s001.txt]

>Gmhdz1
CACAAAGGCACAAACCCAATCATATAATAAATCCTCTTCATTCCCACACGATATATAACCCCCTCTTACAAGTCTCTCTATTCCTATAATTTCCCAACCC
GCACCATCATTTTTTTCATCTATATATATAATATCTATTCACAACATATTGCAAGTTTCAGCTAGCAAACCCCTTCAACATTTTTCACCCTCAGAATTCA
TATCATGAGTTTTCATGATACATCAAACACAGGGCTTGGACTTGGTCTTGGTCTTGGTCTTGTTAGCTTCCATGATCAATCAGGGAATTGCATGAAGAGT
ACAAATAATGATCCCATGAGAGAAAGCCATAAGATCAAAAAAGTGGAGAATCCATCATCAAAATGTAACAACACATACCCTTCACTTACATTAGGACCAC
CAGATGATGATGATGGTGATGATGATGATGAAGTGAATAATAATAATCAACCAAGTTCAAAGACTGAGTCCTATGAATATTTTCGTCCCCAAGTTTCTTC
TCCTAGTGCGGTGTCTTCATTTTCCAACTCTTCTAGCATCAAGAGGGAAAGAGATCAGGTCTTGGGAGGAGAAGAATTTGAGGTAGTGGTAGAGAAAGTT
CCAACAAGGGTTGTTGGTGATGTTGATGAGGATGGTAACCCCAGAAAGAAACTTAGACTCACAAAAGAACAAGCAGCAGTCTTGGAGGAAAATTTCAGAG
AGCATTCTACTCTCAATCCGGTACCTTAATTAATTATATGAACAATTATTATCATACATCTATTTCTCTTTCATTTTATGTCTATCTCATTTTTCCTCTT
ATTTTTTTTATATATATTTTTCATCACATCATTTATCATATTTGTCATTTTCTTTTTCTTTTATTCTCTCTCTATATATATCTTTTCTTTCCACGTATAT
GCACTTCCAAAAAGGGGATGTGTGTTGATATTTTCCATTAATCAATATTATATATATATGATATATGATTGATCATGGTTTAGTTTATTATTCTTCGATC
AATCATTAATTCATTGTAAGGTTTTCTCAACTCGATTTTCAATCCCTTTGTCATTTTTCTCAGAAGCAAAAGCAAGAATTGGCAATGAAACTGAATCTGC
GAGCAAGACAAGTAGAGGTGTGGTTTCAGAATAGGAGAGCCAGGTAGCTTCCAAGTACCCTACTTTACCTTGTTCCTCTGGTTTTAGAAATAAGTGTTCA
TATAAATCTATGCATGAATATGCTTCATGTTATTTATTGAATAATTATTTAACTTCATATAAGTCCTTCTATTCGCATAAAAAAAATATACTAGTCCTTC
TAACTGTTTAAAGAGAGAAGAACGGGCACGGTTAAAAAAGAAAAATAGAAAATTGTCATTAAAATATTTATTAAATTCACCAATCAATAATTGATACTTA
CTTTGTAAGTAATAAAAAATATGTAATAAATGTCTTTAATATTATTTAACTAATGCCTTTATGTTGTTCATTATCATGAACTTTATTTAAAACAAAATAT
TAAACATTTTTAAAGTCTATCATATCCAACATGATGATCNNNNNNNNNNNNNNNNNNNNNNNNNNNNNNNNNNNNNNNNNNNNNNNNNNNNNNNNNNNNN
NNNNNNNNNNNNNNNNNNNNNNNNNNNNNNNNNNNNNNNNNNNNNNNNNNNNNNNNNNNNNNNNNNNNNNNNNNNNNNNNNNNNNNNNNNNNNNNNNNNN
NNNNNNNNNNNNNNNNNNNNNNNNNNNNNNNNNNNNNNNNNNNNNNNNNNNNNNNNNNNNNNNNNNNNNNNNNNNNNNNNNNNNNNNNNNNNNNNNNNNN
NNNNNNNNNNNNNNNNNNNNNNNNNNNNNNNNAGCCCTCTGACTCTGTCTTTTGTTGCATCTAAAGATAAGATGTCTTATGATATAATTGAAACTTTAGT
AGAATTCAATAGATTTTATACCATGTGAGAATAGGGTTTAAAGTAGACAATGTTTTAAACAAAATTGGGTTGGAAATTGATATTTTGAATAATGTATTTT
GAGCCAAATATTTTTATTTAGAATTAATTAATTTTAAGTAATTAATAGGGCAGATTGTTTTTTTCTTTTCTAACATAATTGCATTACATGTACAGGACAA
AACTAAAGCAAACCGTGTCAGATTGTGAACTACTCAAGAAGTGCTGTGATACTCTAACAGTAGAAAATAAGAAGCTGCAAAAGGAGCTGCAAGAACTAAA
GTCAATGCAAGCAACGCCAGTGCCTCTTTATATGCAGATTCCAGCAGCCACACTTTCCATATGCCCTTCTTGTGAGAGAATCTGCGGTGGCAACGAAAAC
AACGGTGACAACAACAACAATGGCTCTTCACACACGACAACGTTGCTCATTGGCTCAAAGACGCATCATCATTCCTTTTACAAAAGTAACAACTATCCAT
TCCCTCATTCATCATCCGCGGCATGCTAGATATATATATACATATATATATAGTTCCGAGCTAATATATATATGTAATTAAAGATAGGTGATTAGTGATT
ATTACTATTAGAGATCAATCCCCCATGCACCACATGCTTTCTTATATATATGTATACTTCATAAATGGAAAGATCAATTCATAGAGATTTTTCTAATTTG
TTGTAATTTATTTTATATGTAATATATTTATGGTCTATGCGTACATTACATATGAATAACAATGCAGGGTTATCACATAGTTCAATC 
>Gmhdz2
GAAACACCTTTGTCCAGGCTTTCCCCAATCTCACAACCAGAACCAAGGCTCCCAATATAACCCCATCAAAGTTCCCCACCACAGAGAAGAATCTCTCTTT
ATTTCTTTCACTCTCTCAGAACCAAAATTTTCCAAACTCCTCAACTCTCATCAGATATCAACCTTCTCTCTCTCCAAACTCTCGCACCTTTCTGCTCTGC
CCTTCAATTTATTCACCTCTGACACCCTCTTAATTCTGCTTCCAGTTCCTCTGAGTGGTGAGTATGATCTCTTCTCACTCCCACAATTCCCACATTATAG
TAATCCTCATCACCTGCTTATTTCGTCATAAATTCTAGATCAAACTCCACACCCTGATCCTCCCTTTTACTTCTTATGGAGCATGTATCAACTCAAATGA
ATAACATGACCCTTTAGTCTAAGAATAAGAAAAACACACACACACACACACGCACAACACACTTCAAAGTCCAAAGTCCACACCAACCCACCAAAAAGTC
TTGTTCCCATGGCGAGTGGCAAGCTTTATGCTGGTTCAAACATGTCACTTCTCCTCCAAAACGAAAGGCTCCCTTGCTCCTCTGAAGTCCTTGAGTCTCT
TTGGGCTCACACCTCTAACCCTGCTTCCTTCCAAGGTGATGGATGATTCATCTCTCTTCCTTCTCAATTCCCTTCACTCTCTTCATACTTTTTTTTTCTT
TTACTACTTCCCTTGCTCATGAATTTTCACTACCTCAACTTTTCTGTCACATGTATACATACATACCTACCAAGGTTTTTAAAAAACGGTCTAAGTCACA
ACATCAAGCTTCTTGTGGTTTCCATGACCATATTCTGAAAGGATCGCCACCGCAATTTAAAACCTTGATACATATATATAAAAATAAACAAACTAACCAA
TTGGCTTTTTTTTTTTTATGGGAAACTTGAAAGTTGGTTTCGTTCAGTTTAGAACTGTTGTTTGTTCTCTTAAGATGTTTGATTTTTTTTTCCTTCCTTG
GTTATGATTGAATTTTAACATGGTAGTTGTTGTTTGGTGGGGTTGGTTTTCAGGTTCAAAATCCGTGGTTGATTTTGAGAATGTTAATGGGAGCAGGGTG
ACGGATAGGCCCTTTTTTCAAGCGTTGGAGAAAGAAGAGAACTGTGATGAGGATTACGAGGGGTGTTTCCATCAACCGGGGAAGAAAAGGAGGCTCACAA
GCGAACAAGTTCAGTTCCTTGAAAGGAACTTTGAGGTAGAGAACAAGCTTGAACCCGAAAGGAAGGTCCAACTTGCAAAAGAGCTTGGCTTGCAGCCAAG
GCAAGTTGCTATATGGTTCCAAAACCGAAGAGCAAGGTTCAAGACCAAGCAGCTAGAAAAAGACTATGGCGTGTTGAAAGCTAGTTATGATAGGCTCAAA
GGTGACTATGAAAGTCTTGTTCAAGAGAATGACAAGTTAAAAGCAGAGGTAAAAAGAATTTTTTTTAAAAAAAAGAGACACACACAACACACACATACAT
ACACACTCAATTTTGCTTTTGTGCTTTATGCTACTAGTACTACTTGCTTTAATAAAGTGCAATTTTTATTTATTTGTCCCACTAATGGGTTAATGATTGG
ATTGGCACAAAATTTTGTTACTAACAGGTGAATTCTCTGGAGAGCAAATTGATTCTTAGAGATAAAGAGAAGGAGGAGAATTCGGATGACAAGTCATCTC
CTGATGATGCTGTCAATTCTTCACCCCACAACAACAAGGAGCCTATTATGGATTTATTAATTTCAAAAAATGCAACAACATCTGAAAATGGAACCGAAGT
GTCAACACTCCCACTCCCTATTATGGTAACATGCAAGCAAGAAGATGCCAATTCAGCCAAAAGTGATGTGCTTGATTCGGATAGCCCACATTGCACTGAT
TATGGGAACCACCCTTCCTCATTCGTGGAGCCTGCTGATTCCTCTCATGCCTTTGAACCAGAAGACCACTCAGAAGACTTCTCACAAGATGAAGAGGATA
ACCTTAGTGAAAACTTTTTGACCCTCCCTTCTTCTTGTTGCTTACCTAAGGTTGAAGAACCCTGCTATGATGACCCTCCAGAAAACTCTTGTAATTTTGG
CTTCCATGTTGAGGATCAAACCTTCTGTTTCTGGCCCTACTGAACCAACCAACCAACCAACCGCTTCCAATGTTATAAAAACTTCGCAGTTGTAACCATG
TACTAGAAATCAATAAAAATGGTATTGTTACTTCTACTAAGGAATAAAAATCAGAAGGCTAATGCAATGCATCATGCTATCATCACTGGTGGTGTTAATA
GTTAGCAGTGAAAGTGTAACACAATGTTACTACTAGCTAAAATTCAAAAACTTGGTTCAGGTGTGCGCGTAGGTATCCCAAAATTTCAGGTGGGGTACAG
CAACCAATCGTTGTTTTACTTTCGGATGTGGAAAATGGAAACCCTGTTTTCTCTTTCTCTCTGCACTCCTCTGGATCACACCGTTGTTTTACTCATGTAT
TAGGAAGACCCTTTCATCATGATTCACCTGTCCTCACTGCTCAGCATAAAGTTACAGTTTTATATGCGTCCCAGTAATCATTAGAGTCATCATAGCAACC
AGAGTTTGAGTAGATTAAATAAGATCTCACATTCAAATTTTCCTGTTGTTATTGGACACTGAGAAAAACTTGTGTCTAAGTTGATGATGATTATGTAAGA
AATATTTGGCATATTTTAATGAAATTGAAAAACTAAATAAAAGGAATGAATTATTAGTAATTAATAT 


>Gmhdz3
AAGGAAAGGAAATATAAAAAAAAAACAGTGATATATATGGAAGTTGAGGCCTAGAACTAGTCTATAGATTCAAACATCTCTCTCTCTCTCTCCTCCCATC
CCTCCTTCCCTCTCCCTCTCAACTTCATTTTCCTTTCAAATAGTAACACTAGAGAACAAAAGCTCTAGCTAGAACTGATAATGTATATACAAGCCATCAT
TCAGAACAATTAGTGCATCCTCTTTCATCTGAAGAACTTGTTTAGTTTGCTCCTAAAATATTTGTCTGAGGATGTGGTGCAGAAATCCTTTACCCTTCCT
TCTTTATTAAAGCTTATAGCATCTGCAATCATTAATTTCTTATTCCTTCAAAGTGGCGATCACACTATCATTCAGCTGATTTTGAAGATTTTGTGGCAGG
CATAAAACCTGCAATGAGATGGCTTTCTTCCCAGCAAATTTCATGCTCCAAACTCCTCACCATGATGATCATCATCATCAACCTCCACCATCCCTCACCT
CAATTCTACCAACGTGTGCACCTCAAGAATATCATGGTACACTCTCTCTAAAAACTAAGAATCAAACAACACACTCAAATATTCTGTGACTGATACCGGT
TTCCTAATGTTGATGCAGGGGGAGTGACCTTTCTAGGAAAGAGATCCATGTCATTTTCATCAGGGATTGAGCATGGAGAAGAGGTCAATGCCGAGGAAGA
TTTGTCTGATGATGGATCACAAGCAGGGGAGAAGAAGAGGAGGCTCAACATGGAGCAAGTGAAGACACTTGAGAAGAGCTTTGAGTTGGGGAACAAGCTT
GAGCCAGAGAGGAAAATGCAGCTTGCAAGAGCACTTGGCTTGCAGCCAAGACAAATTGCTATATGGTTCCAGAACAGAAGGGCTAGGTGGAAGACCAAGC
AGTTGGAGAAAGACTATGATGTTCTCAAAAGACAGTATGAAGCTGTCAAGTCAGATAATGATGCACTTCAAGCTCAGAACCAAAAACTTCAGGCTGAAGT
TAGTAGTTTTCCTTCTAACACAATCAAATTCCAATCATTTAGTGCTGTAGTGTAGTATATCTCCTGTTTACTTTCACATCATTTTTTTTATTTTGCTTTT
GAACTTTATTTTTTTATGGAAAAGTGAAAAATAAATAAATAAAAGATGAATGGACATGTTGAATTTCTGCTATGTGAGACTGTTTTGATGAGATTGTTTT
GATTCTGCAGAATAAAGCTTGGTGGTAGCAATGATGATCTTTTTTTTTTCTTTAAGTGTTTATGCTTTTTTGACTTGTGTATAGTTTCCAGAACCGTTCC
TTTCACCCCTTCTCTAACTAGTGAGTGACTTTCTATAAAGTTGTGCTTTTTCCTTTCATCTACAGTGACTTCTTCAAGATTCAATGATCCATCATCTCTC
CAATGACAACTTCCATTCCCTCTCTTGCATAGTCCACACTGGTTTTGTTTTGCACATAACCGTTTTCATTTTTCAATTTCTCATCATACCATATTCTAGT
TTCTAGAATCTAGATATCTTATAAAACTCTCATGTTAGCACTTTTTGTTTTGGTCTTTTGGGGGGCTAACTAATAGGGGTGGTGTTTAATGTTTTAGCCT
TTTAGGTCCTACTTTCTGCATGCATATTGCATATTTTGTTATTGTACCCTTATTGGATTAATCAATATTTTCTGGTGCAGATATTGGCACTGAAAAGTAG
AGAACCAACTGAATCCATAAACCTTAACAAAGAAACAGAAGGATCCTGCAGCAATAGAAGTGAGAACAGCTCAGACATCAAGTTGGATATCTCAAGGACA
CCAGCTATTGACAGTCCTCATTCTACACATCAGCAAAGCAGACCCCTCTTTCCTCCTTCTTCTGCTAGGCCTGCAGGAGTTGCTCAGCTTTTCCAAACCT
CTTCAAGACCAGACCTTCCATCATGCCAAAAGATTGACCAAATGGTCAAAGAAGAAAGCCTAAGCAACATGTTTTGTGGCATGGATGATCAATCGGGGTT
TTGGCCATGGTTGGAGCAGCAACATTTCAATTGAATATTCCAAAGGAAGAGAGAGTTATTAATTAATTTAAAAAATTGGATGTAGTAGGTTTTCTTTTTC
CCTGTGAAATCAAGAGGGTGTCCATCAATTTATCACACCATACTTTATTATGATGAGTTCTTAAATTAAAAACCCATGTTTTGGAAACTTGGTGTATAAA
ATAGGATATATATCAAGTAGAAATTTTCTGGCGGCGCTTGAAAATTTTCTTGAAACTTTTGAGTAATGCTACTATTTGGTTCATGAGTTAATTAATGGGG
AATGAGAAATTAAAACCATGCTTGCTAGTGCAGGCAACATGGAGTGTAACATTAAAATAAGG 


>Gmhdz4
TCCAAAAACATATCGTCCTTTTGAGGATAACATCAATATCACACTGGTTTTGCGATCAAAGAGATCGAAGCCAGTGAAGAGCGAGCGAGAGAGCTAGGAA
CCTAACATAACATACCACAATGAATCATCGACAACCTTTCCAAGACCACATGATGCTCATGTCTCAGTTACTCCCTGCTGATGCATACACTCAAATTATT
GCTCAACAAGGTAATTAGAATACATGCGTGCTCAAACTCAAAAATGTTACTCTGGAGCTCTATTCATAAAAAACGTCACCTTTGTTTTAACTTTTCGTGT
CCATGTATCACTATTTTTCAGGAGACACTAAGAAGCCAAGACGCCGTCGTAACAAGAAGAACAAAGGAGGAGAAAACGCTGCCTCGGAAGCCAACAAGAA
GAGGAAGCTTAGTGATGACCAAGTTAATCTCCTTGAACAAAACTTTGGAAATGAACACAAACTTGAGTCCGAGAGAAAGGACAGGCTGGCAATGGAGCTT
GGTTTGGACCCTCGACAAGTTGCTGTGTGGTTTCAAAACAGAAGAGCTCGTTGGAAGAACAAAAAGTTGGAAGAAGAGTACTCCAACCTTAAAAAAAATC
ATGAAGCCACCTTGCTCGAGAAATGTCGCCTAGAGACTGAGGTATACCTCTTTTTCTTTTTCATATGTAAGTTTTTTTTTTTTTTTGGTTTTCCTAGAAA
TTAATAATTATTCTGAGAAATTAACTATATTTAAAAGCCATAGGTATCACGCAATTAACAAGCGAGAGCCATTTTCACTGGCCCATATTAGTTCTTGTGC
TTAGGAAACTTTTTGGGTAAAAATAAAAAAAAAACAGTACAAAGAGTTTGACTTTATGGCCTAACCTTGTGGAAACTGAAAGCGCAAGTGGAGGTAGTAC
GCTTGCCTAGAGAATAGAGAGAGTAAGTTGAAAGTTGAAACTCCTTTTGTTTCCCATCAATTACTTTATATCCAAGCACTGCACAGTTTGCCCTCAACGG
TTGTGTCATTTTCTTTAGCTCATAACAGAAACGTCAATTTCTGGCTAGCATGTCACCACGTTACTTCTGTGGTGGCTTTGGTATTTTTTTATTCTCTATT
GTTTTCTTTATCTTTTGTAACTGGTTGATTTGTTTGATGAATCTTACTGATCAATGTCCATGAAATATTGATTATAAATTTGAAAGAAAAAATATTTATT
ATGTAAAATATAGGAGATTCTAAAAAAAGTTATGAGTAGCATATAATTGCATATTTCAATAAAAAAATTTCTTCTTTTAATTTCTTAATTAATGCTCTAA
GATCACTGATTAGGTTAGGATTTGTATTTATTTATTTGTTTGTAAATTTTCTTAGTAGTTTATTCCTGTAAATGTTGAAAGAGGTATAGAAGCACCCGCA
TGCAACCGATTCTTCAGGGCAAAACAAGAAAGAAAAAAAAAAGTAAAGAAAAGTGGAACCAAGACCCACCATATGAACGTGCAGAGAGGAGCTCTGGGCT
CGAAGAAACCCAAGTGACACTTGAGTTCTCAGCCATAGATAAGTCATGTGGAAAAATATTCAACAAAAATAATAATAATAACAAAAAAGGGGAAAACCAC
TAACAAGAAAAGAACAGCAAACTGCCACCTTAGTAGACAACAGAAGGCACTGTTTCTTCCATTTGTTCGATAAGTTCCGTACAATATTATTAGGATAGCA
CACGTTGGGCCTGCTCAAGGCCCACTTGTGAAGAAGACACGTAACATGTGTTCCCACGTGAAATGCCATTAGCCTCTGATCAATACCTATCATGTGTCTC
TATTTAGATATATTCCCTTAACACCCCTTTAAGCTTTATCTTTGGTTAGATATTATCATAAATATATTAACTATTTTCATATTGGCACCTTTGCTTGTAG
GTGTTGAAGCTCAAAGAGCAACTTTCTGAGGCAGAGAAAGAGATTCAGAGGCTGCTAGAGAGTGCTGAGAGAGTCCCAAGCAACAGTTCTAGTTCGTCAC
AGTCACAGTCAATGGAAGCGGTGGACCCACCATTCTTTGGAGAATTTGGAGTTGATGGATATGAGGATGATGTGTTTTACGTGCCTGAGATCCATTACAT
CAACGGCATGGAATGGATTAATCTGTATATGTAAAACTAGCAATAGGAATTTAGAACTTTGTAGATAATGTGAATGATCCAATGTATATTGTTCCTAGCT
AGCTAGGTAGCTAAGCGTGTTTGTTTGACTATGGTTTGGAAATTGGAAAGTATCCATTAACATCATGATTTGCAATTTGACCAGAAATGGCAGTATTTTC
CCTTTGTGTGCAATATTAGCTTATGTCGATCAGCTATGAAGACATAGTTGTGCCGTGTGTTTCTTAATTTTACAACAAAATAATAATTGAG 
>Gmhdz5
AACAATAATCATAGCTACCCACCCACCCACCCAACGCCCCCACAAAAGGTCCTATTCATTCCCTCTCTCTTCTTCTTAAGACCCTTTCAATCCCATGAGC
CTTTAAACCACCACACACCATCCATAATTTTCTAACTGATACGTACCTCTATCTCTCCCCCCCAAACCCACCGTTTTATTCTCTGAAATGGGTCTTGACC
AGGATGCCAATAGCTCAGGCCTTCACCTCGTTCTAGGGCTTTCTTTGACTGCTACTGTAAAGGAAACCACTCAATCCACCAAGCCTGATGATGATCATCA
TCTTTGTGTTATTAAGCCAACGCCAACGAAACCTTATCCCCCCAATGAACCGTCTCTAACGTTGGGCCTGTCCGGTGAGAGTTACCACGTGACCAAGCAA
GTGCTTAGAAATAACGTTTATTGTGAGGACCCTCTTGAGTTGTCTCGACAGACATCACCTCACAGCGTTGTTTCGTCTTTCTCAACTGGGAGGGTCGTTA
AGAGGGAGAGAGATCTTAGCTGTGAAGACATAGAGGTAGAGGCAGAAGAGAGGGTTTCTTCAAGAGTCAGCGACGAAGACGAAGATGGAACCAATGCTAG
AAAGAAGCTCAGACTCACCAAAGAACAATCTGCACTGCTAGAAGAGAGCTTCAAACAACACAGCACTCTCAACCCCGTAAGTAATTAATTGCTTTTTAAT
CTCTATATCCGCTCTCTATTTATTTAGTGCAAAATTTAATTAGTATTACTTTCTTCTATTGAATTTACAGAAACAGAAACAAGCTTTAGCCAGACGGTTA
AATCTCCGGCCTCGACAAGTTGAAGTGTGGTTCCAGAATCGGAGAGCCAGGTACATCAAACAGCACCACAAAAAATGTTTTATTAACTACGTGTTCATGT
ATATAATTAAAAAGAAGCATAATATATATATATATATATATATATATATATATATATATATATATATATATATATATATATATGTGTGTGTGTGTATGTA
TGTATAATTATCAAGCACAAATTAATAATATCCGTACGTGTGGAACGATAAAGCTTTAGTTCTACAAATATTAAACAATTTAATTAATTAATTAACACCT
ACAATCATTTGCTGGTTGTTGTCTAATTAGAAAGGCTTATTAATATTGAATTTGTGTGGTTCACAAGTTTGATAAATTCATAAGATAATAACATGACTTT
GTGGTATATTAAGATTTTGGGGTGTGTGTTGCAGAACAAAGCTGAAGCAAACGGAGGTGGACTGTGAGTTCTTAAAGAAATGCTGTGAAACATTGAAGGA
CGAAAACAGGAGGTTAAAGAAGGAGCTGCAAGAGCTGAAGGCACTGAAACTAGCTCAACCCTTGTACATGCCTATGCCTGCTGCCACACTCACCATGTGC
CCTTCTTGCGACAGGCTCGGTGGCGTTAACGATAACGGTTCGAATAAAAGCCCCTTCTCCATGGCTCCCAAGCCTCACTTCTATAACCCCTTCGCCAATC
CTTCAGCAGCATGTTGATTATTGTGGTTAGGTTTTCACTATTCATTCGGGGCGAAGAGGTTAAAAAGGCAAGAGTTATTTCCCACAACCATTGTATTTTT
TTGGTTGAGGGCGATGCGTCTAGCTAGCTAGGGAAAATTAAGCTGTAATTAGCTAATACTGTTGAGAATAGTAACTGCTGATTGAAATTATCTTTTGCTT
TTTTCTTCATCTATTGTATGTTTATATAAACCGTTACAGAAGGTGTTCATCTATGAAGGAATTAGAATTTTTTTTCTTTTGTCGTTCATTTATAAAATTC
TCATGGTAAGTGTATATGTATATAGATATAGATACACATATGTCAATGTTGTGAAACATCCATTTATCCCCCTTTCATAGATAGCTGGAGGATTGTGATT
TGTGGGGGCTAATCTGATTTCTTCTCCATTTATCT 
>Gmhdz6
GAGGCATGAGATGAGAATAGGATAGAGAAAGCGAAAGCAAGTTGTAATATTTGTGGGGTAAAAGCCATGATTCAGATAATTGGGGCTTGCTGACATAAAG
GCATGATTGAACTCTCCACTCCTTTCTATATAATCCCTTCCACACGCACTTCTCCACTTCATAGTCACAACTAGAGATGACGGTTCAAAAGGAAGATTTG
GGCTTGAGTCTAAGTTTGAGCTTCCCTCTCCTCTCCTCTTCTCCTTCCAGCCACAACCCTCAGAAACCCTCTTGGAACGACCCTATTTTCACTTCTTCAG
GTCTGTCTTAAGATTCTCAATCTTTTCTTTTTCTCTTTTCCTTCTTGCTTTTTCATTTCCACACCTTTTCCTATTTAACAATCATTTTCACTTCTTTTCA
CTCCCTTCAAGCACTTTCAAAGCTTCCTAATTTTCCCCAACCCTCTTTTTACTCCATACTTTAGCATCCAACATTTTTTTTTTTTTAATTTCTAATTCCC
AGTGTTGGTTGCTACATGCTAAACGGTGTGTTTTGCATGCAGGTGAAGCTGGATCATTCCTCCGCGGAATCGATGTGAACCGTTTACCTTCTGTGGTTGA
TTGCGAAGAGGAAGCAGGTGTTTCATCTCCAAACAGCACGGTTTCTAGCGTCAGTGGAAAGCGCAGCGAGAGGGAAACCAATGGAGAAGAAAACGACACA
GACAGAGCTTGTTCCAGAGGCATCATCAGCGACGAAGAAGATGCTGAAACCTCTAGAAAGAAACTTAGACTCTCCAAAGATCAGTCAATTGTCCTGGAAG
AGAGCTTCAAAGAACACAACACTCTTAACCCCGTAAGTAAACGTACACATGCCAATTAATTTTTTTTGTCCTGTATCAGAGACATAGTATCCTCTGATCT
ACTGGATCATATATTAATCTCACTCACGATGTATAGGTGCGATTGATCATAGAAAATTTTGTACACAATGTGAATCAAATACAGACTGTTGCTAAATAGA
TTATTTTCATTCACAAGGATGTAGTGGGACATTATACTGTTCAATTAATTTGTTTTTTGTTTTGTGCGTGAATATGTTGTTGTGTTGTTTGCAGAAGCAA
AAGTTGGCACTGGCGAAACAGCTGGGTCTTCGAGCGAGACAAGTGGAGGTGTGGTTCCAGAACAGAAGGGCAAGGTGGGTTCATTTCGCCAACATTTTTG
TTGTGTGATCTTTAAGAGTTTTACTGAAATTAATTTTCAGGACGAAGCTGAAGCAAACGGAGGTTGACTGCGAGTTTTTGAAAAGGTGCTGCGAGAATCT
GACGGAGGAAAACAGGAGGTTGCAGAAGGAAGTGCAAGAGCTTAGAGCACTGAAACTTTCCCCGCAGTTCTACATGCACATGACCCCACCCACCACCCTC
ACCATGTGCCCCTCGTGTGAGCGTGTCGCGGTTCCCCCCTCCTCTGCCGTTGATCCTGCCACGCGTCACCATCACGTGCCTCCATCTCACCCCCGGGCCT
TTCCCATTGGCCCATGGGCCAGGCCCTTCGATGCCCTCCGTCCCAGATCTTAGACTCGCGGAAACAAAATGACAAAATTGAAAAAAAGATAGGAAGCCAT
GAATTATGTGTTCAAAGTGTGGTCTAAGATATGGTTGTTAGGAAAACTGATTTTGTGGGTCTCTAATGTTTTGTACTAGTTTGACCCTTCGTCTTTCTTT
TGGATTTCGGGGCATGACCTGGTCTAGTTACTAGTTAGGTTTTTTAGTTTTATAATACTTACTGCGTTACTCTCGTTTCTCATGATTAAATCCGAGACTT
TCTGTAAAGTTTACTGGTCTTAATTAATAGTATTATATATAGCTTTCTTGTGTGAGCAGATTTTGTTCTTATACCTCAAAGTCAAATTGATT 
>Gmhdz7
AATGATATCGCGCTCTAACTCTCTTCTGTTCACGTATATCCATTTACACCAGTCGTCCCTCCATAAATGCTTCTACACCCTCTGCAATAACTCCATGCTG
CCAAACCTTCTCTCACTTGTTCTATTTATCTCCTCCTGCGTTGTTTCGTTCTGTCTCTATTTTGCTTTGGCCCAAACTAAAACTCCATCAACTACTCCTT
CACTTCCCTAATTCCCCCCACACCCATTCTTGTTTCTACCGTTCCAGTCATCATCAACATAACTAATTAAGGTTTACACCACTATCAAACGCTTAAGGTC
CCCTCTCGCATATACGCGTGTTTAATTTTAGCTTTGACTTGCTTTGCTTTGCTTAGCTTAGTTAATTTCTGAGTGAGAGAAAGGGGTAACGGCTACGTCC
CCCGCATTGAAATTGGTTACTTGACTAGCGTAATCATCTGTTTTGTCAAACCTTTCACACTCTCTACCCTTATTTTGTCTTTTCTGATTTCCCTAGCTTT
TGTCTTTTGGGGTGGCAAGTTTTGCGTGTAAGATAAGAGTATTAAGGCCAACCAAGGCCAGGTAAAGTCACCAGTGCCTCTTTGCAACCTTAACATAAGA
ATGAATCTCCAAACAAACACTTGAAAGTGCTGCATATCGATCAGAGACAAAACAGCGGCACGAGCTGGTCGATGCTTTTATCAGTTTCAGCTTTGCGAGA
CGGTTCCATAAATCCCAATTGCAAGTACCATCAAACTTTACAGAGGGAAAGCGGTCGATTCATTGCTGTCATCTTCGTGGTTAATCTAACAGGTGATCAC
TTCCCTAATTTCTTATTTTCTCTCCTAATTAAACAGAGATAGAACACCTTTTCTTTTTTGAGTTGAACAGCAATTTGACTAAATGGTAAAACTTGTACAT
TTTCTTTATTCTCGATGGGGAGATCTGGCTTAGAAATTTTTTACATATAGAACTCCGATTATTAATCGTTGTTGTTGTTATCAAATTTGTTCAATTTAAT
GCTTTATTGCCAACAAATTAAGTTTAGTCTTTTTGAGTAATGTGAGTACTTTTCTAAGCATCTAATAATAAGCTATTGAAGCTCAATTTGCCTAAAGCAC
CAAACTTAATGCTTTATTATTTTTTGTTTTATAGGATACTTTTACTTACTTTATAAGAATTACAAAATAAAATTTAGTTAGTGATTTTATATTTGTGAAA
CTTTTATATTTTTTAAATATTCTGTAAATTATTAAAACTCTATTATCTTATTACAGTATTTGTTTTTATGATAAGGAAGTGGAAGGAAAATGAAAAGAAA
CTATATTATTTTTTTAATGTTTATTTGAGTGGGAAAAAAAGTTTCAATTCTAAGGCCCATGAGAAAATATAATTCCTTCCCTCCCAAATTTGGCATGAAA
GGGTTGAGGGGAAAAATGATCTCTTACTCATTTTTATTTTTGTTTTTTTAATATATATATATATATATATATATATATAACATGATTTTTTATATAAAAA
ATAAATGATTTCACCTTATGAAAAATAGTTAAATATAAAAAGTTTGTCTTTTAAAGTTAATTGTATTTTTTTTAATTAGAATGATAAATATAACTTTTTT
TGTAAGGCCTGTGGCTCTTTCGTGCTTCCATAAGCATCACTATGAGACTAACTTAAACAGTTAGCCCTTTTCCCCTTTCCCCCTTTTTCAAATATGCAAA
CCGAACTCGTCTATTTATTTTCACTTATCTAAATAATTACAGGAAAAATTCTCTACGTTTTTCTTATTTCCATATATCAAAATAATACATTTTTTCTATT
CTTTTAATATTTTGTTTTTTATCTTTCTTATTTTTTTCTCTATTTTATTTCTAATTCAAATAGAACATTAATTTGTTTCTATCGAATCTTTGTTACCCAT
AATAAACTGTGTGTAGTGTATACTTGTAGGTTTTTTTTTTTTAAAAAAAAATCCTTCTGTCTGCTCAATTAACAAATAATTCTAAATCATTTAATATTCT
CTTACTAATTTTCCTACATTCTTTATATGTAAATGTTCTATATCTTCAAACAAAATATCCCGGTATACATTAACTAATAACCGAATACTCTCTCTCCGTC
TTAAGTATCGATCTAGATTAATTTATCCAGATAAAAAAAAAGTTAATACACGTATGAAAAAATAATAATTTTACAAAATTAAATTTATTAAATAAATTAA
AAAAAGTACTATTGGTATTACATTAAAAAACTAAAGTGAAACTTACTAAAAGAGAATAATTTTAAATTTGACTTCTGGATATATAATTGTATTAAATAGT
TGTATACATAATTTCTATCCTTGTACAAAATTGTCTATAATAAAAAAATTCATGTGATTTATACCAATTTTTTCCCATACCCATATATATTAATCTTGTA
AAATGTTTAGGATATATAATTAATATTTTTAACTAGAACTAGAATTTGAATTTTTACTTAAGTAAAAAAAAAACTCATTTTAGAATTAAAATCACAATTA
TTATAGCATAACTAAAATCAACCCTTCCCAATTATATTTTGGAACCAATTGACCTTAATCTCAATTCAATTTGTAAAAAAAAAAAGCGTATTAAATAGAA
AAAAATACATTAATATTTTAAAATATAAGCAATATATTTAATACATTTTTCATTTAATTAAAGAAGAAGATTAGTAAGAAGATATTGTAAGAAAAATTGT
AATTATTGTTTGTTTTTATTTTTTTTATGCAATAGAAATAATAGATTTTATATGATTATAGAAATAATAAATTTAAACTTAAGATTTCGTGCAAAAATTT
CAAATTCTCTCACCTCATTACATGAAATATAGTATATCTTTTATTTTTTTCATTTTGTGTGCAAGTTAAAGAACATTAATTACATTAAACAATATTACTA
TCATTGTTCGTATTTATAAAATCTAATTAAATTAAAAATACATCTTTATTCATTACTATTTCCGTTCTTATTTATAAGATCCAAATTATTAAAAAAACAA
TTTAAATATTTAATTGAATATGATTGTTTGGTACATCCTTAATTGAATATGTTTAATAATTTCTTAAGAAATGTGTGGATAATAGTTAACATGAGGCTTA
TTTTCTTTTTATTAATGCTAATACTTATTAAATTATATATTTTCATATTTTTGAGATGCCAGATGTATTGGATTTTTAATTTTTAATACATTTTACAAAA
TGTACATAGAAAGTCAATATAAATAATATAATTAATTTAAAAGAAATAGCATTGCTCATTTACTATTTTACTAAAAATATTAAATTTTTGCCTTATGTAG
TTATGAACATTTAATGTAATAATAAACTAATTCTAATGTATATTATATTGATTATTGAACTTCTTTAAAATATATTCTTAAGGGCCCTCGCTATATAGGG
CTACACAAACTACACTCTTCTTGGTCGATCTCCCACATTTTTCTCTACCCCTCGCGCGTGTTAAATTTTTTGAAATCCTGGTTTTGCAGAGAAGCTATAG
AGAAGAAGATTGCGGCTTGTGAACTTAAGGATTTAAGTGAAGTCAATGTTTGACACAAACATGTTTGATTCTCACCCTCACTTGCTTGATATGTCACCAC
CCCACAAGACTACTTGCTCTGAGAGTGATTTGGCAAAGCCCTGCAGAGATGATGAGTACGAGACCAAATCTATCACTGACACCATGGACGCTCCTTCTGG
CGACGACCAAGATCCCAACCCGCGACCCAAAAAGAAGGGTTACCGCCGCCACACACAGCGCCAAATTGAAGAAATGGAAGCGTACGTAATATCATGAAAC
CTTAATTTGTTCCAATACATCACTCTTTATATATATCTGATGATGATAATAAAACACACACGCATACACACACACACACATATATATATATATGTATGTT
TGCTTAGTTGGTATTATGTTGTTTTCAACTTTACTTTTATCAGCTTCTTCAAGCAGTGTCCTCACCCGGATGACAAGCAAAGAAAAGAGCTGAGCCGTGA
GCTGGGGTTAGAGCCTTTGCAAGTCAAGTTTTGGTTCCAAAACAAGCGCACCCAGATGAAGGTAAGTCAAAGAGAGAGAGAGAGGGAAGTTATATTAGAT
TGAACTGTGGAGTATATGAATTTGAAGTTGTACCACTAACATATATACTTTTTCTTAATTTATGCTGGTCATGTAGACTCAACATGAACGAAATGAAAAT
GCTATTTTGAAGGCAGAGAATGAAAAGCTTCGCGCTGAGAACAGCAGGTACAAGGAGGCCCTAACCAATGCTACATGCCCCAACTGTGGAGGCCCAGCTG
CTCTTGGCGAAATGTCCTTCGACGAGCAACACTTGAGGATTGAGAATGCTCGGTTAAGAGAAGAGGTACCACAAAAGAAACTCGTTAATTAATACGCCTC
CTTGTTCCTTTTTTTTCTTAATCAAATAACCAAGTTAGTTACTTTTACTTCAGATCGATAGGATTTCAGGAATTGCTGCCAAATATGTTGGAAAGCCAGT
GACTTCTTCGTACTCCAACCTCTCATCTCTGAATAACAACCACGTGCCTGTCGGTAACTATGGATCACAATCAGGCACGGTAGGAGAAATGTATGGAGGC
AGTGACCTTTTTAGGCCACTCCCAGCTCCTGCTGATGCTGACAAACCCATGATTGTGGAGCTTGCTGTTGCAGCTATGGAGGAACTCACAAGACTAGCTC
AGGCTGGAGAGCCTTTGTGGGTCCCAAGCAACCACCATTCTGAGATTCTAAATGAAGATGAATACTTGAGGACTTTCCCTACTAGAGGTTTAGGACCCAA
ACCCTTGGGCTTGAGATCAGAAGCTTCAAGGGAATCCGTGGTGGTCATCATGAATCACATTAACCTTATTGATATCCTTATGGATGTGGTGAGTGCTAAT
TAAAGATGTTCTTAGCTTACAATTTCTTAATCAATGAGACACTTGAGCTGACAATGACATTGATGGGTACTGGTTTTCAGAATCAATGGTCAACTGTGTT
TTGCGGTATTGTCTCGAGAGCATTGACCCTTGAAGTCCTTTCAACTGGAATAGCAGGAAACTACAACGGAGCCTTGCAAGTGGTACGCATTTTTCTCCCC
TTTTCTTCTACGCCATGCATGACCTTGCTGGTATTGTTGACAGATAATAACTTTACCCTCGACCAGGACAAAAAAATATATCTTTCTTAGCACCTCATAT
AATTAACAAAGTGTTTTTGTTTTTTTTTTTTGTGTGTTTAGATGTCATCTGAGTTCCAAGTCGCTTCACCACTTGTTCCTACTCGTGAGAACTATTTCGT
AAGGTACTGTAAGCAGCAACCAGATGGGATATGGGCAGTGGTGGATGTTTCCTTGGATAATCTGCGACCCAGTACAATCTCAAGAAGCCGAAGAAGGCCC
TCTGGTTGTTTAATTCAAGAATTGCCAAACGGTTACTCCAAGGTGACAATCACATTTTCATTAATTATATTATGCCCATCTTAAATTTTTTTCATAGTAG
TATACATCGATCCCAAGAAAACAGAATTTTTATTAGATATTATTCCTCCTGGATCAGGTTACATGGATTGAACATGTGGAAGTGGATGATAGAGCAGTGC
ATAGCATATATAGAACTCTGGTTAATTCGGGCCTGGCCTTTGGAGCTAAACGCTGGGTAGCTACATTAGAAAGACAATGCGAACGTCTTGCCAGTTCAAT
GGCCAACAACATACCAGCAGGGGACCTCTGTGGTATGTGATCGAGTGGAGTGTGAATTTGTTTGTTTCCGATTAATATTAACATATATCCTCAACTCAAA
TATATGCATGCAGTGATAACGAGTGCTGAGGGAAGGAAAAGTATGATGAAGCTGGCGGAGAGAATGGTAATGAGCTATTGCACTGGTGTTGGTGCTTCTA
CCGCGCATGCTTGGACAACGCTCTCCGCAACTGGATGTGATGATGTAAGGGTAATGACAAGAAAGAGCACCGACGAACCTGGCAGACCCCCCGGTATAGT
GCTCAGTGCTGCCACTTCTTTTTGGCTTCCTGTTCCTCCAAAGAGGGTTTTTCATTTCCTACGTGATCAAAACTCAAGAAATGAGGTATCTATCTATCTG
TCTGTCTATAATAATTATACATATATTCATCCTTGAAGCTGATACAATATATCCAATTGAATTCTCAGTGGGACATTCTCTCCAACGGGGGTCTAGTTCA
AGAATTGGCACATATAGCAAATGGTCGTGATCCCGGCAACTGTGTCTCTTTACTTCGAGTCAATGTAAGTTCCTGCTGTGTACTTAATTTTTGGCATGCA
TGTATGTATATATATATATATATATATATATATCATGACACATAAAGCTGACCCTGTATTTTGGTAAATACCTACCTTGTGTGCGTAGAGTGCAAATTCA
AGCCAAAGCAACATGCTGATACTTCAAGAGAGTTGCACAGATTCAACTGGCTCATATGTAGTTTATGCTCCTGTGGATATTGTTGCTATGAATGTTGTCT
TGAGTGGAGGGGATCCAGACTATGTTGCCCTGCTCCCCTCGGGCTTTGCTATTCTACCTGATGGGCCTCCTGCATTAAACGGTGGGCCCATACATGATGT
TGGGTCTGGAGGTTCTCTACTCACAGTTGCATTCCAGATCTTAGTTGATTCAGCCCCAACTGCAAAGCTATCTCTGGGTTCAGTCGCCACTGTTAACAGT
TTAATTAAGTGCACAGTTGAAAGGATCAAAGTTGCAGTCATACGTGACAACACCACCTGATTTCAGAACCTTCCATATATATTATATGGTAATCAAATTA
ATTTACAGTGCATGGCAGTTTTCATTAGAACAAGTCACTGAAAGGTACCGTTTTCTTTTTTGCAGTTAGAACAAGTTAAGAAAGTAACGAGCTTGGAGTG
GTTCCTATTTCGTTTTCAAAACAAGGGCAAGAAGTCAATGAACGCACCTCGGAGTATCACTTCAACAACGTTAGAACTTCGAAGAATCTTAGGTTCGGGT
ATTGACTTTCACTCATATGAAGACTAAAGTGGTTCCATCCAGCTGTAATATTTTAACTTAGAAAAACTGCAAATTTCAGTCTCGCTATTTTACCGTAGAA
TTAATTTTGGCGTTGTATTTGTAGGCTTCGCTTAATCAAACTTCCTCAATTGTTGTTATGTTGACTTTTCCTATTGTATTGTAAACTGAAGCAAATTTTC
ATTTTTTTTTTGTCTAGTGTAGACGCAGATGTTAGAGTCAGTGTCACAAAGTCTTTTTTCTTTATCATGATTTTTTTTTACATTTTAGCTTTTTTATATT
ATCCTAACACTCTTCTATACATATCATTCCTGCAG
>Gmhdz8
CAAATGCTTAACTAATTGCTTTTTCCTTTTTTATGTACAATAATGAAAAGAAATAAAAAAACTAGTGATATATATGGAAGTCGATATCTAGAGCTAAGTC TATAGATTCAAACATATCTCTCTCTCTCTCTCTCTTTCCTCCCTTCCTTCCCTCTCAACTTCATTTTCCTTTCAAATAGTAACACTAGAGAACAAAAGCT CTGGCTAGAACTTGTAATGTATATGCAAGCCATCATCATTCAGAACAATTAGTGCATCATCCTCCTTCAACTGAAGAACTTTATTTAATTTGCTCCTAAA ATATTTTGTCAGAGGATGTGGTGCAGTAATCCTTTGCCATTCCTTCTTTATTTTTAAGCTTACAGCATCTGCAATCATCTCTTATTATTACTTCAAAGTG GCGATCACACTATCATTCATTCAGCTGATCTTGAAGATTTTGTGGCAGGCATAAAACCTGCAATGAGATGGCTTTCTTCCCAGCAAATTTCATGCTCCAA ACCCCTCACCATGATGATCACCATCATCATCAACCTCCACCTTCTCTCACCTCAATTCTACCAACGTGTGCACCTCAAGAATATCATGGTACACTCTCTC TCTAAAAACTAAGTATCAGATCAACACAAGCACACACTCAACTCAAATATTCTGTTTTTTGATCAACAAATGTTAATTGTTAGTTTGTTAGTTTTTGTTG GCAGGAGGGATTGAACCGACAACATTTTCCTCCATTCCTTCTTTCTTAACCATCCAATCAACCTTATATGTCCTTCTGATATTGTGTTCCTAATGTTGAT GCAGGGGGAGTGACCATTCTAGGAAAGAGATCCATGTCATTTTCATCAGGGATTGAGCATGGAGAAGAGGCCAATAATGCTGAGGAAGATTTGTCTGATG ATGGATCACAAGCAGGGGAGAAGAAGAGAAGGCTCAACATGGAGCAAGTGAAGACACTTGAGAAGAGCTTTGAGTTGGGGAACAAGCTTGAGCCAGAGAG AAAAATGCAGCTTGCAAGAGCACTTGGCTTGCAACCAAGACAAATTGCTATATGGTTCCAGAATAGAAGGGCCAGGTGGAAGACCAAGCAGTTGGAGAAA GACTATGATGTTCTCAAAAGACAGTATGAAGCTGTCAAGTCAGATAATGATGCACTTCAAGCTCAGAACCAAAAACTTCAGGCTGAGGTTAGTAGTTTTT CCTTCTAACTCAATCAAATTCTAATCATTTGGATTTAGTGCTGTAGTGTAGTATATCTATCTCCTGATTACTTTCACATCATTTTTTTTCTTTTGAATTT TTCTTTTTCTTATGGAAAAGTGGAGAAAAAAATAAAAATAAAAGATGAAGCCCCCTTTTGACATGTTGAATTTCTGCTATGAGACTGTTTTGATGAGATT GTTTTGATTCTGTAGAATAAAGCTTTGCGGTAGCAATGATGATCCTTCTTTTTTTTTTTTTTTAAATTTCCCAAGTGTTTATGCTTTTTTGACTTGTGTG TTTAGTTTTCAGAACCGTTCGTTTCACCCCCTTCTCTAACTAGTGACTTTCTATAAAGTTGTACTTTTTCCTTTCATCTACAGTGACTTCAAGATTCAAT GATCCATCATCTCTCTCCAATGACATCTTCCATTATTTCTCTCTCTTGCATAGTTCACTTGCTTTGTTTTGCACATAACAGTTTTAATTTTTCAATTTCT CATCATACATACCATATTCTAGTTTCTAGATATTCTATAAAACTCTCATCATGTTGGCACTTTTAGGGGTGGTGTTTGATGTTAGCCTTTTAGGTCCTAC TTTTCTGCATGCATATATCATATTGCATGTTGTTTTGTTATTAGTGTACCCTTATTGGATTAAGTAATATTTCTGGTGCAGATATTGGCACTGAAAAGTA GAGAGCCAACAGAATCCATAAACCTTAACAAAGAAACAGAAGGATCCTGCAGCAATAGAAGTGAGAACAGCTCAGACATCAAGTTGGATATCTCAAGGAC ACCAGCTATTGACAGTCCTCATTCTACACATCAGCAACAGCCAAGCAGACCCTTCTTTCCTCCTTCTTCTGTTAGGCCTGCAGGAGTTGCTCAGCTTTTC CAAACTTCTTCAAGACCAGAACTTGCATCATGCCAAAAGATTGACCAAATGGTCAAAGAAGAAAGCCTAAGCAACATGTTTTGTGGCATGGATGATCAAT CTGGGTTTTGGCCTTGGTTGGAGCAGCAGCATTTCAATTGAATCAAATCAAAGGGAGAGAGAGAGAGAGAGAGTTAATTAATTTTAAAAATTTGGATGTA GTAGTTTTTCCCTGTGAAATCAAGAGGGTGTCCATCAATTTATCACACAATACTTTATTATGATGATGAGTTCTTAAATTAAAAACCCATGTTTTGATAA CTTGGTGTATAAAATAGGATATATATATATATATATATATATATCAAGTAGAAATTTTCTGGCGGGGCTTGAAAATTTTTATATGAATGAATTAAGGGCT AGTCACTTTTTTTTTCCCACTAAGTTGGTTAATGTAACAAGTTTTCTTGAAACTTGAGTAATGCAACTGCTATTTGGCGTGTAGCATGTAGCATTAAAAT AACGAGAGATTCTCATTCTCTTATTACTCCCTATC

>Gmhdz9
CTTTGTCCAGGCTTTCCCCAATCTCACAACCAGACCAAGGCTCCCAATATAACCCATCAAAGTTCCCCACCACAGAGAAGAATCTCTCTCTTTATTTCTT
TCACTCTCTCAGAACCAAAATTTTCCAAACTCCTCAACTCTCATCAGATATCAACCATCTCTCTCTCTCCAAACTCAAATACCTTTCTGTTCTGCTCTTC
AATTTATTCATCTCTGACACCCTCTTAATTCTGCTTCCAGTTCCTCTGAGTGATGGGTATGATCTCTCCTCACTCCCACAATTCCCACATTATAGTAATC
CTCATCACCTGCTTCTTTCGTCATAAATTCTAGATCAAACTCCACTCCCTGATCCTCCCTTTTACTTCTTATGTAGCATGTATGAACTCAAATCATCAAA
TGAATATGACCCTTTAATCTAAGAAGAAGAAAAAAACACACACATACACACACACACTTTAAAGTCCAAAGTCTAAACCAACCCACCAAAAGTCTTGTTC
CCATGGCGAGTGGCAAGCTTTATGCGGGTTCAAACATGTCACTTCTCCTCCAAAACGAAAGGCTCCCTTGCTCCTCTGAAGTCCTTGAGTCTCTTTGGGC
TCAGACCTCTAACCCTGCTTCCTTCCAAGGTGATGATTCATCTCTCTTCCTTCTCAATTCCCTTCACTCTCTTCATACTTTTTTTTACTACTTCCCTTGC
TCATGAATTTTCACTACCTCAACTTTTATGTCACATGTATACATACAAACATACATACCAAGGTATTAAAAAACGGTCTTTTAAGTCACAACATCAAGCT
TCTTGTGGTTTCTGTGACCATTCTGAAAGGATCGCGACCGCAATTTAAAAATCTGACACATATATCAACAAACAAACAAACTAATTAGCTTTTTTTTGTT
GTTGTTGTTGTATGTGAAACTTGAAAGTTGGTTTCTTTCAGTTCAGGACTGTTGTTTGTTCACTTAAGATATTTGAAAGTTGTTTTTTTTCTTCCTTGGT
TATGATTAAATTTTAACGTGGTGGTTTTTGCTGTTGTTTGGTGGGGTTGGTTTTCAGGTTCAAAACCCGTGGTTGATTTTGAGAATGTAAGTGGGAGCAG
GATGACGGATAGGCCTTTCTTTCAAGCGTTGGAGAAGGAAGAGAACTGTGATGAGGATTACGAGGGGTGTTTCCACCAACCGGGGAAGAAAAGGAGGCTC
ACAAGCGAACAAGTTCAGTTCCTTGAAAGGAACTTTGAGGTAGAGAACAAGCTTGAACCCGAAAGGAAAGTCCAACTTGCAAAAGAGCTTGGCTTGCAGC
CAAGGCAAGTTGCTATATGGTTCCAAAACCGAAGGGCAAGGTTCAAGACCAAGCAGCTAGAAAAAGACTATGGCGTGTTGAAAGCTAGTTATGACAGACT
CAAAAGTGACTATGAAAGTCTTGTTCAAGAGAATGACAAGTTAAAAGCAGAGGTAAAAGAAATTAAGAAGAAAAAAGAGAGAGACACACACAACACATAC
TTACACTCAATTTTGCTTTTGTGCTTTATGCTACTAGTACTACTTGCTTTAATAAAGTGCAATCTTTATTATTTATCCCACTAATGGGTTAATGATTGGA
TTGGCACAAAATTTTTGTTACTGACAGGTGAATTCTCTGGAGAGCAAATTGATTCTTAGAGATAAAGAGAAGGAGGAGAATTCGGATGACAAGTCATCTC
CTGATGATGCTGTCAATTCTTCTTCACCCCACAACAACAAGGAGCCTATGGATTTATTAATTATTTCAAAAAATGCAACAACAACAACAACATCTGAAAA
TGGGACCAAAGTGTTGTCACCACTCCCACTCCCTATTATGGTAACATGCTGCAAGCAAGAAGATGCCAACTCAGCCAAAAGTGATGTCCTTGATTCGGAT
AGCCCACATTGCACTTCATTCGTGGAGCCTGCTGATTCCTCTCATGCCTTTGAACCAGAAGACCACTCAGAAGACTTCTCCCAAGATGAAGAGGATAACC
TTAGTGAAAACCTTTTGATGACCTTCCCTTCTTCTTGTTGCTTACCTAAGGTTGAAGAACACTGCTATGACGGCCCTCCTGAAAACTCTTGTAATTTTGG
CTTCCAGGTTGAGGATCAAACCTTCTGTTTCTGGCCCTATTGAACCAAACCAACCAACCAACCGCTAGCAATGTTTTAAAAAACTTTGCAGTTGTAACCA
TGTACTAGAAAGCAATAAAAATGGTATTGTTACTTCTACTAAGGAATAAAAATCAAAAGGCCAATGCATCATGCTCTCAAGTCTCAACAAGAAACAATAT
TAATTAAAAGCCTAAAAAAACACTTCTTTGAATCCTAAAATGTCATGTGTGTCACACTGGTGGTGTTATTAGTTAGCAGCGAAAGTGTACGACAATGTTG
CTACTAGCTAAAATTCAAAAACATGGTTCAGGTGTGCGCGTAGGTATCCCAAAATTTCTGGTGGGGTACAACAACCAATCGTTGTTTTTACTTTCGGATG
TGGAAAGTGGAAACCCTGTTTTCACTTTTTCTCTGCACTCATCTGGATCACACCGTCGTTTTACTCATGTATTAGGAA 
>Gmhdz10
ACTGGGGGGCATCATATTGTCTTCAACTACACAAATTGAGTGATTAAGTGGATACTCCTATCTTTTTCCTTATAAATATATGGTAGTATTGTATGTTGTC
TCTCCAAAGACATTTCACTCTTTCATGTAGAACATCTCACTTATCTTGAGAGAGTTATACATAATACATCTACACCACACCATGAATCATCAACTTATCG
AAGACCATATGATGCTCTTCCCTTGGCTATGCCCTGGTGGTGCATTCACTGAAGTAACTCCTCAACAAGGTCTTCATCCATATACTTTTGGAAAGTTTTA
ACATTTTTTTGGGTATATATTGATTCGATTCATTTGTATCTTTGACATGAAATTGAACACCCTTCTTAATTTAATTTCAATTAATTTGTTCATGTCTATG
CTATAGGGGAAAATAATAAGCCAAGGCACAAGCGAAATAGAAAGAATAGAGGAGGAGAAAATGGCACCATCATCACCAAGAAGAGAAAGCTCACCGTAGA
GCAAATTAGTCTTCTTGAGCGAAATTTTAGCAATGAACATAAACTTGAGTCTGAAAGGAAGGACCAGCTCGCATTGGAGCTTAGTTTGGACCCTCGACAA
GTTGCGGTGTGGTTTCAAAATAGACGTTCTCGTTGGAAGACTCAAAAATTGGAGGAAGAGTACTCCAATCTTAAGAATGTTCATGAAACCACTATGCTCG
ACAAATGTCATCTTGAGAATGAGGTAGGTTCACCTAATTAATTTCTTTCTATATAGCTTTTCATTATTATTATAATTATTATTGGCCTATAACATTCTTG
TACTTGAAACAATGTGTTGTTGTTGGGGGGGATAGTTTGTGAAAACCATGAGTTTGAGTAAGACTCATTTCCATCTGATGGCTTTGGTAGTCGAACACGG
TCTAAGCTGTGTTATTTTCTTTCTCACAACAATAATGCCAATTTTGGGCAAGTTTATTCATGTTTCTTCTTGTGTGTTTTTTTATGTTTTATAGTTTAGT
GCCTTTAGTTCTAAAAGGCTAAAAGTCGTTTCTTTATGAAGATTATTTAAAATATAAACCCAAGAACAAAATTTGCTAAGTTGTTGACAATATATGATAA
GTTAAAGAGTACTCAAATATTTGGACAGTAAAATCTGAACATCATATATTAGTCAAGTATGGGATACTAATTAACTAATAGTCTATAATTATATTATTAT
CTTCATGTATTACTTAATATATTAAAAAAAAATCTAAGAAAAGCATTTTCGAAAAATTGTCTTAGAAAAAGATTATTGTATGCTAAATGGAAAGTTTTTC
TGAAGAAGACATTGGCAAATGATTTGACATGAAACACAAAAAAGCATCATATCCTTAGTGTATGTATGTACTAAAGCCTCTGTCTTTCGGCCTTGGATAA
AGTATGTACTATATTTTGTGAGCCGACATTCGACATTGCTTAATGCGCACTTCTAAGAATGCACATTACATGTTTAAATACGCTGCATCTTAATTAATGA
ACCCCCCAAAAAAAATTGCCGAAACCTTTATCAATAAGGAAATTAATCTTTTTATATAATGGCATCACAATTCATCAAAAAATGAAAAATATAATGTCTT
CATTTTTTTTCTGGTAGGTGTTGAAGCTCAAGGAGCAGCTTTTGGAAACAAAGAAGGAGATTGAGCAGCTACTAGAGCGTGGTGAAAAAGCCCCAAGCAA
CAACTCCAGTTCCTCACAGTCAATGGAAGAAGCTGTGAACCCACCATTTCTTGGAGAGTTTAGGGTGGAAGAATATGATGATGGTGATGTGTTCTACATT
CCAGAGACTCATCACATCAATGGGATGGAATGGATTAATCTGTACAATTGAAACCTCAAGAAAGCTTAATTAGCATTTTGTAAATAATTTGAATTTTAAT
CATCTAATTAAATTGTTTCCTCTGCAAGCTTACAAGTTAGTAGTGTAAATATGCCATGGTCATATATAATTTGCATTTTGACTTCACTTAATAAATAGTA
TCATTTAGTTTATTGGAGAAAAATTAGTCTCACCTTCGACATGTAGGAAATTCAAAC 


>Gmhdz11
ATATAAAATTCTGAGGGTATTGGTGGTGGAATTTTTTATCCGAGTATGGTGGTGGGAGAAGGGAAGGGAATGAGAACGGTTGAATATTTAAATAGATTCA
CGTGCATTTGTCAACCTGTGTTTGTCGGTCAATCTTTATACCCACAAAGGCAAAGGGAAGAAGAAGAACCGAGAACAGCACAAATAAAAAGCCCAGTGTT
CCTCTTCTTGTTGCCTCCTCTTTTAAGAACAAACACAACAAGAAGAAAGAAGAGGGTATTTCTGCAGCACCACCACCATCAACTACCGAATGTGCTCTTT
CTCCTTTCTCCTTTCAACAAACAACAACCACCACCACCCTCTGTCGCCACATATTTAACAACAATTACTACAACTTGACTAAACAAAACTGTTTTTCTTT
TTTTCTTTTTTTTTTTACCATGGAACTGGCTTTGAGTTTGGGAGACACGTCCAAGTCTTTTACCTTTCTCGACAAGGCCGCGGTGAATTTACCCACCAAC
AAGGACCCACCTGGGTTGTTCAGCTTGGCGCCGAGTTTCGCCGCCACCGCCGCCGCCGCCGATAAAAGAAGCGATGCTGCTGAGAGGAGGGGTTTTTCTT
CAGATCCACCGGTTCAGCTCGACCTTCTTCCTTTCTCTCCGGTTCTCAGACCCCAACAACAACCTCCCTCTCAACTTCGGATCCCTTGGCTCACCGAAGC
ATGTAAATAATCTCTCTCCCTTTTTACCCTTCTTCACACCATCAAAATGCGCAAAATGGTACACTAATTTGAACCTTACACTTTTTCACATAAATAACAA
AATATCACTGTTAGTGGAGGCTTAGCGGAAGTAACTAGTCTCTTACAACGTGACAAATCATGATTTTTATCTCAATTGAAAAAAAAAAGTGTTTACATGT
TTAGGGTGTGTTTGGAAAGCCCTTGAATCCAGCCTAAATCAAGGTTTAGGCTAAAGCTACAACATATTTGCTTTAACGTTTTTGTTTTAAAAAATATATA
ATTTTTCCGTTAATCTAACGCGTATACACACTCACTCTTGGAGTCTGATTATAGTTTGAACAACATTATTTTTTTATGAAGAAAAATGGAGACGGAAAAG
AACATTTGTTTTCTAAAAAAGTTCTTATGAAAAAATGAGTGCGGTTAATATGTATATATATATACTTTTTTTTTGAGATGAGAGTAATTGTTGTTGGTTA
TGATGTTTAGGCGGGGCGGCGAGGGTGCTAGACGTGAACCTATTCCGGGCGGCGACCGCGGAGGATGGCGACGACGGCACGTCGTTGTCGTCGTCGCCAA
ACAGCGCGGTGTCGCCGTTTCAGATGGATTTCTGCACCAGGAACTGTAATGCAGAGTTCGGAGGCAGAAACAAGAGAGAGCAGCAAGAGGCTGAGGGTAG
AGCGAGTGATGACGATGAAAATGGCTCCACGAGGAAGAAACTCAGGCTCTCTAAGGAACAATCAGCTTTTCTTGAAGAAAGTTTCAAAGAACACACCACT
CTCAATCCCGTAAGTTCATAAAACATAATCTTGTTTTTTTTTTCTTGTTTGGATAAACTAGATAAATAAAAATTAAAGATAAAACCAACTACGCCTTTCA
GCTTCTAGAATCTAGATAAGTTGGATGAGACATTTTTTTTTTCTTAATTTTATTAGAGTTTTGATTTTAAATTTGACCATTTTAATTTTTCTATATATGG
GTCTCACACTCTTGTTTATTTATTTATTTATTTTTAATTGTAAGTTCTTAACTTTACTTGCAGAAGCAAAAACTTGCTTTGGCAAAACAGTTAAATCTTC
GTCCTCGTCAAGTGGAGGTTTGGTTTCAGAACAGAAGGGCAAGGTAAGAACATTAATAACTACCTTCATTTTCCTTAAAAGGGTTATCTGTCATACGAGA
GAGTATGTTCAAGAGAGTGGATTAAAAGTATGTTTATAACATTTTTCTCTATATTATTATGCATTGTGTTTGATTTGGAAATGTGATTTTCAGGACAAAG
TTGAAGCAAACAGAAGTGGATTGTGAGTATTTGAAGAGATGCTGTGAGACCCTAACGGAAGAGAATAGAAGGTTGCAGAAGGAGCTTCAAGAACTCAGAG
CCCTAAAAACTTCACAACCTTTCTACATGCAACTTCCAGCCACCACACTCACCATGTGTCCCTCTTGTGAAAGGGTTGCCACAAATTCCACCACAACTAA
CCAAACTACCACCGTTAACAACAATGCTTCTCAAATCCCAGTGGAATTGTCTCTCAGCAAGCCCAGAATATTGCCCTTCCCCAATGGACAGGCCCAAGCT
CATCAAATAGCTTCTTCATGATTTGTCATCAGAAGACATTTTTTTTGGCTGGTTTTTTAATTACATATGATATAATGTAACCTTATATTATAGTTATATC
ATAGAGGATAAAGACAAAGGAATTCCGGTTCCCCTATTTATATCGTTTGTATATAATTTAGACTTTTCTTGTATGTTCTTTCATTCAATCTGTTTTTTTT
TCTCTTACTTTGGGTTGAAAGAATTATTATGATTGATCCTTTTTGTCGATCGGTTAGAATGCACCAAACTTTGTGGTGAAATTGTGAAATGAAAGGCTTT
TTCAGGTTTTTGTATTCGTTTGTTTTTATTTTTCCTTTGCCATCATGACGAATAGAGAACTTTTTAATCAATGTAGTTCACAGATTTAAATTA 
TGTAGTTCACAGATTTAAATTA

>Gmhdz12
ATACTAGGCTTCCCTTCTTTCTCTTTCTTTCTCTTCAAATAATAATAGAAGAAAAGAAAAAGACATCATTTTTTTTCCCCTTCCGCTACAGAGAGAAAGC
TGAGACATTGGGGCTTTATCCTTTTGTCTCCTCTATCTCTCTGCTGTCTCTATTCTTTTCCCCCTCTTTAACCTTGAAAGTTTCCTCTTTGATCGCTCTC
CCGAGTATATAAGTCTGTTTCCCAACCGACCCAGTTCATATTTTGAGTCTCTCTTTGGTTTCAAACTTCCGGGGAGTGGTAAATTAATTCACACTAAAAA
ATTGTCACAGATGAAGCAAATCAGTGCATGAAAAGAAGAAGAAGAAGAAGAAGTGAGTTTAAGGGGTTTGAGAGACAAGTGGTTTTTGGCTTGTTGGGGT
GCTTTTGTTAAATAGAAAAGTGGCTTCTTTGATGAGTTTTGGGGGTTTTTTAGACGACAAATCAGGTAGTGGCGGTGCCAGAATCAACAATTTTTCAGAT
ATTCCTTACAATAACAACAACGTTACCAACACCACCACCACCAACAACAACAACAACGATAGAATGCCCTTTGGTGCAATCTCTCAGCCACGCCTCGTGA
CCACAACTCCCACTTTAGCCAAATCCATGTTCAACTCACCAGGGCTATCTCTGGCACTTGTGAGAGATCTCGTTACTTTAAAACTTGCAAAAAAAAAAGT
GCTGGTACTATGTTGTACTGTGTTTTCTTATTTTTCTCTCCTTTTTTTGTTTGAAAAAATGAAACAAAAGCAGCAAACGAGTATAGATGGACAAGAAGAT
GTGAATAGAATGGCTGAGAATAGCTTCGAACCGAACGGTTTGAGAAGAAGCCGTGAAGATGAACATGAAAGCAGATCTGGCAGCGACAACATGGACGGCG
GTTCCGGCGACGAACACGACGCCGCCGACAACCCTCCGAGGAAAAAACGCTATCACCGACACACCCCTCAGCAGATACAAGAACTTGAAGCGTATTTCCA
TCTTCATCCACCATTTCACCCTCTTTCTTTCTTTCTTTTCTTCTAGCGTGTTTGAAAACTCATTCATCTGCAGTTAAAAATCTCATCTTTAGATGTGAAG
ATTAAAACTAACGTGTTTAGTTCAATGTAAAACATAATCTTAAGAAGTGATTTTTTTTTACTTCTTAATCTGTTTTTTCTCTCGACGTGTAACCAAACAC
ACTCTATCATGTTATTTGAATGGTGGATGATGTTTTTTGTTTTGTTTTTTTATTTATGAATTTTAGGTTGTTCAAGGAGTGTCCTCATCCAGATGAAAAG
CAAAGGCTTGAACTGAGTAGAAGGCTGTGTTTGGAAACTCGTCAGGTGAAGTTTTGGTTCCAAAATCGTCGAACCCAAATGAAGGTAATGACACGCTCCA
AACTCATCGAGTCATTTTCTTACTTTTTGAGGTTTCTGATGTAAAAACTTTTCTCTTTTTATTTTTGTGTGTGGTTTTGTTCGTACGATTTTGTACTACA
ACCAGACCCAGTTGGAGCGGCACGAGAACACGTTGCTGAGGCAAGAGAACGACAAGCTTCGAGCGGAGAACATGTCCATAAGGGACGCAATGAGGAACCC
CATGTGCTCCAATTGCGGCGGCCTAGCCATCATCGGCGAGATTTCGCTGGAGGAGCAGCACCTCCGCATCGAGAATGCGCGCCTCAAAGACGAACTTGAC
CGCGTGTGTGCACTCGCGGGCAAGTTCTTGGGGCGCCCCGTTTCCTCCCTGCCGAGTCTAGAGCTCGGCATGGGAGGAAACGGGTTCGCAGGAATGCCTG
CGGCAACATTGCCGCTGGCACAAGATTTCGCAATGGGTATGTCTGTGTCAATGAATAATAATGCGTTGGCTATGGTGTCTCCACCGACTAGTACTAGGCC
GGCCGCGGCCGGATTCGATAGGTCGGTGGAGAGGTCGATGTTTCTCGAGCTAGCCTTGGCTGCTATGGATGAGTTGGTGAAGATGGCGCAGACTGGGGAA
CCTCTTTGGATGAGGAATGTTGAAGGAGGGAGGGAAATTTTGAACCATGAGGAGTACGTGAGGAACTTCACTCCTTCCATTGGTTTGAGACCCAATGGTT
TTGTGTCTGAGGCCTCTAGGGAAAATGGGATGGTCATCATTAACAGCTTGGCACTTGTTGAGACTCTTATGGACTCGGTAAGCAATTAGACTCACAATTA
AGCAATAGTTCTCTAATTAGAATTGAAATTTTATCTCAACAAAGATATAAGATATATGTGTACGTACATTAAAGATATGAATATAGGTTATTAAATGAAA
CTCTAATTCTGATTAAAGAATAATATGAGAAGCATAGTAAGAATATTACATCTAAATTTTGTATACTTAATTTAAAAGATAATGAAATATCCAAAATGTA
TAGCAATGTATGTGAAACTGAATTGTATTTTTTTTTATTTTTTTTTGCTTAAACAGAATCGGTGGGCAGAGATGTTTCCTTGTATCATTGCCAGAACATC
CACCACGGAAGTGATATCTAGTGGAATTAACGGAACAAGAAATGGAGCACTTCAATTAGTAAGTTTAGTTTATATTTTAGTTCTAGCAAGTTTTTAATTT
TTTTTTTCTTGTGAAGGGAAAAGGGGTGAGAATTTGGGTTTTTGATTTGACCCTTTTAAAATACGGTGCTTAATATCAGATGCATGCTGAACTTCAAGTT
CTTTCGCCTTTGGTGCCGGTTCGTGAGGTGAATTTCCTACGGTTTTGCAAGCAGCACGCAGAAGGGTTGTGGGCTGTGGTGGATGTGTCCATAGATAGCA
TCAGAGAAAGTTCAGGAGCACCCACTTTTGTGAACGGTAGGAGGCTTCCTTCTGGTTGCGTGGTGCAAGATATGCCCAATGGTTATTCCAAGGTAATTAA
TTAAATTGCAAATGCACTTTCTAGTTTTTTACTTTTTCGTTAGTTTGGGATGATTCTATTCTAATTCTATAATAATTAATGCTGAAAAAATCGAGATCAT
GATAAAATTTACGTACTATATATCCTCCGTAGCATAAAAAGGTTAGTGGAAGGGCAATGCTTTAAAAGTTAAGTGTAAATATAATATTTTTGTTAGTTTT
AGATTCCTAATCTTTTTTGAGGACAGTAAAAATGATTTACATTCTCAATACTTTGTGTTCCGAACATTTCTTCTATATATACTGAAGGAGAAATTGACCA
TGTAGTACTAATCTTCCCTTCATGTTTTTCCTGAATTTATTATGATTTCCGAAGTGGGTATCTTTCACTTTGGTTTTTAATTACATTTGTTCATGCAAGT
AACTGGATCATAAGAGCTGAGTACAATACAGAATATTCAAGTGAAACAAAACACCATGCCAAGGAATCACGGGACTTTGCTTTCCAAAGCTATTAAAGAG
CTCCTATTTCGAAGAAACTTAGCTAGTCTAGTGACCACTTACTATATAACTATTCTGTCAGTGATAATTTCCATTTCCATATAAAATACATTCCACTTTT
CAAAGAATTTATATAATTGCATTGCACCTGAGTGGGATGCTTCTCCTTGTCTCAATTAACAACCATATTCCAATGTGGAGTTTTCAACTAGTCTTCAATC
CCGTAAACTGTTCCTAGACATTTTTTAAAATTATTTTAGAAATTCAAGACTTCTTGTCATTTCTTTTAACCATCTCTCGTTCAAAAACTGTCTTAATTAA
ATAAAATATAAAGAACTTTATCCTTCGTAACGATCTAATTACTTCAAATGGAAAATACTTATGGTCTACTAGTTTTGACCAAAATATAGGACTAAAGGTG
TTTTAATCAATTTATACATCAATGAATAATTTTTTAATCTGTGTACAAGTACCTTACAAGATTTTGGTTTTGAAATAGAGTATTCCGAATGTAGTATAAA
ATCTAGATCAATCCATTAATTTATTCATGAAAGTCTCCATCGCTTAAATTAATGTACCTTGAATACATTAATTAGATATCCATTTGTAAGAAATCGGCCT
TTTAATCTTGCACGCACTTTTTGATTCTATAAACAATATATATGATGTTTCTATTCCAATCTTGCCATTATTTAATTCACGAGATCGAATGTGGCCTAGT
TCCAGACCTACGATCTGATAGGGGTGTTACATATAATATTCAATGGAGACCCTTGGAGTAAAAAATCAGAGCCTGAGTACTTTGTCTGTTTGTTCTGAGT
TTTTGTTTGGGGGGTAAATCTCGATGCTCACAGTGCCCATTGCTCCTGTAAATACTGCTTGACTTTATGTAGTACCACCATTATTTTATGTATGTACTTG
TCGAGGTCCATGAGATATACCTATGTCTATCTCTCAGCCCCAGTCTTCAGGCTTTTCCAAGATTTGCTTTTTACACATTTTTCTATCATCTACTGACGGC
ATAAACCTAAACATACATACATTTTTCCATCACTTGCTCAACTATATACTAATGAACTCTGAACCCTAGTTATTATATAGTATATTAACACTTTAATTAG
TCAACTTGTATATATAGTACACTTTGACTAGTCAACTTAATCACATTATCACTAGTTCACTAGTATAAGTTAAGAGTGTAATTAGTACAAAAGCAATAGT
ACCTTCAAAATGTGTTTTTTTTTTTCGTATAATAGTGTTACTGAGATTCAAGCCTATAACACTATATATTATCTTAATTTTATGTCTTTCTCTTGTCAAC
TGGTAAATTTCAGTGACCGGAGACAATCTAAACTCCTCAGTTTCACCAATAGACCAGTCCTAACGAGTTTACTTTCCAAAATATTTTGTAACATGATAAA
ATTGATGATGCACTCATAATTAACACAACAGTAAACATATCTAAAATATTTTGGTCATATTACAAAAACTTTGGAAATTTGTATGGATTGAGTAAAAAGT
TTAGAATAGAACATAGTATATGTATGTAGCATGAGATTTTGACATGGTTATGGTTTGATGAATTGGCAGGTGACATGGGTGGAGCATGCAGAATACGAAG
AAAGCCAAGTTCACCAGCTCTATAGGCCTTTGTTGAGCTCAGGCATGGGGTTTGGTGCCCAACGTTGGGTGGCTACCCTTCAACGCCAATGCGAGTGCCT
TGCCATTCTAATGTCCTCAGCAGCACCCTCTCGAGACCATTCCGGTACAATTCAAAACTAATCACACATTTTAATCAACTACGTGGTTTTTAATAAGCTT
ACTTCAAAGTTTAAAGAATAAAATAAAATAAAGTTAGAAGTAAAACACTTCTTTTAAAAATCACGTGCAAACATAACAGCAGTACTTGTTAATAATTTAA
CTAATTTTTTTAATTTTTTATAAACCATTAAAAATACAATTTCTTACCAGTATTTTAGAATGTGTATTACACAAGAAAAATCTTTTTTATGATTAAAATT
TATAATAAATAATTATTTTTAAATATAAATTATATTATAATTTATATTTTTGTATTTCAAAGAATAATTGAATTTTTTTTATAAGATTATTTTAATTACA
ATTTTTAGGATAATGAGAAAATTAAAAGTTTTATTATCTAAATTATATGTTCTAATTTATAATAAAAAAAAGTATATTTTTATTTTCTTCTTTATTTGTC
AAAGATTTGTTAAGAGAGCAGACTTTGTCCTTACTAATATTTAAAAACATGTGATTTATTTAAAAAAAAATAGAAACGAAAATTTATGTAGCAGAAGCTA
CTAAAATTCATTTTGTGGTTTTGGATGTGACTTGAGATTCACAGTGTGTAACTATGATTCTGAGACTAATCACTTCCCCACCGGCAAGGGCATACACAGA
ATACACTCTTGGATTAAAATTATAAATAAATAACTAATTTTTGCATTATTATTATTATTATTATTATTATTTAGTATTGTATTTGTTTAGATATATTTTG
AGAAGTAAATTAAGTTAAATGAATAATAATGTATGGTGGATGGGTGGCAGCAATAACAGCAGGGGGAAGGAGGAGCATGGTGAAGCTGGCGCAGCGGATG
ACGAACAACTTCTGCGCGGGGGTGTGCGCCTCGACGGTGCACAAGTGGAACAAGCTCAACGCCGCCGCTAACGTCGACGAGGATGTCAGGGTCATGACGC
GCAAGAGCGTCGACGACCCCGGGGAGCCGCCGGGGATCGTCCTCAGCGCCGCCACCTCCGTCTGGCTACCCGTCTCCCCCCACCGCCTCTTCGACTTCCT
CCGCGACGAGCGCCTCCGCAGCGAGTGGGACATCCTCTCCAACGGTGGCCCCATGCAGGAGATGGCCCACATCGCCAAGGGCCAAGACCACGGCAACGCC
GTCTCTCTCCTTAGAGCCAGTGTATGTTATTCTTATTTTTGTTACTATCATTTCTCTCTCCTCTTATGTTTTAACATTATTCATCTAATAATATATATTT
ACATGATGTCAATACAGCCACATATTACATCACTTCATCAACAACAATAAAAATAACCCATAGAATTAGTTTTTTTTATTATTTTAGAAATGATAGGGAT
AGTGTATACAAATTAATTAATTGAAATGCTACTAAATTGTTAATATAGAGTTAGTAATGCCATTCCACTATTTTTAACATACTTTTTTCTCACTTATAGT
AGTTTGTAATTTTCGATAATTTGACCCATAAACAAATGTGTTAGAAAAGTTGTGTTTTAGAATGTTACTTGTACTTCTAAAGTGTTTTTTGTACATCTTG
TAGTGTTTAAATTCTGCTTACATCAATTATGATATGATCAAAGGGATTTTAATAATGTTTGGGGAGTCTTTATCTTTTTAACCATGTTTTGAGATTCGGT
TGAGTCTATTCTAAAATCTTTATGTGTCTAATTTAGACAAGAAGGAGCGTATTAAGATATTAAGTCGATTAGAGATGTGATTAATGTAATTTTTGTAAAG
TTTGGATAGTGTTCAATCTCTAATTTGTTTTCACTTGCATTTTAGATGGGGAAAAAAATTGTGGATGAGACTGTTTGTTGGGTAGTGTTTGGATGAGAGG
GGTTGAAACTTTGAGAAGGACAAGGATGGAAATTTTGGAAGTATCAATAAAGGCAGATTTTGATGAATCAGTAAAATAAGAAGTCAAAATAAAAAGGGAG
ATTGTAACCTGCGTGGCTTTCTGACTTCATTGTTTTTTATTGAAACCTTTTTTAAAAACAAAAAATGAAAAATATTTAAGCAAAAGTGATATCAGGGTTT
GACTAGCTTTTGCTCACTCTAACTTCACGAAAATGACAACACACTATTTGGAGTATTATTTTATTTTGTACTCAATAGTACTACTAAATATTAAATTAAT
AATTTGCGTATTTTGTTTTCGATTTCGCAGGCGATAAATTCCAACCAGAGTAGCATGCTGATACTGCAGGAGACATGCATAGACGCAGCAGGGTCGCTTG
TGGTGTACGCGCCGGTGGATATCCCAGCCATGCACGTGGTGATGAACGGTGGCGATTCGGCTTACGTGGCGTTGTTACCTTCAGGGTTCGCGATCGTCCC
CGATGGGCCTGGGTCTCGTGGGCCTCATCAGAACGGGCCCACTTCCTCAACAACAACAACAACAAACGGCGGTGATAACGGCGTGACGCGCGTGAGTGGG
TCCCTCCTAACGGTGGCGTTTCAGATCCTTGTGAATAGTCTCCCTACGGCGAAGCTCACGGTAGAGTCCGTGGAAACCGTGAACAACCTCATCTCCTGCA
CCGTTCAAAAGATCAAAGCCGCGCTACACTGCGAAAGTTAACCGTCACGTGATTACCATCGCTCGGGTCACGTGATTACCATCTTCGGGTCACGTGAATC
TGTTTTTTTTTTTTTTTTGTATTTATTGAGGTTCTTGTTCTTGTGGAAAATTTTAACGTTGTAGCGAATGGACCTTGAAACGTGTAATAGGTGGCGCGTG
GGTTGGTTGAGTCAAGAACGAACCGCGCGTGGGGAAAAAAAGAGAAAACTCCTTGCATGGGTTATGTTCCTTAACACAAGGCAAGGGTCGTGGTTCGGGT
ATTGACTCGGGTCGACCTTTTTTGTTTGCTCGAGTACAAGAAAGCAATAGAGGAATGAAA 
>Gmhdz13
ACAACACCTCTAGTAAAACCGTAAAACCGTAAAACAACATTGTAGTTTGATCCCCATATACATAACACAACCATGGTTAAAAAGCATCCACATCACATTC
CATTTGGATTTTGATGCATATGGAAGAGTGTAGTGTAGCCCAAAACAATGTTATTGTTGCTATACTAGTAGTAGTACTAGTACTAGCCATTTGCATATGA
TGATTGAACCAATTTGGTACTCTGACACAAGTCATCATTAACTCTATGCCTATTCACTCTTTCCTCAATTTCTCTATCCATCTATCTCTTTTATCACTGT
CCTCCATAGTATCTATCTATCTATCTATATTTTCTTTTATTACTGTTCTGTAAAAAAGCTATTTTGGCCATCTGACCACCAAAGCCTACACCATTTTGCT
CCTCTCTCTCTTTTCTCATCCTCACAATTGGGCAAAACACACACAACACAACAATGAGTGAGAAAGATGATGGCTTGGGTTTGGGGTTGAGTTTGAAGTT
GGGATGGGGAGAAAATGATGATGATAATAATAATAATCTAAATCATCATCAACAACAACAATACCCTTTCTACGTGCACAAGCCTCCTCAATCGGTTCCA
AACCAAAGGGCTTCCTTCAATAACTTGTTCCATTTTCATGGTAAGTTTTTCATCCTTATCTATCTCTCCATTTCTTTTTCTTCAATTTTTCATGCCTCCT
TATCTTGTTCCTTTCCATGGTATCATTCTTTTTAATTCAAATTTTCATGGTATTAACTTGTTCAAATTACATGGTATGTTCCTTCTTCATGGTTTTGTGA
TTCATCCTGAATGTTTATTTTTTTTTCTTTCGTATGAATAAAAATCATTCCTTTTTCTTTTTTTTTTACACATTTTTGCTTGAAACAAAAAACCCATTTC
CCATTTTTTTTAAGAACACAAACCATTTTAATTTTTCCGATTTTTTCCGTTGAAACCGAACTTATTTCCCAATTTTTCAGACGAAAATCATGCAATGAGA
AACAACACAGGTGCCATATATATATATATATATATATATATATATATATATATATATATATGAATTAAGGCACTGTTTTGTACCGAAATACCCTTTAATT
TCCATGTTAATTACTTATTTTGCCACTGACTCACGTGCGTGTCACGTGACAGATCGGAGCTCCGAGACGCGGTCGTTCCTCCGCGGAATAGACGTGAATC
TGCCACCTCCGCCCCCATCGGCGGTGGTCGACGACGAGAACGCGGTGTCATCGCCGAACAGCACGATATCGAGCATCAGCGGGAAGCGGAGCGAGAGAGA
GGGCAACGGAGACGAAAACGAGAGAACATCGAGTTCTCGCGGCGGCGGAAGCGACGACGATGATGGCGGAGCTTGCGGCGGAGACGGCGACGGCGAAGCG
TCGAGGAAGAAGCTGAGGTTGTCCAAGGAACAGGCATTGGTGCTGGAAGAAACATTCAAGGAACACAACAGTCTGAACCCGGTGAGTCAAGAGTAGTGGC
ATTTTGGTAATTTCAGTTGCAACATAAGTACATTTTTGGTAAACATAAAACTTAGATGCATTTAAGTGTTTGTAGCTTTGTTTTTTAATCATAATTGAAG
TTTTATCTCGGTAACTTGAATAGTAATAGATGTTTGTAGCATTGTTCTTTGATAAGAATTGAAGTTTTATCTTGGTAACTCTATAATAATAAATGCTTGT
GTCAACATTGATTTCTGAATGGAGAATTGTATCAAAACACTTATGAAACTTTTTATGAAACTAAGTTATTTTAAGCTTGTCATTTTTTCTTAAATTAAAG
GTTTTAAATCGTGTTCATTGTCATTATTGTGACCATGATCCTTATTACCATAGAAAATTATTGATAAATGCGGTCAAAATTGTGGTTGCGGTGACATAAA
ATCATTCACTTTACCTTTCGGCCGGAATTGTTGTCAGAGTGACATAAAGCTGAATACTTTGTGGTTGCAACTGCGGTTGCAATGTCATGAAACCAAACAT
TTTACCTTATGGCCAAAATTGCTGTCGAAATTCTGGCCACAACGACCAAAAAACCAAAAACCTTGCGACTGAAATTGCGGTTGCGGTGACATAAAACCAA
ACACCACATTGTGGTCGGTGACATAAAACCAAACACCTAGCGGCTGAAATTGTAGCGGTGACATAAAACCAAACACCTTACCGACAAAACTGTGATCATT
CTGACGGAAAACCGAACACCTTGCATTGCGGTCAGGATTGTGGTTGCGGACATTTCTTAAAAATCTTGCATAAGTTCTTCAAATAAATGAAGAACAAATC
TTATTTTAGCATACTTGTGCTTTTTAACTTTATGAAAATTTACTTAATGTCCCCCTTTGCAAAAATATGAATATATTTTTAATGAAGTTTATTCTAAATT
ATATAATATTTGTATTTGTTTTGGAAGTATAGTTAAATGCTGACATTTAGTCTTATATTATTATTATTTGTAGAAGCAAAAGCAAGCTTTGGCAAAGCAG
TTGAATTTGATGCCTAGGCAGGTGGAGGTGTGGTTTCAAAACAGAAGAGCAAGGTGAGGATTCTATTCAAAGGGGCATTATTGACATTTTATTGTATATG
AGCATTAGGTAATATTTTGTGTTGTGGCATTGTTTATTGACCCTATTTAAGTTTCCGTAACATATATGTCCCAGTGTTTTTTTTTTTTTTCTATTTAGAA
GGATCAATAACCCAGCTTTTGTGAGACATTAAAAGATATAAAGTTGTAGATGATTTAGATGATAATTTTGAAATAGAAGTGTATGCTTGGACCCACAATA
CGCACAAAGATGTTGTAATTTGGTGATGCTGGATTTTGAAGTCAAATTTTGGAATCTTTGATGTTTACACGGGTTCATTCATTTTTCAATAGGTAGTGGA
AGTACTTAAATTTCTAACGTTACAATGATAAAACTGATAAACTAACGTGTCAATAGTAATAAAAAAATTGATGTGTCAATGTCATGTGTTACTTTGTCTT
CCATTGCTTTGAAAGAAGATAGTCATGTCAATGCTGTTGGGTCAAGTAATGTAGGACCAAGTTGAAGCAGACTGAAGTGGATTGTGAATACTTGAAGAAC
TGCTGTGAGAATCTAACTGAAGAGAATAGGAGGCTTCAAAAGGAAGTGCAAGAGCTTAGGGCATTGAAGTTATCCCCACAGCTTTACATGAACATGAACC
CTCCCACCACTCTCACAATGTGCCCTTCGTGCGAGCGTGTTGCCGTCTCATCCACATCCTTTTCCTCATCGGCCACCATGCCCTCTGCCCCGCCTCCAGC
TAATCTCAACCCGGCAGGCCCTACCATCCAGCGGCCGGTGCCCGTCAACCCTTGGGCAGCAATGTTGAATCAACACCGTGGCCGGCCATAATTGATCGCT
CCCGGCCTTAGGTAGTAGGGTAAAGTTCAGGATGGCAGCTAGGACATTTTAGTTTTGTAGACAGAAATGAATCAATGAAATAGGAATCTTATGGGTTGGT
TTACTTTTACTAGGACTTTGAGAGCTCATGGTTTGGGAAATTCTATTTGCACCCCTCTTTTTTTTGCACCTTCCATTTTCTTTTACAAATTAGTTTTTGC
CTTTTCGGAATCTACAATACTATTGTAGAAATTAATTTTTGAAATGTAAAAGAAAAGGCAGAGACTGTGAAGAGAAAAAAAAAGGGGGGGCTGGGGGGGA
TGCAATTAGAATGATCCTCATGCTTTTGGTTATTAACTCTTTTTTGTCTTGGCCTATTTTATTTTGAGCATAGATAGAACATGTTTTAGTCAACTTTAGG
ATGTGTAAAGTTTGGTGTTTTCATATGCTGAACAGTGTTTGTTATTTGTTAACCTTGGAAAGATGGAAAAGGGTATTGGAATCTGTTTTTTTTATTATTA

>Gmhdz14
ATTTTGTGCAGCACTCTGGTCTGTGTGCGAGCCTTTTGAGACTCCACAACTTTCTTCTTTGCTTTGTAGTATAACTATAAACCATTTAGTGACTACATAG
AAATAGAGAGATATATAGATAGAGTCTTTGCTTTCAAAGTAGAGTAAAGTCTACACTTGCTTCGCGAAACCACACTCCTCTTCTAAATACCCTTTATTTA
TTTCTTTCTTTTGCAACAATATATATAATACCCGAAACCCTTCTCTTTTATAGTTTCTCTACCCACACTATCTTAATTAAGTTGTCACAGATGGAGCTAG
CTTTGAGCTTAGGCGACACACCCAAAACCGTCTCTTTGGCCACAAAAAATGATTCAGTGAGTTTGTGCATAGCACTGGCTGATGACAAAAGGGGTTCTTC
ATATCCACCCGTTCAGCTCGACCTTCTTCCTTCAACACCAGTTCTTCCTTTTTCACACTCACACCTTCGAATTCCATGGCTCTCCGATGCACGTACGTAA
TAAACACCTTCTTTAGTCTTTCTAAATCATCATTTAAACCCTTAGCTTTTAACACACACAAGTTTATCTACTTTTATTTAGGATATTCTTAGTTAATTGT
TTCATTATGTTTGTGTATACAACATATATATACAGTGGGTATGGAACGTGTGACATCAGAGATTCCGGTGAGGGTGGTGGATGACACCGACGATGGTGCT
GCACTTTCATCTCCCAACAGTGCAGTGTCATCTTTTCAGATGGATTATTGTGTCAGGAACAATAGAAAGTCTAGTGAAGGTGCCAGCGATGACGACGAAA
ATGGCTCATCAAGGAAGAAACTAAGACTCTCCAAACAACAATCAGCTTTCCTCGAAGACAGCTTCAAAGAACACACCACTCTCAATCCCGTAACTTTCAC
TTTCCTTTTCTCTTTCTCTATTATTTTTTTTTAATCATTGAAAGATAGAATAATATCTATAATTTTATTCAAGTTTAATTATAACTGTACAAGATATATA
CATAGAGTAGAATACAGATGAATAATAAACTTCAAATTATTTATAATTTGAATTTAACTATATTTATAACTAAAATTTAAAATATAACAACTTGTAACTA
ATTTTTTTTATCATATTAATGGTCTAACGAATATTACAAAATATATTGATGACAAAAATATAGCTAATTATCTTTAACAAGGTCTTCTTTCAACTAGTTT
TTTTTCTAGATTTTGCTTAAAAAATTCAAACACTAATCAGTCCTTAATTCGCATTCCTTAGTTTAATACTACATAAACATCTTAGTACTATTTTAATTTC
TTATTTTTTTTTATTTACAATGAAATCGTGCAGAAGCAAAAACTTGCACTTGCAAAACAGTTAAATCTCCGTCCCCGTCAGGTGGAAGTTTGGTTTCAGA
ACAGAAGGGCAAGGTAAGAACTAATTAAGAACGTACTATAAAGAACATGAAGCTATGTTTGTTGGTTTTGTTTTGTTTTGTTTTTCTGAAAAAAAAAAAC
AAGAATAATGACAGGACAAAGTTGAAGCAGACAGAAGTGGATTGTGAGTACTTAAAGAGATGCTGCGAGAGTCTGACAGAAGAGAATAGGAGATTGCAGA
AGGAACTGCAAGAACTGAGGGCTTTGAAAACATGTCAACCGTTTTTCATGCAGCTTCCAGCTACCACCCTCACCATGTGTCCCGCTTGTGAACGCGTCGC
CACCAACACCGCCACCGGAGCCGCCGCCGCCGCCGCTTCCACCACCACCACCAATAATAATAATGCCTCTGCCCCCACCAACAATAATAGTGTTTCTCAA
ATCTCTGCTGCGATGTCTGTTGACAAGCCCAGAATATTGCCCTGACCTAATGGTCAAGCCCACCTGCAGCAGGCCCAGATGGCCCATCAGATTGCTTTAT
CATCTGATTGACCTCTTTTTGTCGTTTAGGTATAATAATAATAAATTAATAATGTATATCAAAGAGGACAAAAAATCATTTTCGTATTTTCTTCAATTTT
GAGTTAATTATCTTCATTCTTTCTTTTGTTATGCTGCTTAGCTTGTCCTCACCGTATATATCATCGGAACAATGATCTTTTTTGTTGATCAATAAGGAGA
TACCAATTATTTGAGTTATAATATTTTTTTTCTTTCTCTTCTTATGTCTCTTTAATTTGTAAAAAAAAAATGTACAAACTTTATAAACAACTATAA 

>Gmhdz15
ACTAACCTTGGTGTCGCATATCAATCAATAGGATAGGTACAAGTCTATACTACTACCTTTGTTAAATATAAGTTTGATTTAGAAGTAATCAACGAAATGA
ATGCTCTTTATGTTAGTATATATTTTGATAATTGACTTTCTCTAAAATAAATTTATTAGATAGAAGCAAGCAATTGAATAATTTAAGATCTCTAATTAGT
GGCACCCAAAAAGAGAAAGGCATGTAGAGAGGTAGCCTTTGGCCTCTCATAATAACAAGTCAGAAGCATAGTGCCACAACTCACTGGCTTAGCCAAACTC
GTTATACACCTTTTCTATCTTCTCTCTGCCTATGTGGTCCATCCCAACCCAGTGAAGCCCTTGATCAGGCCATATAAGACAGATCAATTTTGCAGATGGA
ATTGAAAGAAAGAGATCTAGACAGGGAACTGGAGACAGATATGGATTGGCATCACGGCACAAAGCCACTTGTTCCTCGGCCAGAGACCTTAAGCTTCTTC
TACAACTATAACTACAACAGTCCATATCCAGGTAAAAGAACGAGGAAAACACTGCTCTTTCAAAGAGTTTATCTTTATCCTCCAATGTGTCAAGTTGCAT
TTCTTTTCTACTTCTCATGGTTTACAATTTTCAAATGTAATTACCTTCTATGTATATGTGCACCTGTGGGAGCAAGTGTGAATCAATCAATGGCTTCCCA
AGCAGCCAGCATATAATTTGACAACAACTTAAATTTATGGACTATTTCTGAGTTTTGCTCATGAATAGTGACTTCAATCCCAAGTAATTGACCCCTATTT
TTGCCATTCTGAAGAAGACAAACTTAACATATAGGAAACCTTGACAAAGCATATATTTGAAAACTACACTTGGTAAGTTGGTATAGGACAACATCTAAAA
AAACAATCTGACAGCCTAAATGCTTGTTATGATTCTGTTATTTTTGAGGAATATATTTACATTTTCAAAGTTGTTACTATATGTTATTTTTTGATTCTAG
AATAAGTTATAAGTAAGTAACCCTAGCCAACACGCGTTCATTCATGTATTAATTAGAGACGGATTTTTCTAACCCAACCCCTCTCTGTTGCATTTGTTAA
GGAGTGGAAGTGAAACAAGCAGCATTGATGGAGACAGGAGAAGGGTCAGTTCCAGCATTAATGGACAGCAGAAACAAAGAGAAGAAGAAGCGATTAACAA
ATAACCAGATAGAGTTATTGGAGAGGAGTTTTCAGGAGGAGATAAAGTTGGACCCTGAAAGGAAGATGAAGCTTTCCAGGGAGCTAGGCCTTCAGCCTCG
CCAAATCGCTGTTTGGTTCCAAAATAGACGAACAAGGTGGAAGACCAAGCAGCTTGAGCACTTGTACGATGTGCTTAAACACCAATATGATGTCGTCTCC
AACGAAAAGCAAAAGCTTCAAGAAGAGGTACCTTCCTATACTTCACGCATGTTTTACACAAATACATATCCTTGTATCTCTCCATGTACCTCTAACTCTA
AGCTCTTGAACTATATATTATATGGGTTTTGCCTTACAGAATTCAAAGGTCTCTTCATTTTAAGTTTGAATATAGTATGTTTTTGGTCATGCCTAAAAAA
CTAATAATTAATATGTTTTTCATCTTTATGATTTGGTTAACTTTTGATTATGTCACATATGTGAAAGAAATGTGAAATTAGCATTTTTATACCAAATTAT
TTTTTTCAAATTTGACCTTTGTTATTAACACATTAATATTTTATATTATCTTAACATGATTGTTTTTTAGTTAAAAGAAATGCAGATAAAGAAAATAATG
TAGAATGTGTTTATTTTATTTTATGAGTAAAGAAAGAAGCATAAAAAGATATAAAATTTATTAGTCTTTTGCTTTTGCCTGTGTTAGCATGAATATCCAC
CAAGTTATATATTGCCTGAACTGGTTGATTAATTGAATTGTATAGTTATATATATATGTGTCTTCTGTTATGAGCATGCAGGTTATGAAGTTGAAGGCAA
TGCTAAGTAAAGAGCAAGGTTTTGGGAAGCAAACATTTGGCTGTTATACAGAAATATCAGGGGAAGAAACAGTAGAAAGCACGTCAGAGGGTCTAACTCT
AAGGGGAAAGAGTAACATTGAGCACGTTGCAGATCAAGGCTACTGTTCTTTCACTGTGGAGGATTATAACACCACTGTTTTACTGCCTCCTCACTGTCAC
TGGCCTGCTGTGCCTTATTAGTTATTAATTAATATTATCCCTGATTAATCTTCCACAACTTTGAACTTGAACTCTGTGAGTACTCAGCTTAATTAATATT
ATAGTGTTCTAGCAAGAAGATGATCTATATAACCTTTTCTGAACTGAAATTAGGATCCATGCAGACTTGTCGGGGTGGTAGTTATGACTCATAAAACAGT
TAATCGGGAGGGCATGCATAATTTATTTAACTTATAGTTTTCATTAATTGGCTTGCATTAAGTCTTATCAGTTATCACCTACTAGCT 


>Gmhdz16
TTTACAGAAAAATCTATCACCACCAATTGAACCATTGGAATTTCATTTCTGTCTTTGATAAACAATAAATGAGTCCCCACAAACCTATTAATCAATTATA
AATTGTTCTCTCCGGACCCTCCCACAACTCTCTCCATTCTTTCATCTTCTACCTCACATCCTAGCTCTTTGCTCGTTATTACATACAGTATATACTATAT
TCAGAAGATTGCTAGCTACATACTGCATCAATTCAACGTTGTTCTTGTTCACCATAGCTTCTGTCCCAGAAATATCATGGGCTTTGATATCTCTAAACCA
GGGCTTCGACTTGGTCTTGGTCTTGGTCTCCATGATGATCACTCATCAGAAAATTGCATGAAGACCAATGAACAAAGCCAAAGGCAAAGACAAAGCCAGA
AGAAAAAGGAAACAGATCCATGTAACAAGGCTTACCCATCACTTAAGTTAGGACCACCCGATGATGAGGCAAACAATAATAATCAACAAATTACAAATAT
TGAATCCGATGAATACTATTATTTCCACCCACATGCCTCTTCTAGATCTCCAAGTGCAGTGTCTTCATTTTCCAACTCATCTAGCATCATCAAGAGAGAG
AGAGAACAACTTGAGTTAGAGGTAGAGAAGATTTCGCTGTCAAGGGATTTTGTCGATGTTGACGAAAATGGTAACCCCAAGAAGAAACTTAGGCTCACCA
AAGAACAATCTGCAGTCTTAGAAGATAGCTTCAAAGAGCATTATACTATCAGTCCGGTATGTTACATTTCTAAACTAATCAATAAATAACTCTAAATCCA
CCTCCAACATCTTTTTACTATTTTTTCCAACAACAAAGATTTGAATTATTTTTATGATTTTAAGATATTATAAATAATTTATTTAAGAATTAATAGGAAT
ATAAGATATTTATGGCATCCACATAAATTTAAGGGTAGTGATACTGTTGTTGTTGTTGTTGTTGGGAGTAGTAGAACAAGTTTTCGTTTAATGAAGTCCT
CTCTCTCCCGATCTCTTTCCCTTGCACATCTCTATAAACTTATTCAACTATTAATCTAGATAATAATTGTACCAAAATTCTTAGATTTTTCTGGCTATCA
TATATAGCAGCTCTCTTATAATTATTTTTAATTATTACTAATGGATACTAATATGATTTTGAGTCTTAATTTCGATGATCTTGATGTTTTAAAATGATTA
TTGGTTTTTTGATCTGGAGTCTGAGGCTCTTTTAACATCCTTTCATTTACTTTGAGATTTGCTTCAGAAACAGAAGCAAGAATTGGCAAAGAAACTGAAT
CTTCGGACTAGACAAGTGGAGGTGTGGTTTCAGAACAGAAGAGCGAGGTTAACTAGTTTCTCAGATATTTGGACTACTTACATATGCTTATATATATATA
TATTACAAATCTACGCATGATGCTCCCGTTCACAGTAGAGAAATGCTCACAATACACACATTCTTATACATTTTTTTAAACACACTTCTTATTATGGATT
GACATTTATTAGAAATTATAAATTTATCTAAATCTCACATCATTTAAAAATTTCCAGTAAATTTTAATTAACCCAAGACAAAGAATATTGTGGTGTACTA
TAACAATGGTGTTGACAGTATATATGATATTATATATTATTGTTCTTGTATTAATGTAATTATATTAAGCATATACGTTTACATTACATATGTGTAGGAC
AAAACTGAAACAAACCGAAGTGGAGCGTGAGTTACTGAAAAAGTGCTGTGAAACTCTAACTGAGGAGAACAAGATGCTGGAAAAAGAGTTGCAAGAGCTC
AAATCGACGAAAACATCGATGGGACCCTTTTATATGCAGCTTCCAGTGGAAAGCCTTAGAATATGCCCTTCGTGTGAGAGAATAAGCGGTGGCAACAATG
GCTCCTCTCCCACAACGGCTTTGCTTGAAGCCCCAAAGGCCCATAAAGATCAGCCCTTCTATAAAAATAACTACACATTCACCCAATCATCCGCAGCTTT
TGCTAGCTAGCTAGGGAGGCTAATGCAACTTCATATTTTACGGCAATCATTTTTATTATTCTGTTAACTTCTGTTTTAAAGATATCAATTAAGCATTTAA
TAAATATAACTTTTTTTTATTAAAAATCACGATCAGAATACATTTTAAATTAGAGTTTAATCACTATATACTAACAATATAAAATAATTTTACAGTATGA
TCCAATCATAAATCACCATTTAAATTATTTTAATATAATTATTTTAAAAATAAATAAATTTATCATATAATTATACATGTTAAATTATGAATAAATTATT
ATATAAAAAAATTACACTATCAATATATACTGCAATTCTTTTTCTCTTAAAATTATGATAAAAGTGTATTGATAACACTTTTGTGTAAATTGTTTTCTAA
TTTTAATTATTTTCTTAATGAGTATCTTATGTATACTTGTAGAAAAAAATTCACTAATATTTCACTTTACCAATCATGTATAAAGCATAATCCTTTATTA
ATTTAGATGGCATCTATCTTTGAATTATCAGAAAAGATATGTTTTTAGTACAAAACGAAATTCGTATTAACTTCTGATTGATTATTTATTCTTGTATCCT
ACCCTGAACCTAAAATCCCTCCTCCCTTCATTTGTTACTGCTTTCATTTTATTAGTTATGATTTGCTTTGTGTAAATTCAAACCTGAATCATTTGTACTA
TAGCACTTCTCAAGTGCATGTGATTTACCTACAAGAAACTTTATCAACTTACCTGAATCCCATTGGTTATGAATTAATTACAGAGTAAGATTATCCATTG
ACCTTTAAATGGCCAGAACGATTTACTCACTGTATGTACCATGTCCCACTCGTCAAAAGTTGTACATAAACTTTTCTCTAATGTC 

>Gmhdz17
CATCTCTCTGTCCCAATCCCAACATACCCCCAACTGGTCCTTTTCCATTCTTTATACAGACACACACACAATAAAAGAAAAGAAAAACTACGTTTTCCTT
TCACTTCTCTTTTTCTCCCTCTCTCTCTCCCATATATGATCCAATATATTATAATACAATAGAACCAACAACTGTGACAGACAAACTCTGAGTAGTACCT
CTTTTATTCTCCTCCTCCTCCTTCTCTTTCATTCTCAAAGCACTCCCATAGTCTTTTCTTTCACCACCCCCTTAATGAAACCTCTTGGTTTGTGTGGTTG
AAATAAACAAAGATAAGTAGTAGTAATAATAATAAATCGGGTTGGACTTGGAAGGGATGATGACGGTGAGTTCAGCCTGCAAAGATGGGAGCAAGGTGGC
ACTGGACAACGGCAAGTACGTTAGGTACACACCTGAACAGGTTGAAGCACTGGAAAGACTCTACCATGAATGTCCCAAACCAAGTTCCCTCCGCCGCCAA
CAACTCATCAGAGAGTGTCCCATCCTCTCCAACATCGAACCCAAACAGATAAAGGTTTGGTTCCAAAACCGAAGGTAAATTAACTAGTCCTCCTACTCTC
TTGGCCTCTTTGCTTTCTTCAATTCTTTTCCTTCCTCTATTCACCTCATCAGAGAGTGTCCCATCCTATACTTAGCTTTCAACATTCATACGCATATATA
TATGTGTGTGTGTGTGTGTGTGTGATGTTGAAACTTGAAAGTAAATGAATTTGATTCATTTGATCAAAAGGGTCGTTTGGTTTGTGTAAATCTGGCTTTT
TTTATGTTCTCTTCATGTTTCTTGCCTCCTTTTCCTTTAACCAAGTTTTTTATTTTCTATTTTTCCTTGACAAATATTTAAAAAGATTGGGGTTAATTTT
TCATCTTCCACGACCCCCCTACCAAAGTTCCTGTTTTTCTTCTTTATCTCTTCTTCCTCATGGCCTTAATTATTTTTTTTGCTGTTAATTATTTGAGGGG
ACTAATAATTATGGTGTTTTTGTTTTGTTGGTTGTTTCAGGTGCAGAGAGAAGCAGCGGAAAGAAGCATCACGGCTGCAAGCTGTGAACAGGAAGCTAAC
AGCAATGAATAAATTACTGATGGAGGAAAACGACAGATTGCAGAAGCAGGTGTCACACCTCGTCTATGAAAACAGCTTTTTCCGCCAACAGACACACAAC
AACGTAATAATTCTATAAAAACATGTTTCTTTCATTACATTCTATTTTTTACTTTCTTATGCTTCCTAGTCTGTTTGGTTAAATTTATATATATCAAGGG
GCCTATGCAAACAAAAATGAATACTCATTACTCATAACTATTGCAATGATTTTCTTTCATCATGTGATGTACGGTTGAACAGGCTACGCTTGCCACAACG
GACACAAACACAAGCTGTGAGTCGGTGGTGACGAGTGGTCAGCGGAACTTGACACCGCAGCAGCATCCGCCGAGGGATGCTAGCCCTGCAGGGTGAGTGA
ACAGTGAACTGTGAAACTGAAAAAATAAAAGCATGGTTCTTGTTGGATCCTATGTTTTTTCTCTATCCTAGTACTGATGGAATATTATTATTCTCGTGCT
TTGCGTTGTCTTCTTTGTCTCTATTCTGCAGACTTTTGTCCATCGCAGAGGAGACTTTAGCAGAGTTTCTTTCAAAGGCCACTGGAACTGCTGTCGAGTG
GGTCCAAATGCCTGGGATGAAGGTTACCGCACTTTTCTTTTCAAACTGTTATTTCCATTTCTATTTACTGAAAAAATAATTAGTACATCCACCTTCTTAA
ATTAAGCAAACCAACTTGTTAATTAAACACATCACCTTTCTACTTCCTAGCTCCTATCCTCTACGGACTAAACTGTTTTCCTTATTTATTTTGTATTTTA
TCAAGGCCTCATACTAATTTCGTTTTGAAGCATCAATTAAACAGCTTGATTTTATAATTTCTGAGAACACACACATCAAATGATTTCTTGGTTTTCTCTG
GTTAATGTGATAAGCGGATGTGGACTTTTACTATTTCAGTTATTGGGTGTGCTAATTTTATTTGAAAGGGCACTATTCTAGTGTTGTGTACTATTTAATA
CTTTGGCCATGCACAATTTTTTTTTTTGGTTAATTGTGTAATGTAAATATTAATTTTTGTTCTGAATGTTTGTAGCCTGGTCCGGATTCCATTGGAATCG
TTGCTATTTCTCACGGTTGCCCTGGAGTGGCCGCACGTGCCTGCGGCCTTGTTGGTCTAGAACCTGCCAGGGTATAAGTTCCTTCCTCTTTGATATTAAT
TTAGATGACTGATTCCATTGAAGTAAGTGTGGATAAATTGATTGAAAATGAAAATGGAAATGATGTGTGCAGGTTGCCGAAATACTCAAAGATAGGCTCT
CATGGTTTCGTGATTGCCGAACTGTGGATGTTCTAAATGTGATGTCCACTGGAAATGGTGGAACCATTGAGCTGCTTTACATGCAGGTACTTTAGTCTAG
TTAATATATATAATGATTATAATCTGTATCTCAATAAATTAGTATATGGAATCATTGAGCTGCTCTAAATGTGATGTATCTCAATAAATTAGTATAATTG
TGATGAGTATTTGGAATTGAATTCTTGCTAAATAAACATTTCAACCTGTGTCATCTGGTTTAGTTGTATGCGCCAACAACTTTGGCACCTGGTCGTGACT
TCTGGTTGCTGCGCTACACATCACTTTTAGAGGACGGTAGTCTTGTGGTATGTAGCATTGTTATTTGTTATTTTCAGAATAGTTCTTCAGTTTTATTTCA
CTCCTTCAGCCTAACTCAAATGCTTATGTGATTGTGACAATGTTAGGTCTGTGAAAGATCACTAAATAACACTCAGAATGGTCCTGCTATGCCCCCAGTG
CAGCATTTTGTTAGAGCAGACATGCTGGCAAGCGGGTATCTGATAAGGCCTTGCGAAGGAGGGGGATCAATTATTCATATTGTTGATCATATGGTTCTAG
AGGTTTGTATTGTAAATAAATAATACCTTTATTGGATGATGTGAATTTGTTCCTTGCTTGATAATTTAAAATTGACTTGCTGGTTCAGCCATGGAGTGTA
CCTGAGGTTTTGCGCCCACTTTATGAGTCATCAATGCTGCTTGCTCAAAGGACAACTATGGCGGTAAGACTATTGTTTCTGCCTATTAGCTTTCACTATA
CTCTTGTGATTGTACAACTTAATTAAACTTTGTATTTCCACTTGCCAAGGACAGTTCTAATTGTATTTGTAATTGTCATTCAGGCCTTACGTCATTTGAG
GCAGATTTCTCAAGAGGTTTCTCAGCCAAGTGTAACAGGATGGGGAAGAAGGCCTGCAGCTCTACGTGCGCTGAGCCAGAGATTGAGCAAGTTTGTGCCC
TTAATTATCCTTTATTCGAGATAATTGACTAGTTATGGAAATCTAACTTAAACTTCCTCTGTGCAGGGGCTTTAATGAAGCTGTCAATGGGTTTGCAGAT
GATGGCTGGTCCATGTTAGAGAGTGATGGCATTGATGATGTTACCCTTCTTGTGAATTCCTCACCTAGCAAGATGATGGGAGTTAACCTTGGCTATAACA
ACAATGGATTTCCTTCTGTAAGCAGTTCTTTGCTATGTGCCAAAGCATCCATGTTGCTACAGGTATGCAATTAATACACAATCAATGTGGATAAATGCTT
TTCCTTTCCAATTACCATCTACTTTCATTGTATTAAGTTGTCTCATGCTCTCTTTCTGTCCTTGTAGAATGTCCCTCCAGCAATTCTTCTTAGATTCTTG
CGGGAGCACCGATCAGAATGGGCAGATAGCAGTATTGATGCTTACTCAGCTGCTGCCATTAAAGCTGGTCCTTGTAGCTTGCCAGGGGCCCGACCCGGAG
GTTTTGGGGGTCAGGTTATTCTTCCACTAGCCCACACAATTGAGCATGAAGAGGCAAGTTATTTGGTCCTAATTAAACACATACTTTTTTGGCCTTCAAT
TTTTGAATTAACATTCTTGTGGTTTTATCTTGAGTGTTTATTGCTTACTTGCTGACATTTGATCTCTAAAACAGTTCATGGAGGTTATCAAGCTTGAAAA
CATGGGCTATTATAGGGACGACATGAATATACCTGGTGATGTTTTCCTCTTGCAAGTAAGTAATTATTTTACAATAGCATTTTATACAACATATTTCTTT
CCAGGTGCTCAACCCTATAGCTAATCATCCATGGTTTCCACTCTTTGCAAAGAATAAGATGCAACCATATATCAGGAATGGGGATTTGAACAGTTGTAGG
GATATTTTAGACTAGGGATCTATGTTTGAAATATGAACAAGTGTTGATTTGGATTTGAATTGAATAGCTGTAACAATGATATCTGCATATAGATAGTTCA
GAAGGTTCTTTCCAACATCAAGTCCATAGCTAACAGTTCTTCTGGTTGCACCTGTCCGCAGCTTTGCAGTGGAGTGGATGAGCATGCAGTTGGCACCAGC
GCAGAACTTGTTTTTGCTCCAATCGATGCATCTTTCTCTGATGATGCGCCCATTTTACCTTCTGGTTTTCGCATCATACCTCTTGATTCTGGCACAGTAA
GTCTATTAGCTAGCATATAGTTTGATTGTATTGTTTTTGAAATTGGTTGTTTAAGTAAGGATTTTGATTTTCTGTTTTCTGTTATATTGTTGGTCTCTTA
TAGTGATATGATATGATGCAGGATGCTGCTAGTCCAAACCGTACACTTGATCTGGCTTCTGCACTTGAAGTTGGAACAACAGCAAACAAAGCAGCTGGTG
ACAACTCAGGTCATTCCGGGAGCACAAAGTCTGTGATGACAATAGCATTCCAGTTTGCGTTTGAAGTCCACCTTCAGGAGAACATAGCAACCATGGCCAG
ACAATATGTTCGTAGTATCATTGCATCTGTTCAAAGGGTTTCATTAGCACTTTCTCCTTCGCGCTTTGGTTCTCACAATGCTTTCCACTTACCACCTGGC
ACTCCTGAGGCACAAACACTTGCTCGATGGATCTGTAACAGCTACCGGCATGTTACTTCTAACCTTGACTATGCATAACTGAAGTTTCTTGAATTACCAT
GGAAGCATGACCTATATTATGATTATCTGTTTGGCAGGTTCTATCTTGGGGTAGAACTTCTAAAATGTGAAGGCAGTGAATCCATTCTCAAGTCTCTTTG
GCATCACTCAGATGCAGTTTTGTGCTGCTCTTTAAAGGTTATTTCTTTATTCCCACTTATGCTAATAAATTTCATTTGTGATGTTCTACACTACTACTTT
TGTAAGAATTTGATTATTTTTTTTTAAATGGATGTCAGTTTTCATTTCAGCTTGTATTAGACAATTTGTTGTTTCCCAAGTCATGAGCCTATATATCCTT
ATCCTTATTTACCGTCTTTTAAGTTTTATTTCCATCATTTTTCTTATTCTACAATGATAATATTAAGGAAAGTATAAATATATATGATTTTTTTGCCAGG
CATTACCCGTTTTCACGTTTGCAAATCAAGCTGGACTTGACATGCTTGAGACAACATTGGTTGCACTTCAAGACATCACTCTGGAAAAGATTTTTGATGA
CAATGGAAAGAAAACTCTGTGCACCGAGTTCCCCCAGATAATGCAGCAGGTAAGATGTATTTTTTTACTGGACCGAATAAAAATAATTTTTCATTTTGAT
TACTTAACTAAGTAGAATTTTATTTATTTAAATGCTATATCATCAGTGCTTCTCTGTTTTAATTAATTGTTACTCGGAACAGTTGGACTTCACTTTGTAA
CGATGTATGTATTATTTTGGTGCAGGGTTTCATGTGTATTCAAGGTGGTATCTGTTTATCCAGCATGGGAAGGCCAGTATCCTATGAGAGAGCAGTTGCA
TGGAAAGTGTTAAACGAAGAAGAATCTGCTCATTGCATCTGTTTTATGTTCATCAATTGGTCCTTTGTCTGATAGATTAAACAGTATTAGGATGTAGGAA
AGAAAAGTAGAACAGCACAAGAGTACCTAACTTTGGCGAATCCCTAGAATGCTTTAAACTCTAGTGGGGCATATGCGCCACCAAAATCTATCTATAGTCC
CATTTGTTTTTTTTTTTTTTTTTCAGTTGTTGTCTCTCCTTATTTTCTTTTATGCTTCTTTAATATTCGTGCATATCACTTTTTTTTTAAATAATTATGT
TTTTTCATATTCTAATATTAATAATTCACGTCATAGCAACAAGAGCATGATATAACTCTGGCTGAGCAACCATAACAAAGCCCTTTATTTGAGAATGTTA
CAGTAACAGTCCACA 

>Gmhdz18
ATGGCGGGTGGGAGCGTCTTCTGCTCCACTTCTTCTTCTTCTAATTTAACAACAACCACTCAGCCTCCTCTCGATTCTCTTTTCCTCTCTGCCTCTTCCC
CTTTCCTCGGTACCTTTCCTTCTTCTGCTGTTTTATTTTTTTCTTGTTTAGTTTATAAAGTCTCGTGTCAAGCTAAGTTGGTCGTTTAGAGTGAGTTACT
GTTAATTATTTTAAATTGTCTGTTTCTATATTCGATTCTTACAAATAAAAAAACTACTTAATTTAAGTGATCGAAATCAACTAATTCAGATTCACAACAT
CAGTTAAAAACTGAAAAGTACATCTTACACTTACCCCCCAGTTCTGATTGACCCAAATATAATTTACTAACATGGGTGGATAGAATAGGACTTTGGAGTA
GTCTAAATTATTAATCTTTTGGTTGTTTGTTGTTATTTTTTCAGGTTCAAGATCTATAGTGAGTTTTGGAGATGTTCAAGGAGGGAAGGGGTGCAATGAC
TCGTTCTTCAGTTCCTACGATGAGCATGGGGATCATGAGGACATGGACGAGTACTTCCACCAGCCAGAGAAGAAGCGCAGGCTCTCGGTAGAGCAAGTGC
GGTTTCTTGAGAAGAGCTTTGATGAGGAGAACAAGCTCGAACCTGAGAGGAAGATTCGGCTAGCCAAGGAACTCGGCTTGCAGCCGAGGCAGGTGGCGAT
TTGGTTTCAGAACCGCCGCGCGCGGTGGAAGACCAAGCACCCTGCAGGCTAGCTACAATGATCTCAAGGCCAATTATGACAACCTTCTCAGGGAAAAGGT
TAAGCTCAAAGCTGAGGTGACTTGGTACTTGATAGATATTAGATGCCACTTGTTGAATTCTACAATGTCACACTTTGAGTTAACAATTTAGCATACAATT
TAGCTCTTGAATGTAGTAACTTTTGTTGAATTGTTGATTTGATAATTAATGTTCATGATTCTACAAATTGGCAATCTTCTAGCAAGTTTGTTGTGTATTA
GATTTCAACTAGCAATATATGTGTGCCTTGGTTAGAATCTCACTAGCTATGTCATTACCCCAAGTGCAATATTTTTTATTGATGTTGTGAACTAGTTTTC
AACTAGCAATATTTGTGTGCCTTGTTTAGAATTTCACTAGCTATGTCATTAGTCATTACCCCAAGTGCAAATTTACCTTACCAAGTTGTCAATTTGTGAA
TAATATTGTTCAGTCTAAAAGGATTAATTTACCAAACTGTATGTTAACTTACACTGTTACACTCCATTTTATGATTGATGTAAATGTTTGTGATTTGTGG
TCTTTCAATTTAGGTGGCAAGGCTCACTGAGAAGGTGCTTGGAAGAAAGAAAAATGAGGGGAACTTGGAACAGGCTGAAACCAACGGATTGCAGGAGCCA
CTGCAGAAGTCTTTGGCTGATTCAGCCTCAGAGGGTGAAGGGTCCAAAGTGTCTATTGGGGCTTGTAAACAGGAGGACATTAATTCAGCCAAGAGTGACA
TATTTGATTCATCAGAAAGCCCACATTGCACTGATGGAATCCACTCTGCACTTCTAGAGACAGGTGACTCTTCTTATGTGTTTGAACCTGATCAATCTGA
TGTGTCTCAGGATGAAGAAGATAACCTGAGCAAGACCCTTTTGCCTCATTTCATCTTTCCCAAACTTGAAGATGTTGATTACTCCGACCTGCCTCATGGT
TCATGTAATTTTGGAATTCCGGAGGAGGATCAAGCCATTTGGTCTTGGCCTTACTGA 


>Gmhdz19
CTAATGAAGGTGACAACTGACAAGGAGGCAGTTCCTTCTACAAACAAAATAGTATATGGGGCGGTAGATAGATAGGCTACAAGTAAACGAAGCAAGATAA
TTTCTTCCTACTTAACAAAAGATAGTAAGAGCCACACGGTATCTTATCCCATAGGTCACCATGATCCTTCCATTAGAAGTTGCAATAACGTGATAGAAAT
GGCTTTGAGATACACTTTCTTTTATGGTTAGCTATATATTCTGAACCCGATCCCCCCTCACCAGACTTTTAAATCACATAATTCTTTTTTTTATTTCTTG
GTGGAAAACAGATTGTGCATCTAATTCCAAATTCACCCATAAAAATACTTCCTTTTGCTCACCAGCCATATATTATGATGGAGGGAGATGAGAATATTCA
AGCATCATCAAAGGGAAAATATGTTGAAAGCTTCAACTGCTCGGAGGCACCAAGGAAGAAAAGCAAGAAGATAGAAAACAAGAGGAGGTTTAGTGATGAA
CAGATAAGATCACTAGAATGCATATTTGAGTCAGAGTCAAAGCTTGAGCCAAGGAAGAAGATGCAACTGGCTAGAGATCTTGGCCTGCAGCCTCGCCAAG
TGGCTATATGGTTCCAAAACAGAAGGGCAAGGTGGAAATCAAAACGAATAGAGCAAGAGTACCGAAAACTCAAAGATGAATATGACAATTTAGCATCAAG
GTTTGAGTCCCTAAAGAAAGAGAAGGACTCTTTGCAATTAGAGGTAATTAGTTTTTGGTTCTTCTAACAATACTACTTGCTGCTGATGATGCTCGACAAA
TCAAAGCATGTGACCCTTAACTGTGTTATTTGCTTTTTGAAACAGTTGCAGAAACTAAGTGATTTGTTGGAGGCATGTCAAGATGATGGAAGGGAAGACA
AGGCTGGCAAAGAAAACAGCATAGAAGATGGTGGCTCAGGCAGTGGATACAGCAGTTGGAAGCCTGAAGCAAAACCAAGGTTTTCAAATGAGGGTTTGGA
GGAGAGAATAGGTGTGTACTCAGATGATCAAAATGAGAATAGCATCATAAGGGGTGGTGAGAAATCTGAAGACAAAGGACACCAACTTCTCAGAATGGAT
GATCATGCAGAGATGCCATTGGCATCACTTGAAAAATGGTATAGTGGTGTGGACCCTAGTGGCATCTTGGACCAGTCATGTAGCAGTTCTCAATGGCTAG
ATTTCTGGACTTGAAAAAAACAAGCGAGCCACACTTTGTGCTGCATCTGCATGTGTGATGTTTTGTTTCCTCCGAGAGAAGGAACAAAAGATTGGTTGAT
TGGTTGGCTCTTGTGCTGCCAGCAGGTCCAAAACATTCCAGCCTAGCCAAGAAACTCGAAGGAAGTTTTGTAGGCTTGATTTGATAGGCGAGAGAATTAA
GATAGCCTCACTCAATTCAATTGTGTAGAGATTTGGAAAAAAACAAATAATGTGCAATGTCTCTGTCTGTTCATGCTTGCATGCCTTTCCAACCCGTCTT
TGCGTGTGTTCTTTCTTCTTCTTTTTTTTCTTTTCCCACTTCAAGGGGTTAGTTAATCTAGAACCTCTTTATATTTCTTAAAGGGGTCTCTCTTTTATCA
CTTTAGCTTATTCCCATATTAACAAGTTTGATCCTTATAGCACGACCGAGACACACAAAAATAAAACTTATGAACGGTGTGAATGAGATATTGCTCGACT
TCATGAAGCAGTGAAGATGTTAATTTCAAGTTCTTAGCTTCTCTTATGGGCCAATTCTGTGAATGGAAAGAATGTAGCATATTTTCCTACTTGGATCAAT
TTTGTTTAATAGGACAGAATTTCAGTATATGGAAATATGTCCCATAATAAACTGCGAATACTAGATCACGCAACGCAACATTTTAAGCACTAAGAACTAA
ATTTGAAGGATAATAGCAAGTCCTGAAAGGGAATTCTTTCACTTCGTCTGTTTTTCATTTGATAGTTTGATTAGCTTGAAGAAAATTAATCAATAACAAA
CTTAGTGAAGCCAGAGATCCAATGGGTCCTTAGAGTTCGACTTTGATCTATTATTCTATATAATACACAAT
>Gmhdz20
GTAAGTGGACACTCCCTTCTCATCTAAGCTTCTTATTATAAACCTAAGGCAGAGTCTTCTCTTCTCCGAACTCCAAACACAAACACATACAAACATAGTA
ACCGCTTCTCTCTCTTTCTCTCTCTCTCTCTCTCTTTTTCCATGTCCATCTGATAACCCTTTCCTGATTCTCTTTCGTGGTTGTTGCTATTCTGAGTGAT
GGGTATGCCCTGCCGCTGTTCCCACACCTCCCACATCACTGAAATCATCATCACCAGCTTCTTCCGCCACAAGTCTTAGATCAACAATTTCCGTCAATTA
TTCCAAAACCACCTTAAGAGCCTTTTCCAAATGGCCCCTTAAAGATCGAACTTGGTCGGAGTAAACATGGCGGGTAGTGGAAGTGCCTTTTCCAACATCA
CTAGCTTTCTTCGCACCCAACAACCCTCTTCTCAACCTCTCGATTCTTCTCTCTTCCTCTCTGCACCTTCCTCTGCTCCTTTCCTCGGTCAGTATTCACT
AACTAACCTTTTTTTTTTTTTTTATGGACATATGTTAAAGTTTATTAGAATGTTAGTTTTTGTTAATAGAGTGTTGAAAGTATGACCTTTTATGTGTTTT
TTTCTTCTTTAATCATCTGATTCATCTTATATCTTCGTATTCACTTACTAACTAATCTAACATCTTAAGATATATGGGGAGGTTGACTCAAGAGTTGGGA
AAGAACAAAAGAAAGAGAGATCGTGAGTTCGAATATACTGGACTAACATTTGTAACAAAAATTAACAAAATAGCATTTGTTCGTTAAAAAAAAAAAAAAA
AAACTAATCTAACCTCTCTCTCACCAATTTTTGTTTTTGACTTATGACTAATGGATGGTGTTTTTGTTATAATTTGGTTCAGGTTCGAGATCCATGATGA
GTTTTGAAGGAGAAGGAGGGAAGGGGTGTAACGGCTCCTTCTTCCGCGCGTTTGACATGGACGACAATGGGGATGAGTGCATGGACGAGTACTTTCATCA
ACCCGAGAAGAAGCGACGTCTCTCTGCGAGCCAGGTTCAGTTTCTAGAGAAGAGCTTCGAGGAGGAGAACAAGCTTGAACCCGAGAGAAAGACCAAACTA
GCCAAAGACCTTGGTTTGCAGCCACGGCAAGTTGCTATTTGGTTCCAGAACCGTAGAGCTCGGTGGAAGAACAAACAGCTGGAGAAGGATTACGAGACTC
TGCATGCAAGTTTTGAGAGTCTCAAGTCCAACTATGACTGTCTCCTCAAGGAGAAAGACAAGTTAAAAGCTGAGGTACTTCAATTAAAGAAGAACGAAAT
TTAGATGCAGTTTGTTTTGAGTTTTTTTTAACCTTGTTTTTATTATTAGAATTGGTGTTTCATCTAAATAACATAACCTATGTTGATGTTTAAAGCAAAT
TTTTATCATAGTATCATATAAATTATCGAGTCGAAACTTTAATTCTGAACAAAACTAACGACACAAAAAAAAAATTGTCCATAAATTAATGTTCAATTCA
CATCTATATCTATATTAATACAAATTTGATCACTTTCTGTTTTCTTTTTTTTTTATTTTGGCTGACATGTTATAATTTGTGTGATGTTTTTGATCGGATT
AGGTGGCGAGCCTCACTGAGAAGGTGCTTGCAAGAGGGAAACAAGAGGGGCACATGAAGCAGGCTGAAAGTGAAAGTGAAGAAACAAAAGGATTATTGCA
TTTGCAGGAACAGGAACCACCCCAGAGGCTTTTACTGCAATCAGTTTCGGAGGGAGAAGGATCCAAAGTCTCTTCTGTCGTTGGGGGTTGTAAACAGGAA
GATATCAGTTCAGCAAGGAGTGACATTTTGGATTCAGATAGTCCACATTACACCGATGGAGTTCACTCTGCGCTGCTAGAGCATGGTGATTCTTCTTATG
TGTTTGAGCCTGATCAATCAGATATGTCACAAGATGAAGAAGATAACCTCAGCAAGAGTCTCTACCCTTCGTACCTCTTTCCCAAACTTGAAGAAGATGT
GGATTACTCCGACCCACCTGAAAGTTCTTGTAATTTTGGATTTCCTGAGGAAGATCATGTCCTTTGGACCTGGGCTTACTACTAAGTTTTTTTCTTTCAT
GTGTGTGTTTGTATCATGTGTTTAGTATTTAGTATTTGCACTTTTTTTTTCAAGGCTTTAAAAATGAGCAATAAGTCAGAGCAATGGCTATAGCTATAGC
TTTAGCTTTATTAGGAAAGAAATGGTGGGCTTTTTTTGCCTCATTTTGTTATTTGTAATGAAACTGTTGGTTCCGATGTAATTAAATAATGTCTTCTTGT
TGACAATGTAACTACAGATTTTATTTCACTTCACAAAATTCAAATAGAAAAT
>Gmhdz21
GGCAAATGTCATGATTGAGATAACTGACCTTACTGACATAAAGTCATCATTGAACTTACACACCACTCTCACCCATTCTCTCTCCTTTCTATATAATCTC
CACCCACATGGCCCCTCCTACCACTCCAAAACCAAAACTCAAACTCCCCTGCTATTCTTCTTCTCCCTCAATTCTCTCTCACCAAAACCCTTTGCACCCA
ATACCCTCAAACTCAACTTCAATTGCTAATTTTTATAAAGCTAGCCGGAGATGATGGTTCAAAAGGAAGATTTGGGTTTGAGTTTAAGTCTCAATTTCCC
TCATCACAGTACCCCAAATCCTCAACATCTGAGTCTCATGTCATCCTCTACTCATTCCTCTTCCCCTTCTGGTTTCAACCCTCAAAAACCCTCTTGGAAC
GAGGCTTTCGCTTCTTCGGGTATGTACTAAAAATCTAAAATTACTCTATTTTCAAAAAATATAAAAAATTCCCGTTTTTTATTTGCATGCTATTGTTCCA
GATCTGTTCAAGTTTCTCTCTTTATTTCATATTCCCCCTCCATTCTCTCAATCACTTTGATTCAGCTTACTGAGTGTTTTTTTTTTCCAGAAAAAAATTC
TTATTTTTACCCTTGTTTAATATTCTCACCCTTTATTTTCAGTATCTTTTGCACCGCCCTCTTTATTTATGCCAAACCAAATACTCCAAATCCTTAATGA
TTTCATTAATCAACACTAACATGCATGAATTATTAAAAAAATTAATGGTTTTTATTTATTTTTAGATCCAGATCGAAACTCCGACACATGCAGAGGCGAA
ACACGGTCGTTCCTGCGGGGAATCGACGTGAACCGGTTACCTTCCGCCGTGGACGCCGAGGAGGAAGCGGGAGTTTCGTCTCCAAACAGCACCGTCTCGT
GCGTGAGCGGAAAACGAAGCGAGAGAGAACCCAACGGCGAAGAACACGACATGGACAGAGCCTGTTCCCGCGGAATCAGCGACGAAGAAGACGCTGAAAC
CTCAAGGAAAAAACTTAGACTCTCCAAAGACCAATCCGCTATCCTCGAAGAAAGCTTCAAAGAACACAACACCCTCAACCCCGTAAGTTGTTACCATCGG
CTTTCGATCACGTTTTTTTCATAAACAAAACAAAACTTAACAACTTGCTTTTGGGTGATCTAGTTCAATATCACTTGCACCAATAATTTTTTTTTTTCCA
ATAACACAACCTTAATAATACTAGTTCTCATATTTTTGGTAGTACTAAATAGTGGTCCTATCCACTGGAACAAGATTATTTCGGTTGAAAATATTTTTAT
ATGTAACAAATTAAAAAAATTACTAATTTGATTTATTTAATTTTAATGTTTTGCAGAAGCAAAAATTGGCACTGGCAAAACAGCTAGGGCTTCGACCTAG
ACAAGTGGAGGTGTGGTTCCAGAACAGAAGGGCAAGGTTAGATACAAGTTACAATATTATAATATGAAATAATTCGATTTAATATAAGGTTTATTCTGAA
TTTTTTATTAAGCGTGGTTTTTGTGAAATTAATTTTCAGGACTAAGCTGAAGCAAACTGAGGTGGACTGCGAAGTATTGAAAAGGTGCTGTGAGAATCTG
ACGGAGGAAAATAGAAGGTTACAGAAGGAGGTTCAGGAGCTTAGAGCACTGAAACTTTCCCCCCAGTTTTACATGCAAATGAGCCCACCCACGACGCTCA
CTATGTGCCCCTCTTGCGAGCGTGTGGCTGTTTCGTCCTCCGCCGTTGGTTCTGCCACGCGTCATCATCCCATGGCCCATGCCCATGCCCATGCTCGGCC
CATGCCCAATGGCCCGTGGGCTTCCGCAGCTCCCATTCCACACCGGCCGTTTGATGCTTTCCACCAATGATCTTGAGGGTGTTTTGGTCATTGTGAATTA
TTATTATTTACAATTATGGGCCTACTTGTACCACCGTGAATGTGTGTACCCCAAAAGAGAGAAAATATTGGGAGAAACAGTGAGGGAGCGGTTGAAACAG
CATGCTGTGGAATTGTGCGTGTTCCAAAGTGCGGTGCGGTCTAAGGATATGGTCATTAGAAGAAGGGATTTGGTGGGTCTCCAATGTTTTGTACCAGTTT
GACCCATCAACTTTTGTTTTGTTGGGTATGACCTATATTAGTTAGGAGTTTTTCAGTTTTTAGTATTACTTAAATTTTCTCCTCAACAGAGACTTTGTGT
AAAGTGCAATTTTCTAGTTAAATTTCACTTAATTGGGTTTGGGATAATTATTTATTAGTTAGTTTTTTGCGAAAATATTATCACACCCATTGAAACAATT
TGCTTTAAGTATTTA 


>Gmhdz22
CTTAACAGCGCTTGTGCTCACTTTATAAACCACACCATCATTTAATCATCATCTAAACTAAACCGCTCTCTCTTCAATTCTCTTTCTCTTTTCCTTTCAC
ACAAACTCCTCTTATGATGGGTCTTGATCAAAGATGCTAGCAGCAAACTCTGGCCTTCAGCTTATTCTAGGGTTAGCTTTGACTGCCACCACCACCACCA
CTCCATCATCACCACCATCCATTTCCAACAAGCTTGATCATGTTGATCATCACCACCATCTTATAACTCTTAGACCAACAACAAAGTCATCCTATAATTC
CTCTGAGGCTGAACCATCATTAACGTTGGGTCTTTCCCGGGAGAGTTACCTCAAAGTCCCCAAAAGCATCATAGGACACAACAACAACAAAGTCTCATCC
TGTGATGACCCTCTTGACTTGTCCACACAGACTAATTCACCTCATCACAGTGCTGTTTCCTCCTTCTCCAGTGGCAGGGTCAAGAGGGAGAGGGATCTCA
GCTGTGAAGAAGTTGTGGATGCAAAAGAGATTGATCAGAGGGATCTTAGCTGTGAAGGAATAATAAGAGCCACCGAAGAAGAAGAAGACGGCGCCGCCAC
CAGAAAGAAACTTAGGCTCACCAAAGAACAATCTGCTTTGCTAGAAGAAAGCTTCAAACAACATAGCACCCTCAATCCTGTAATCACAATCTCTCTTTCT
TTATTACTATTTTCAAATATGCTAACAAAAACTAACCATTAACGTTTGTCAGATCAAATAAAATAAAATAAATTATTTTCATACATACATGATATATATA
TATATATATATATATATAACTTTTAGATAAAACTTGTAATAATTTCTTAATTGTTCCAATTAGTAATAGTATCAAAACTTTACCTAAGAAACTATATATC
TATGTTTTTTACATAACTTATCTATCGATGTGATGACACTTTCATTGAATATCATGATTAATATTGTTATGTTATATTGGCTTTACAGAAACAGAAGCAA
GCTTTGTCGAAGCAGTTAAATCTAAGGCCACGACAAGTTGAGGTGTGGTTCCAGAACAGGAGAGCCAGGTAAATATATTTGGTGTTTATATATATATATA
TATATATATATATCAAAGTAATTGAATTTTCTGATTAATATTTTTTGTTTGTTTGTTATTTGTGATGCAGAACAAAGCTGAAGCAGACAGAGGTGGACTG
CGAGTTCCTAAAGAAATGTTGTGAAACATTAACAGATGAAAACAGACGGTTACAGAAGGAGCTTCAAGAGCTGAAGGCACTGAAACTGGCTCAGCCGTTG
TACATGCCTATGCCTGCGGCAACACTCGCCATGTGCCCCTCTTGCGAGAGGCTCGGCGGCAGCGCCGTCAACGGTGCCGGCGGTTCCCCCAAGACATCAT
TCTCCATGGCCCCTAAGCCTCACTTCTTCAACCCCTTCGCCAATCCTTCTGCAGCATGTTGATTGATATTGTTATTATAATTAGGCTTTTAGTTTTCATT
AAAAAAAACAAAAGACAACCAAAGAAGAGTTCCCCCACAACCTTTGTATTTTTTTGGTTGAGGGATACGTCTTATGAACCAGTGAAAAAAGGCTAAAGGT
GTAATTAACTAATATACTGTAGAAATTTGTAACCGCTGATTAGAATTACTTTTTACTCTTCCTTTATTAATGTATGTTTATAAATCGTTATAGAAGACAT
CCATCTATGAAGGAATTAATGACTATTTTTTTTAATAGTCCATTTTTGTAATGGTATATACATGTGTGTGATGTGCGTGCGCGTGAGTGTATGTGAAAGC

>Gmhdz23
AAATAAGCTCCATGTCCTTTCATTTGCTATTCTCTCTCTTTTTGATAAAAAAAAGAAATTGTTGCTTTTCATTTTGGCATCACAGAGTATCAGAGAGAAA
GAGAGAGAGAGCGGTTTTGCAGAAAAAATCCAAGTAAATTTAAGGAGCCACCACTGTTCCAATCAGCCCCTTTCATTTTGCAGTGCCCGTTTATTTTTTC
GTGTTTGCATTCACCGTTCCACAGAAGGAAAAAAGAGTGCTTTGTTCCATCTCTTTCTGTGGTGTGTCTCAAGATAAAAAGCTCACTCACTCACAGCAGC
AACAACCCTTTTACCTTAACTCTTGAAACTTTGTTCAGAGTTTGGATTTTGAGAGAGCATGATCTGATGAAGGAGTGTGGAGGCTCTCTTGGGGGAGAGG
GCAAGGAAGAAGAGGACTACACAAAACAAGTGTTGTCTTTTTGAACCCCAAAAAAAACGTTTTTTTTTGTTTTGTTGTTATGGCACTTTGTATGCAGAGT
CAGCAGAGAGATTCAGCATCAAACAAGCTGCTCATGGATTGTGGCAAGTATGTGAGGTACACACCTGAACAGGTGGAGGCTTTGGAGAGGGTGTATGTTG
AATGTCCAAAGCCTAGTTCTTCCAGAAGGCAACAAATCATTAGGGAGTGTCCACTCCTTGCTAACATTGAAACAAAGCAGATCAAAGTGTGGTTCCAGAA
TCGCAGGTAGGGAAGAAGAGAACCAAAACATGCATATCATTGTTTGGTTTCAACATTGCCACATCATAAAAAAACTGTTTTTGTCATGTTTTGTGTGTGT
GTGTGTGTGTGTTCTATGGTTGAGGATGCTCAAAGGGTGTTTCTGAGCTTCTTTCTCTTTGTAAAGTTGAGTTTTTTGGTGTAGTATATTTGTTATTCAG
GGTTTTTTTTTTTCCTTTTCAAAAGTAGAATGTCATAAAGTGGTTTTTCATTATTTGCATTTTTTTTTTAAATGTGCTATCTGGGTTCAATTTTAGAGAA
AAAAGAGAAAGTCATCCCTCTTGAAAGGAAGATCTACTGGGAAAGTTACTTCATTTTTGTCATTTTCCTTGTGGTTATCTAACTAGTTAAGATCGATCGT
TTTTATTTATTTATTTCCTCTGAAAAGGAGTTTCTCTTCTGGAGTTGATTAAATGGGAGATAATGACAGCTGGCTGTTCATTTTTGCTGATGAGTTTTTT
TCATCTGCTTTCCTCCGACCTTCATCATTTTTGTTTTAGATCATTTTCTGATGTTTCTGTGTAAGATGCTTTAACAGAAATGCTCATATGATCATTTGCC
TTTTGTTTTGGGATTGGTCATAGATAAGATGAAGGATAATGACAGCTGATTTTAATTACTTTTCCCACTAGATTAATCAGTTTTCAACTTTAGCTTTTTT
TTTCTTTCATTTTTCCTCTTTAAAGATTTTTTTTTCATGTCTCTAATATTTTCTCCTTTTGAATTACGGAAGAGAGGAGATTATGTTTTGTTCTACACTC
TAAACTTTGCTCGAACTAATTTTTTCACCTTGTCCATGCATTAATATTTTTTTTTATTAAATCAACATGCATATATCATGTTTCTAACCTTTTATCTGCA
ATTCTGCATTGACTGATTAAAACAAGTTTTAGTCTTGGTCTGATGGTAGGTATTTTAATTTAGTATGTAATTCTTGTTAAGGATATTAACATGTATAATA
GTCTTGGTCTGATAGTGTAAGGGACTTGTCCAAAAGTAAAGTGGGAAACTTCAAAGAGTGAAATGAATAATGAATGACTATCATACAATGTTATGGTAAA
TTGTATGGGAAAGATGACCTACTCTACCTGCCTTATACTCTGCCAATTTTCTTCTGTAGATGTCGTGAAAAGCAGCGGAAGGAAGCCTCTCGTCTGCAGA
CAGTGAATAGAAAGCTGTCTTCAATGAACAAGTTGTTAATGGAAGAGAACGACCGACTGCAGAAGCAGGTCTCACAGTTGGTTTATGATAATGGATTCAT
GAAACAACAAATACATACTGTGAGTAACTTAACCTTTGAGCAATTGCTCTTCTCAATTATCATTCTGAATGTTCATTGGTGTACCATTCTATCTATATAC
AAGAATATGTGTAGTGTACTATTTTATTGTTATTGAAGAATCTCATTTACTGGTTTCTTAACAGGCATCTGCTACTACTACTACTACTACTGACAATAGC
TGTGAGTCTGTGGTAGTGAGTGGTCAACACCAACCGCAAAACCCCAAAACTCAGCATCCCCAGTGGGATGCCAACAACCCAGCTGGGTAAGTAACTTCAT
TATGCAAACAAATTTGTTTAATTAATATATACTCATTCACCATCATTACGGGTCTCTAATTCTTTATTCTGCCAGTCTTCTTGCTATTGCTCAGGAGACC
CTAGTGGAGTTCCTTTCCAAAGCTACTGGAACTGCTGTCAACTGGGTCCAGATGATTGGGATGAAGGTATGACCTACTTCTTCATGGTCATTGCTTGCAT
AAATATATTGGTATAATTATATTTTGCCTCATTTTTTCTGTCTTAATGTAGCCTGGTCCGGATTCTATTGGAATTGTTGCTGTTTCCCGCAACTGTAGTG
GCGTAGCGGCAAGAGCCTGTGGCCTTGTGAGCCTAGAGCCCACAAAGGTATTATGCTGTAATGAAGCTTATTCATTGCTGAACAATGAAACCTTGTTTTA
TTGAACTAATTGCTTTCCACATCATCTCAGGTTGCCGAGATTCTCAAAGATCGTCCATCATGGTATCGTGACTGTCGATGCCTCAATGTATTGAGTGTAG
TCTCCGCAGGGAATGGGGGCACAATAGAGCTTATGTACATGCAGGTCTACTGATTATTTTATGCAAAAAGAAAAAAGTTGAACTGTAGTTTAAATTATTT
TTTAATTATTCCTCTGTTTTTTTCTTGATATTTAAATTTGATTTTTTTTCCAGACATATGCACCAACAACATTGGCAGCTGCAAGAGACTTCTGGACTCT
GAGATACTCTACTAGTTTGGAAGATGGAAGTCTTGTGGTACTGAGTGGAATCTTGATTGTTGTCTTTTTCTTGATTTAGGATGTGGCTTCTTTCTTAGGA
AGAGTTTGTCTCGACAGAATGGCTATTTTTTTTTTTTTGCCTTGCAGATTTGTGAGAGGTCCTTGACTTCTTCAACTGGTGGCCCCACAGGGCCAGCTGC
TTCAAACTTCATACGAGCTGAAATGCTTCCCAGTGGCTATCTAATTAGATCCTGTGAGGGTGGTGGATCTATCATTCACATTGTTGATCATGTTGATTTA
GATGTAAGGAAGATTATGCTATTCAAATCATTTTTTAAATTTCCATATATTTGAACTTCTTCTTCCTAAGTATATTAATTTTGTTTTTGATGTAGGTTTG
GAGTGTTCCTGAAGTACTTAGACCCCTCTATGAATCACCAAAATTCTTGGCTCAGAAATTGACTACTGCTGTGAGATTTCTTCTAACACTGCATTATATG
TTTCACCATGCCAAAAGTTGTGATTTAAATTTCAAATATTATTGTGCAGGCATTGCGACATGCAAGACAAATTGCACAGGAATCAAGTGGAGATGTTCAT
TATGGTGGGGGTCGTCAACCTGCTGTCTTGAGGACATTTAGTCAAAGGCTTTGCAAGTAAGGCCCTTTCATATTTGGTGGTTGCATAGTTGGACATTTGA
TTAATCACTTTGTCTTCATCAATCCTTGCTGACTAATAATTTTTTAAAATTTGATTTAGAGGGTTCAATGATGCTGTCAACGGGTTTGTGGATGATGGTT
GGTCACTGATGGGTAATGATGGGGTGGAAGATGTGACCATAGCCATAAACTCGTCTCCCAACAAGTTTTTCGGTTCCCATTACAATACATCAATGCTTCC
AGCATTTGGAGGTGGGGTCATGTGTGCCAAGGCATCAATGCTGCTACAGGTACTTCTCAGACCAATCTATGTGACTCTAGTATAGTAGCAGCAATCAATT
CCAAGAACTCCTCCTCCTTGTTCCCCCATGTCCCAACTTGCTAGAATCTTCTGGATTTTTGGAGTGTTTATCTTCATTATACTCAATTATAAAACGGTGG
TCTGCAGAATGTTCCTCCTGCTTTGCTTGTTCGTTTTCTGAGGGAGCATCGTTCAGAGTGGGCTAATTATGAAGTTGATGCATACTCTTCTGCATGTCTC
AAAGCTAGTCCTTATGCAGTTCCTTGTGCAAGACCTAGTGGTTTCCCAAGCAGCCATGTCATTATACCACTTGCTCATACTATTGAGCATGAGGAGGTAT
TAATCTTTTTCAGTGAATGATTGATGAACTTCATTTTATAATTCCTATTTTTTTATATGCTCATTTTCCACCCACTGCAATGATGCAGTTCTTGGAGGTA
GTTCGTATTGAGGGTAATGCATTTCCCCCTGATGATGTAGCTTGGGCATGTGATATGTATCTAATGCAGGTAAAGTTATTTTTGTGTTCGGGTTGTTGGT
CTGCTCATCTTATTTAAGCAGTAACTAGTAACTGTTACTGTGAATGATTTTTATTTACCTTATTATGCAATTTGATGTGGCAGCTGTGCAGTGGAATTGA
TGAAAATGCAATTGGAGCGTGTGCACAGCTTGTGTTTGCACCTATTGATGAATCATTTGCAGATGATGCTCTCTTACTGCCTTCTGGTTTCCGTATCATA
CCATTGGATCCTAAAACAGTTAGTGACATTTCTCATTAGCTTGATAGTTTTGAAGGGAATTAATTGGTCATGAAGATATTTTGTTGGATTTTTTATTTTT
TATTTTTTATGTTCAATTGCCATTTCACTACTTCATTTTATCTTTAGTTTGAGGGTCTAAAATTAGCATGAACCATCCAGGTTGTAAAAATTCATAATTG
TCATATCTTGGTGCTTCTTTTATACAATTTATACCTTGGCTGTCTAATTGGCTGACTAAATAATTATCTATCTTGAAGTCTTAGTTCACATTTGTTTCAA
TGAAGTGATTTGGGCTTTTAGCAAAACCAACCCTTTCTTACAGATGCTATGCTACTACATATGAGCATGCATTGACTAACTAGATTTCTTTTTTCTGTAT
GTTTTGCATTGCAGGATGGTTTGGCTTCAACTAGGACATTGGACTTAGCATCAACACTGGAAACAGGATCTGGTAATGCCCGCTCAGCTGGTGAAAGTGA
CTCGAATAACTACAACCTTAGGTCGGTCCTCACAATTGCATTCCAATTTACCTTTGAGAACCATTTGCGGGACAATGTGGCTGTTATGGCTCGCCAGTAT
GTGCGTAATGTTGTGCGATCTGTTCAGAGGGTTGCCATGGCAATTGCTCCCTCTAGGCTCAGTACACAGTTGGGGCCAAAGTCATTTCCTGGTCCACCAG
AGGCTCTTACCTTAGCAAGATGGATCTGCAGAAGCTACAGGTTTGTATTCTTCCATTGATCTTGTCTGTAAGTCTATTTTTGTTATGATTAATGTAGTTT
CCTAAATCATTTGATATCCTTGTCTTGAGTTGTCTTCAAGGTTAGTTAAAGTACGTATAAATAACTTACCTTGTATTTGTTAACTTGGTTATTCACCTTG
TATTTGTAATTTTTAGCTGTGTCCTGTAATTGTCTGAAAAAGGCTCAGTTTCAGATACAAATTGCACAAATTTTACCATCTTATTTCCTGTGGCTGGTAT
GATATGGTAAAGATTGTTTCTTTCAGGCTCCACACCTGCACAGAGCTTTTCAGCGTTGAGTCCACATCTGGTGATGCAATCTTGAAACAACTTTGGCACC
ATCCAGATGCAATATTGTGCTGTTCTGTAAAAACAGATGTAAATCACTTGCTGCCTCTATATAATCCTAATCTGCCTCAATTTTTAATTTTCCAGAAGTT
TCTTATTTTTAGTCCAATAAACTCTATCAAGTATGGCATTTGACTGCCAAAATTATGCAGGCATCTCCGGTGTTCACCTTTGCAAACCAAGCTGGACTTG
ACATGCTTGAAACCACTCTTGTTGCTCTTCAAGACATAATGCTGGATAAAGTTCTTGATGAAGCTGGCAGGAAGGTTCTCTGCATTGAGTTCTCCAAGAT
AATGCAACAGGTGATTCACTTGTAAACAAATTCATGTCCTGGTCTTTTTAGTGTTTACTTTTTTTTATTGGCAAATGTTACTTGTTAGAATGTTGTTTTG
TTAGCAGAGGGGATCGAAAGCTGACATTTTCTCCCTTCCCTTCTCCCTCAACCAACCCACCTTATATATCCTTTTAGTGTGTACAAGTCAATAATTAGTG
CTCTTATCTTATTTGTCCTTTTTCATTTCAGGGATTTGCATATCTGCCAGCAGGAATATGTGTATCAAGTATGAATCGACCAGTGTCTTATGAGCAGGCC
ATTGCATGGAAAGTTCTCGATGATGATGATTCCAATCACTGCCTTGCCTTCGTATTCATGAACTGGTCTTTTGTCTGATGGGGGAACCATCATTTAGATA
CTTTATTATATCTATTAATTTATATTTTGAGTACTTTACTAAGATATTGTCACACCAACAACGAATGTAACTAATGACTGGATTTCATGAACTCATGGTT
GTGTGTGCCATTAGATTAGCTTTGCTTTATGCTTTTACCAAGGATGTACCTTTCTTACTATATAAACTCCTTGTTGAAGTATAGCCTACTTATTCCTAAA
AATTATCCTTCACTGGCAGTTTAG 
>Gmhdz24
TCAACCCCTGGCCTGTGAACTTGTTCACCCTTCCCCTTCTCCTTACTTCTCACTCTCTTTCCAAAACACTCCCTTTCTCTTTCCCCTTACCCTTCTTCTG
TGTGTGATGATGTAGATAGAGAATAAAAAGAGACCAGTGTGCAGTGAGAAAGAGGTTGGTCACTTCTTGTGTGGCTTTGTTTTGTTCTTTGTGTTGGAAT
TTGTTGATGGGTGAAGAGGGAGAAGAGGTGTCAAGAGATAAGGAACAGCAACACATGGGAGTTTATGGAAATGAGTGGTTGTTTAGTAGTTTCTGTGCAA
ATTGGCGCCGTTTAAGACACCAGAATTCCTGTTCTATGCCTCCTTTTGAGTGAAAAAAAAAAAACATCAAAACAAAAACTTGTTCTCTCTCAGCTTTTCA
TCTTCCGATCTTAATATACATTGACTAAAAGAAAAATAAAGGGATCAAATTTAAGTTCCTTGATCTAATAAGATCCTTGCTTTTAATTGTACTACTCATG
AAGAGACTTGGCAGTTCGGATACACTGGGTGCTCTCATGACGATTTGTCCACCAACAGGTTAATTAAAAAAATTGAAACTTGGGCTTTTAACTTTGTTTC
CATGATGCGTGTTTCATGTTTGTGCCTTGTCTTGTCTCAACCTTTTTCACGATCAACCATCCCATTTACTCAAACCTTTCCTTTTTTATATACTAAAGTT
CCTTATTCTGTCTTTTTTTTTCTGTATTGCATTACAACTCATCATCATGTGAATTATGCTTTGTGTTCGTTTGTTCGAGAGACGACAGTTACAGTCACAC
TAACCATGATTATGTCTTGATTTGAACAGACGAACACAGTCCGAGGAACAACCACGTGTATGGGAAGGAGTTCCAGTCCATGCTGGAAGGACTCGACGAA
GAAGGGTGCGTGGAAGAAGCAGGGCACCACTCTGAGAAGAAACGACGACTAAACGTAGATCAGGTGAAGGCCTTGGAGAAGAACTTCGAAGTAGAGAACA
AACTGGAACCTGACCGAAAGGTGAAGCTCGCGCAAGAACTCGGCTTGCAACCAAGACAAGTTGCGGTTTGGTTCCAAAACCGCCGTGCCAGATGGAAAAC
AAAGCAATTGGAAAGAGATTACGGCGTCCTCAAAGCCAATTACGGATCACTTAAACTTAACTTTGACACCCTCCAACAAGACAACGAAGCCTTACTCAAA
CAGGTAATTTTTACACTGATAACTTATGAGCTTCACTTATATATACTATTTTGATCTTATCAGTGGTGGATATGGGATCTTCAACAAGTATTGAAAGTTT
GTTTGATTGTTGTGTTGGCAGATAAAGGAATTGAAATCGAGGCTGGTGCAAGAAGAGAACAACAACAACACTGAAAGCGATGTTTCGGTGAAGGAAGAGA
TGATAGCCACTCTGCAGGATAGTAACCCGCTCTGTGAATCCGCCATTCCTGGATCGGACTCGAAGGAGTTGAGTTACGAGTGTTTCAACAAGAGTGATGA
GGTGGGAGGGGGTTCTGTGTTCCCTGTGGATTTCAAAGATGGGTCTTCTGATAGCGACTCAAGTGCGATCTTGAACGAGGAGAACAACAACCACAGCCCC
AACAACAACGCGGCGATTTCGTCGTGTGGGGTTCTGCAAAGTCACGGGCTTTTGTCGTCGCCTTCTTCTTCGTCGATGAACAACTGTTTCCAGTTCCAGA
AACAGTACCAGACGACGACGCAGTACGTGAAGATGGAGGAGCACAATTTTCTCAGCGCCGACGAGGCCTGCAATTTCTTCTCGGACGAACAAGCACCAAC
TCTGCAGTGGTACTGTTCAGAGGAATGGANNNNNNNNNNNNNNNNNNNNNNNNNNNNNNNNNNNNNNNNNNNNNNNNNNNNNNNNNNNNNNNNNNNNNNN
NNNNNNNNNNNNNNNNNNNNNNNNNNNNNATATATGATTTAAATAAGTTTTCATGATCATATGTTAAATATGTTTCCATACTTGAAAAATAATTCGTGAC
ATATTACTACCTATTATTTTTTGTCAAATACTTACCTGAAAAAATTTTCTATTCCCTGTTAGTCAATTTTCGTTAAGTGATGACGTGGTAGACGAAGTGT
CACGTCATCGCGCCCAATCAATGGTATATCAGTGTCACATTATTGAAGGAAGTGATGTAATAATGATGTGTCAGTGA 

>Gmhdz25
GCTGTTGCTTCCTTAACTTATGGCTCTACACGTACGTTGCAATAATAGTCCCGTGTTATGAATAGTTAGTCATACACACCCTTGCCTTCCAGTTCCTGCA
GCCACCTCTCCCGAAAGTTGGGTAGTCACAGAAAATTAAAAATGGAGTACGGTGGGTCGCAGTCCCCAGGGGAGCAAGATGGTTCGGATTCCCAAGAGAG
GAGGAAACGCTATCATCGTCATACTGCCAATCAGATTCAGAGGCTTGAGTCGTAAGCCTTGTTTCCACTCCCAGCTAGCTAGCTCCTTTTACTGCTTATT
ATTATTGCCACTTTACTCGACTCGACTCAATTCAATGTTTCAGAATGTTCAAAGAGTGCCCCCATCCAGATGAGAAACAAAGGTTGCAATTAAGCAGGGA
GTTAGGCCTGGCCCCGAGGCAGATTAAGTTCTGGTTCCAAAATAGGAGGACCCAAATGAAGGTATATCATCATCATCATCATTCTGCGTTCATGCATGTC
TATTGTCTAATGACTTGGTTGTTTATTTTGTTCCAAATCAGGCCCAACACGAAAGAGCTGACAATTGTGCTCTTCGAGCTGACAATGACAAGATACGTTG
CGAGAACATAGCCATCAGGGAGGCCTTGAAGAACGTTATCTGCCCTTCTTGTGGTGGCCCACCTCTCAATGACGATTCTTATTTTAATGACCATAAGTTG
CGATTAGAGAATGCCCACCTCAAAGAAGAGGTCAATTTCGTATCGTCAAAAACTTGTCTTTTTCTTTTTTACTCCTTTCTTATGGTTAACAATTTAATTT
GCAGCTTGATAGAGTGTCTAGCATTGCTGCCAAGTACATTGGAAGACCAATTTCCCAACTCCCGCCGGTCCAGCCTATTCATATATCGTCTCTGGACTTA
TCAATGGCGAGTTTTGGAAACCAAGGGATGGTTGGTCCGGCTCCTGCTCCTTCCCTTAATCTTGATCTTCTTCCTGCTGGGACTTCCTCATCCATGCCAA
ATTTGCCTTATCAGCCTCCTTGCCTTTCGGACATGGACAAGTCTCTCATGTCAGACATTGCCTCCAATGCCATGGAAGAATTTCTCAGGCTCGTGCAGAC
AAATGAACCCTTGTGGCTTAAATCAAACGTCGACCGTAGAGATGTTCTTAGTTCTGATGCCTATGATAGAATGTTCTCCAAGCCCAATACTCGCTCCAAG
AATCCTAATGTTCGAATTGAAGCATCCCGAGATTCTGGAGTCGTATTACTGAATAGTTTAGCTTTGGTTGATATGTTTATGGACCCAGTAAGTTGTTCTC
ATTCTTTTTGTGTAGAATGTGATTGAGTTTTCTAAATTCATAATTGATTTTGCAGAACAAATGGATCCAACTTTTTCCCACAATTGTCTCAGTGGCAAGG
ACTATTCAAGTCATATCTTCTGGGGTCATGGGCAGTTGCAGTGGTTCTTTACAATTGGTGAGTTGTTTAAATTATTTTATGACTCATTTCCCTCAATGCA
TGAAACTTAAGTTTTTTCTTTCTATTTTCAGATGTATCAAGAGTTGCAAGTGCTTTCTCCACTTGTTTCAACTCGGGAGTTTTACTTCCTGCGTTACTGT
CAGCAAATTGAGCAGGGCACATGGGCAGTAATGGACGTTTCTTATGATTTTCCCCAAGATAGCCACTTTGCTCCTCAGTTTCGGTCTCATCGTTGTCCTT
CTGGTTGCTTGATCCAGGACATGCCTGATGGGCATTCCAAGGTAAATGTTAACCAATCTCTGATGTGACATTTATAGCTACTCTTCTAATTTCTAGGTTG
TCATGTAGATTACTTGGATTGAACACGTAGAGATTGAAGATAAAACTCTTCCTCATCGGCTTTATAGAAATCTTATTTATAGTGGGATGGCATTTGGAGC
TGAAAGATGGCTTACTACCCTCCAGAGGATGTGTGAAAGATTTACTTATCTGATGGCTACAAGCAATCCTACCCGGGATAATCTTGGAGGAGGTATATAA
ATATCATTCACCCGTCTTTGTAATGCAATGTAATGTTTAATTTTCTTGCGATAACACGGGATTTTAATTTCAGTAATTTCATCTCCTGAGGGCAAGAGGA
GCATGATGAAACTTGCTCAAAGGATGGTCACCGATTTTTGTGCCAGCATTAGCACATCAAGTGGCCATCGATGGACCACGCTCTCTGGGTTGAATGAAAT
CGTAGTAAGAGTCACTGTCCACAAAAGCTCAGATCCTGGACAACCTAATGGTGTGGTGCTAAGTGCAGCCACTACCATTTGGCTCCCCACCCCTCCACAC
ACTGTCTTTAATTTCTTCAAGGATGAAAACAAAAGACCTCAGGTTGACATAGTCAATTTAATCGACTTATTTGATATTGTGACCTAGGAGAGGTTTTCTA
AAGTTATTCATTTGTTTTTTTATTTTTATTGTCCGTTTAGTGGGATGTTCTTTCCAACGGTAATGCCGTTCAAGAGGTTGCCAACATAGCAAATGGTTTG
CACCCTGGTAACTGTATATCAGTTCTTCGAGTAAGACGGTCTTCCTCTCCTTCCTAATTAACTCGATTGCATTTTATTTTTTTAGAATTCTCGGTTTTAC
AAATAATTTCTACCTTGTCCATTTGCATATATAGGCTTTCAACAACAGTCAGAACATGTTAATACTACAAGAAAGCTGCATAGATTCCTATGGTTCACTT
GTGGTTTATTGCCCAGTTGATCTGCCATCCATCAACACAGCAGTAAGTGGTGAAGACCCTTCATACATTCCCCTACTACCAAATGGATTTACCATTTTGC
CTGATGGTCAGCCTGACCAGGAAGGAGATGGAGCATCAACTAGCTCAAACACAAACAGGAATATAGCAAGGTCTGGTGGTTCACTAGTTACAATTGCATT
CCAAATTCTAGTGAGCAGCTTGCCATCTGCTAAGGTCAATATGGAGTCGGTGACAACTGTTAACAATCTTATTGGCTCCACTGTCCAGCAAATAAAGTCT
TCCCTAAGTTGTCCTACCTAGTTCCTGATGAATTTGCTCATGCCATCCTTAAATATGTCTATTTCTGCTGGTGGGAGAAATATTTTTTGGGTTAGTTGGG
ACTTCGAACGCTTTCTCATCTGAAGAAAAAGCCTCATTATTTACTATTGCTAGTTGTTGGTGTGGTGGTGGTGGTAGAGCTAGCTATTTTTTCGCTTTTT
CAAGGTTGAAGTTGTGTTACATTTCACATCAACTACCATTGTTTTGGCATTATAGGTAAGGTCTATTTTTGGGGTGCATGAGTGGGTAAGGCCTTTATTT
GTTTCCTAGTTTGCTTATTAGCTTTGAAAGTAGTAGAAATCTTAGGAGTCAAGAACGCACCATATATGGCCTTTATCTTCTCCACATTCCCAGATTAACC
AACAGTTGAAGAAAAATGTGTATGGTTCGGGTATTGACTTCTTGTTCATAATTTATTGTTCCCCTTTTGTTGTAATAACTCATTTTTTTCTCCCAATATA
AATTGAAGGAAAAAAGAAAGTGTGAATGAAATCATGAATATAACGAGGTGGTGGAGGCAGATAGATATTGACAGTTCGGATGCCTTTTTCGGCTTGACAT
CATTAGTGCTCACCATGTTGAATGTTTTTGTACCTTGATTGAAACTAATCCGCATGGCCAAAATGTGAAGATAATTATCATACGGATTCTTGAAGATGCT
GATAGTGCTCGCCATGTATTTTCAAGATAGAATTGAATTTAAATAAAAGTTTGGTTTAATTGTAATTTTTTTCTTATTACTTTAATGATTTTGTAAATAT
CCCT 


>Gmhdz26
GGTTATTCTCTTATAAGCAACCCCATCTCTCTGTCCCAATCCCAACATACCCCCCACTGGTCCTTTTCCATTCTTTATACAGACACACACAATAAAGAAA
AAGAAAAACTACGTTTTCCTTTCACTATTCTTTTTCACCCTCTCCCTCTCTCCCATATATGATCCAATATATTGCTATAATACAATAGAACCAACAACTG
TGACAGACAAACTCTGAGTAGTACCTCTTTTATTCTCCTCCTCCTTCTCTTTCATTCTCAAACCACTCTGCCATAGTCTTTTCTTTCACCTCTTAATGAA
ACCTCTTGGTTTGTGTGGTTGAAACAAACAAAGATAAGTCATAATAATAAATCGGGTTGGATTCGGAAGGGATGATGGCGGTGAGTTCAGCCTGCAAAGA
TGGGAGCAAGGTGGCACTGGACAACGGCAAGTACGTTAGGTACACACCTGAACAGGTGGAAGCACTGGAGAGGCTCTACCATGAATGTCCAAAACCAAGT
TCTCTTCGCCGTCAACAACTCATCAGAGAGTGTCCCATTCTCTCCAACATCGAACCCAAACAGATCAAGGTTTGGTTCCAAAACCGAAGGTAATCAATTA
ACTACTTCTCCTACCCTCTTCTCCGTTCTTCTATTCTTTCCCTTCCTCTAACCACCTTCACTTTACTTAACTTTCAACTTTCATTTGTATACAACCATAC
ATATATGTCATGTTGAAACTTGAAAGTAATTGAATTTGATTCATTTGATCAAAAGGGTTGCTTGATTGGTGTAAATCTGGCTTCTTTTTTTTTTTTTAAA
TCTTCTCTTTATGTTTCTTTTCTCCTTTTCCTTTAACCAATGCTTTTATTTTCTATTTTTCATTGACAAAGATTTAAAAAGATTGGTGCTAAATTTTTAT
TTTTCATGACCAACCTACCAAAGTTCCTGTTTTTCTAGCTAGCTTCTCTTGTCTTCCTCATGGTCTTGTTTATGATTCAAGGCCTTAATTAATTCTTTTG
CAGTTAATTATTGGAGGGGGCTAATAATTATGGTGTTTTTGTTTTATTGGTTGCTGCAGGTGCAGAGAGAAGCAGCGGAAAGAAGCGTCACGGCTGCAAG
CTGTGAACAGGAAGCTAACAGCAATGAATAAATTACTGATGGAGGAAAACGACAGATTGCAGAAGCAGGTGTCACACCTCGTCTATGAAAACAGCTTTTT
CCGCCAACAGACACACAACAACAACGTAATAATAATACTATACTATACTTAACAATCTTCCTTTAATTCTTTCTTTCATTGCATACTATTTTAACTTCTC
TTATGATTCCTAGTTTTGTTTGGTTAAATTAATATATCAATCAAGAGGCTTATGCAAACAAAAATGAATACTCATTACTCATAACTATTGCAATGATTTT
ATTTCATCATGTGATGTATGAACAGGCTACGCTTGCCACAACAGACACAAACACAAGCTGTGAGTCGGTGGTGACGAGTGGTCAGCGGAACTTGACACCG
CAGCAGCATCCACCGAGGGATGCTAGCCCTGCAGGGTGAGTGAATCTGAAAAAAAAAGAAAGAAAGAAAAGCATTGCTGGTTCTTGTTGGATCCTATGTT
TTTTTTTCTCTGTCCTTGTACTGATGGAATATTATTATTCTTGTGCTTTGCGTTGTCTTCTTTGTCTCTATGCTGCAGACTTTTGTCCATTGCAGAGGAG
ACTTTAGCAGAGTTTCTTTCAAAGGCCACTGGAACTGCTGTCGAGTGGGTCCAAATGCCTGGGATGAAGGTTACCGCACTTTTCTTTTCTTTCCCTATCA
AACAGTTAATGCCATTTCCATTTACTGAAAAAAAAGTACATCCACCATAAATTAAGCAAAACCAACTTATGTGTTAATTGAACACATCACCTTCCTTAGT
TCCTAGCTCCTATCCTCTACGGACTAAACTGTTTTTCCTTATTTATTTTGTATTTTATCAAAGCCTCATACAAATTTTGTTTTGAAGCATCAATTAAACA
TCTTGATTTTATAATTTCTAAAAACACACATCAAATGATTTCTTGGTTTTTTCTAGTTAATGTGGAAAGCAGATGGAATTTTACTATTTCAGTTATTGGG
TGTGCTAATTTTGATTTGAAAGACACTATGCTAGTGTTGTCTAGTACTATTTAATACTTTGGCCATGCACTTGTTTTTTTTTTTTTTGTTAATTGCGTAA
TGTAAATACTAATTTTTGTTCTGAATGTTTGTAGCCTGGTCCGGATTCCATTGGAATCGTTGCTATTTCTCACGGTTGCCCTGGAGTGGCTGCACGTGCT
TGCGGCCTTGTGGGTCTAGAACCTACCAGGGTAAGTTCCTTCCTCTTTGATATTAATTTAGAGGACTAATCCCATTGTGAAGTAAGTGGGGATGCATATA
TTGGTTGAATATGAAAATGTAAAATGTTGGGTGCAGGTTGCCGAAATCCTCAAAGATAGGCTCTCATGGTTTCGTGATTGCCGAACTGTGGATGTTCTAA
ATGTGATGTCCACTGGAAATGGTGGAACTATTGAGCTGCTTTACATGCAGGTACTATAGTCTATAGCTAATATAGTCTGTATATCTGAAATATTTGGAAT
TGAAGCCTTGCTAAATGCACATTTTAACATATGGTTTAGTTGTATGCGCCAACAACTTTGGCACCTGGTCGTGACTTCTGGTTGCTGCGTTACACATCAC
TTTTGGAGGACGGTAGTTTTGTGGTATGTGCCATTGTTATTTGTTATTTTCAAAATATTTCTTCAGTTTTCTTTCACTCCTTCAGCCTAACTCAAGTGCT
TATGTGATTTTGGCAATGTTAGGTCTGTGAAAGATCACTTAACAACACTCAGAATGGTCCTGCTATGCCCCCAGTGCAGCATTTTGTTAGAGCAGACATG
CTGCCAAGCGGGTATTTGATAAGACCCTGCGAAGGAGGGGGATCCATTATTCATATTGTCGATCATATGGTTCTAGAGGTTTGTATTGTAATAAATACCT
CGATTAAAAGATGTGAATTTGTTCCTTGCTTGATAATTTACATTTGACTTACTGGTTCAGCCCTGGAGTGTACCTGAAGTTTTGCGCCCACTGTATGAGT
CATCAATGCTGCTAGCTCAAAGGACAACTATGGCGGTAAGACTATTGTTTCTTCCTATTAGCTTTCACTATACTCCTGTGATTGTACTGTTTTTATTAAC
CTTAATTTGTATTTTTACTTGCTAAGGATTGTTCTAATTGTAATTGTAATTGTCATTCAGGCCTTACGTCATTTGAGGCAAATTTCTCAAGAGGTTTCTC
AGCCAAGTGTAACTGGATGGGGAAGAAGGCCTGCAGCTTTGCGTGCACTGAGTCAGAGATTGAGCAAGTTTGTGCCATTAATTATTCTTTATTTGACATA
ATTGACAAGTTATGGATACTAACTTAAACTTCCTCTTTTGCAGGGGCTTTAATGAAGCAGTCAATGGGTTTGCAGATGATGGCTGGTCCATGTTAGAGAG
TGATGGCATTGATGATGTCACCCTTCTTGTGAATTCCTCACCTAGCAAGATGATGGGAGTTAGCCTTGTCTATAACAACAATGGATTTCCTTCTGTGAGC
AGTTCTGTGCTATGTGCCAAAGCATCCATGTTGCTGCAGGTATGCATTTTAATTCTCAATCAAAGTGGATTGATTCTTTTCCTCTCCAATTTTCATCTAC
TTTCATTGTATATAGTTGTCTCATACTCTCTTTCTGTCCTTGTAGAATGTCCCTCCAGCAATTCTTCTTAGATTCTTGCGGGAGCACCGATCAGAATGGG
CAGACAGCAGTATTGATGCTTACTCAGCTGCTGCCATCAAAGCTGGTCCCTGTAGCTTGCCAGGGGCCCGATCAGGAGGTTTTGGCGGTCAGGTTATTCT
TCCACTAGCTCACACAATTGAGCATGAAGAGGCAAGTTATTTGGTCCTAATAAACACACTTTTTTGGCCTTGAATTTTTGGATTAACATTCTTGTGGTTT
TATCGGAGTGTTTATTGCATACTTACTGACATTTGATCTCTAAAACAGTTCATGGAGGTTATCAAGCTTGAAAACATGGGCTACTATAGGGACGACATGA
GTATACCTGGTGATGTTTTCCTCTTGCAAGTAAGTAATTATTTTACAATAGCATTTTCTTCAACATATTTATTTCCAGGTGCTCAACCCTATTGCCAACT
AATCAACCATGGTTTCCACTCTATGCAAAGAATAAGATGCACCACATATCAGGAATGGGGATTTGAACAGTTGTAGGAATATTTTAGACCAGGGATCTAT
GTTTGAAATATGAACAAGTGTTAATTGGGGTTTTAATTGAATAGCTGTAACAATGATATCTGTGCATATAGTTCAGAAGGTTTTTTCCAACCCAAAGTCC
AAAGCTAACAGTCTTTGTGGTTGCCCCTGTCCACAGCTTTGCAGTGGAGTGGATGAGCATGCGGTTGGCACCAGTGCAGAACTTGTTTTTGCTCCAATTG
ACGCATCTTTCTCTGATGATGCACCCATTTTACCTTCTGGTTTTCGCATCATACCTCTAGATTCTGGCACAGTAAGTCTATTAGCTAGCATATAGTTTGA
TTGTATTGTTTTTGAAATTGGTTGTTTGAGTAAGGATTTGATTTTCTGTTTTCTGTTATTTTGGTGGTCTCATATTGATGTGATATGATGCAGGATGCTG
CTAGTCCAAACCGTACACTTGATTTGGCTTCTGCACTTGAGGTTGGCACAACAGCAAACAAAGCAGCTAGTGACAACTCAGCTCATTCTGGGAGCACAAA
GTCTGTGATGACAATAGCATTCCAGTTTGCATTCGAAGTTCACCTTCAAGAGAACATAGCAACCATGGCCAGGCAATATGTTCGTAGCATCATTGCATCT
GTTCAGAGGGTTTCATTAGCACTTTCTCCTTCGCGCTTTGGTTCTCACAATGCTTTTCACTTACCACCTGGCACTCCTGAGGCACAAACACTTGCTCGAT
GGATCTGTAACAGCTATCGGTATGTTACTTATAACCTTGACTATGCATAACTGAATTTTCTTGAATTACCATGGAAGCACAGCCTATATTAGTCTAACAC
ATGGTCTATTTTGATTATCTTCCTGGCAGGTTCTATCTTGGGGTAGAACTTCTAAAATGTGAAGGCAGTGAGTCCATTCTCAAGTCTCTTTGGCATCACT
CGGATGCAGTTTTGTGCTGCTCTTTAAAGGTGATTTCTTTATTCCCACTTATGTTAATTAATTTCATTTGTGATGTTCTACACTAATACTTTTGTAAGAA
TTTGATTATTTTTTTAAATGGATGTCAGTTTTTATTTCAGCTTGTATTAGACAATTTGTTGTTTCCCATGTCATGAGCCTATATATCCTTATCCTTATTT
ACTATCTTGAGTTTTATTTCCATCATTTTTCTTATTCTACAATGATAGTATTAAGGAAATTATAACTTAATATATATGATTTTTCCAGGCATTACCCGTT
TTCACGTTTGCAAATCAAGCTGGACTTGACATGCTTGAGACAACTTTGGTTGCACTTCAAGACATCACTCTGGAAAAGATTTTTGATGACAATGGAAAGA
AAACTCTGTGCACTGAGTTCCCCCAGATAATGCAGCAGGTAAAGTATTTTTTTTTTTACTGAACCGAATGAAATTCATTTTTCATTTTGATTACTTATAA
CTAAGTAGAATTTCATTTATTTAAATGCTATTATTTTGGTGCAGGGTTTCATGTGTATTCAAGGTGGTATCTGTTTATCCAGCATGGGAAGGCCAGTGTC
CTATGAGAGAGCAGTTGCATGGAAAGTGTTAAACGAAGAAGAATCCGCCCATTGCATCTGTTTTATGTTCATCAATTGGTCCTTTGTCTAATATATTAAA
CAGTATTAGGATGTAGGAAAGAAAAGTAGAGCACAAGAGTACCTAACTTTGGCGAATCCCTAGAATGCTTTAAAACTCTAGTGGGCATATGCGCCACCAA
GATCTATCTATGGCCCCATTTGTTTTATTTTTATCATCGCTCCTTATTTTCTTTTATGCTTCTTTAATATTCGTGCATATCACTTTTTTTTAGTTATGTT
TTTTCATATTCTAATATTAATAATTCATGTCATAGCCACAAGAGCATGGCATAACTTTGGCTGAGCAACCTTAACAAAGGAAAGTCCTGCGGG 

>Gmhdz27
TTTCAGAATCAATTTGGCTATTTTTATTCTTCCCTACTTTGGTTATAAAAAAGCAACAGATACGTGTGTTAATGAAGGTGACAACTGACAAGCAGGCGGT
TCCTTCTACAAACAAAATAGCATATGGGACGATAGATAGATAGGCTACAAGTAAACGAAGCAAGATAATTTCTTCCTACTTAACAAAAAGATAGTAAGAG
CCATACGGTATCTTATCCCATAGGTCACCATGATCCTTCCATTAGAAGTTGCAATAACGTGATAGAAATGGCTTTGAGACACTTTCTTTTATGGCTAGCT
ATATATTCTGAACCCGATCCCCCCTCACAAGACTTTTAAATCACACAATTCTTTTTTTTTTTTATTGTGTATCCAATTCCAAATTCACCCGTAAAATACC
TTCCTTTGTCTCACCAGCCATATGTGTATGATGGAAGGAGATGAGAATATTCAAGCATCAACAAAGGGAAAAAATGTGGAAAGCTTCACCAGCTTGGAGG
CACCAAGGAAGAAAAGCAAGAAGATAGAAAACAAGAGGAGGTTTAGTGATGAACAGATAAGATCACTAGAATGCATATTTGAGTCAGAGTCAAAGCTTGA
GCCAAGGAAGAAGATGCAACTGGCAAGAGATCTTGGCCTTCAGCCTCGCCAAGTTGCCATATGGTTCCAAAACAGAAGGGCAAGGTGGAAATCAAAGCGC
ATAGAGCAAGAGTACAGAAAACTCAAAGATGAATATGACAATTTAGCATCAAGGTTTGAGTCCCTAAAGAAAGAGAAGGACTCTTTGCAATTAGAGGTAA
TTAGTTTTTGGTTCTTTTAACAATACTACTTATTTGTGTTGCTAATGATGCTCAACAAATTAAAGCTTGTGACCCTTAACTGTGTTATTTTTTTTTTTTT
TGAAACAGTTGCAGAAGCTAAGTGATTTGGTGGTGACATCTCAAGATGGTGGAAGGGAAGACAAGGATGGCAAAGAAAACAGCATAGAAGATGGTGGCTC
AGGCAGTGGATACAGCAGTTGGAAGCCTGAAGCAAAAAAACCAAGGTTTTCAAATGATGAGGGTTTGGAGGAGAGAATAGGTGTGTACTCAGATGACCAA
AATGAGAATAGCATCATAAGGGGTGTTGAGAAATCTGAGGACAAAGGACACCAACTTCTCAGAATGGATGATCATGATCATGCAGATATGCCATTGGCAT
CACTTGAAAAATGGTATAGTGGTGTGGACCCTAGTGGCATCTTGGACCAGTCATGTAGCAGTTCTCAATGGCTAGATTTCTGGACTTGAAAAAGGAGCCA
CACTTTGTGCTGCATCTGCATGTGTGATGTTTTTTGTTTCCTCCAAGAGAAGAAGGAACAAAGATTGGTTGATTGGTTGGTTGGCTCTTGTGCTGCCAAC
AAGTTCAAAACTCAAAATATTCCAGCCTAGCCAAGAAACTCGAGGGAAGTTTTGTAGGCTTGATTTGATAGGGGAGAGAATTAAGATAGTCTCACTCAAT
TCAATTGTGTAGAGATTTGGAAAAACAAATAATGTGCAATGTCTCTGTTTGTTCATGCTTGCATGCCTTTTTCCTTTCCCATCCCTTTGTTTGTGTTCTT
TCTTCTTCTTTTCTTTTCCCACTTCAAGGGGTTAGTTAATCTAGAACCTCTTTATATTTCATAAAGGGGTCTCTTTTTTATCACTTTAGCTTATTTCCAT
ATTAACAAGTGTGATCCTTATAGTACGACCAGGACACACAAAAATAAAATGAATGAAAGGTGTGAATGAGATATTGCTCGACTTCATGAAGCAGTGAAGA
TGTTAATTAATTTCAATTTCTTAGCTTCTCTTATGG
>Gmhdz28
AAATCATGAAGGTTTAATTGCATAAGGGCTTCATGGTAAAGCAGCACTCTCACATTGATTGATCATCCCCGTATTATAAACCCAGGATTGCCTCTTCTTC
CAGGAACCCCCTCAACAAAAGGAAACTCTCATTCACCTTCTTCTCTCTCCCTCACTCCCTCTCTTTCTTAATACACCACCTTCCCAACCCTCTTCCATTC
TCCTTCTCCAACTCCAACCCCTGCTTCCCTTTTTTCATTTTCTCACTCCCCATCTTCTGAGAGTGATGGGTGTTTGCTACCGCTGTTCCCACACCTCCCA
CATCACCGCCATCATCATCACCAGCTTCTTCCGCCACAAGCCTTAGAATTATACTATTCCCACCCTCCCTCTTTCTTCAACAACAACCGTTGACTTCACT
ACAGTCACGTGGTCTTTCTCTGAGGATCCAACCATGGCGGCTGGAACTGTCTTCTGCGCTGCTGCTACTGCTGCTTCTAATTTGACAACAACCACTTTTC
TTCACAACCAAACACCTCCTTCCACCTCCTCTCAGCCTCCTCTCGATTCTCTTTTCCTCTCTGCCTCTTCCCCTTTCCTCGGTACCTTTCCTTCTTCTCC
TGTGTTTTTTTTTTTGTTAGTATGATAAAGCCTTGCCTTAATGGAATCTAACTCAGTTGATTGATGAGCATGCAAAGTTATTATAAATCTCGTGATATTA
TCTTCGATTTGATAAAAAAAAAAAGTAACATGAATTTAAGTGATCCAAATCAACTAATTAATTTAGATTCACACGTCAATTAACAACTAAAAAAGTACAT
CTTGCACTTACCCTTCAGTTCTGATTGACCGAAAAATAATTTACTAACATGAATGGATAGAATAGGACTTGGGAGTAGTCTAAATTATTAATCTTTTAGT
TGTTGTTGTTGTTATTATTTTCTTCAGGTTCAAGATCTATAGTGAGTTTTGGAGATGTTCAAGGAGGGAAGGGGTGCAATGATTCATTCTTCCGCCCCTA
TGATGAGAATGGGGATGAGGACATGGACGAGTACTTCCACCAGCCTGAGAAGAAGCGCAGGCTCTCCGTGGAGCAAGTGAAGTTTCTTGAGAAGAGCTTT
GATGAGGAGAACAAGCTCGAGCCCGAGAGGAAGATTTGGCTAGCCAAGGAACTCGGCTTGCAGCCTAGGCAGGTGGCGATTTGGTTTCAGAACCGCCGCG
CGCGCTGGAAGACCAAGCAGATGGAAAAGGACTATGATTCCCTGCAGGCTAGTTACAATGATCTCAAGGCTAACTATGACAACCTTCTCAGGGAAAAGGA
TAAACTCAAAGCTGAGGTGGTCACTTGTTGAATTCTACAATGACATGCTTTGTGTTTAGAATTTTAGCATACAATTTAGCTCTTGAATTAATGTATTAAC
TTGTGTTGAAGTGTTGATTTGATTAAAGTTTTCATGATTCTACAAATTGACAATCTGCTAGCAAGTTTGTTGTGCAATACTATCTCAAGTCCTTATTATA
AGAAACAAGTGATAGTATTTTTCAACTAGTAATGTATGTGCGCCTTGGTTAGAATCTCACTATCTATGTCATTACCCCAAGTGAAATATTTGATTAATGT
TGTGAACTAGTTTTTAATTGATGTTTTGAACTAGTTTTCAACTAGCGATATTTGTGCGCCTTGGTTAAAATCTCACTAGCTATGTCATTACTCCAAGTGC
AATGATTTACCTTATCATGTTGTCAATTTGTGAATAATATAGTCCATCTAAAAGGATTAGTTTACCAAATTGTATGTTGACTTGCATTGTTACACACCAT
TTTATGATTCATGTAAATGTTTGTCTTTCAATTTAGGTGGCAAGGCTCACTGAGAAGGTGCTTGGAAGAGAGAAAAATGAGAGTCACTTGGAACAGGCTG
AAACCAACGGATTGCAGGAGCCGCTGCACAAGTCTTTGGTTGATTCAGCTTCTGAGGGTGAAGGGTCCAAAGTGACCTTTGAGGCTTGTAAACAGGAGGA
CATTAGCTCAGCCAAGAGTGACATATTTGATTCATCAGAAAGCCCACAATACACTGATGGAGTTCACTCTGCACTTCTAGAGACTGGTGATTCTTCTTAT
GTGTTCGAACCTGATCGATCTGATGTGTCTCAGGATGAAGAAGATAACTTGAGCAAGACCCTTCTGCCTCATTACATTTTTCCCAAGCTTGAAGATGTTG
ATTACTCCGACCCACCTCATGGTTCATGTAATTTTGGAATTCCGGAGGAAGATCAAGCCATTTGGTCTTGGCCTTACTGAATTTTCTCTATAGCATATAG
AGCATGTCTCTACCTTCTACTCTCAAGTTCTTCTGTTTAAACTTGAGATCATGTGGTAGAAAAGGGTGAGTTAATAATAAGCCAAAGAAAAAATGGCACT
CTACTGGTTTGTTCCCAATGGTGGTTTCTTGCCAGCTTTTTTTTTTTTTTTTTTTACTTTGCAATGTAACTTTTGGTTCAAATGTAAATAAATAATATCT
TCTTGTTGAGGATGTAGCTCTGAATATCACTTCAAGGATGAATTTACATAGCAAATTAGATGAGAAAAATGGGAAGATAAAAAAAGGTTATGTTTTCAAT
TTGAGGCCAGTTATTATGAT 
>Gmhdz29
TTTTCAATTAAAAAAAGAAAAAGAAAAAGAAAGAGAAGTAACAGTGGCGGATTTGGGTACAGAGTGAGGAAGCAGTGAGCAAAAGAAAAGCTGAAAACAG
CGCACCAGTTCTGAGCTGAGCTAGCTAGGGTTTCCTCTCTCCCTCGTCTTCTCACTTTCACACATCCATCCATGTCTTGAAACGATGCTTCGCAGATCAA
GCATAGTCGATTCCAATTCGCGCAAGCTCATGGACGGAGATCGCTGATACGGCGAACCAGATCGTTGCACGAGATTCGTCACGTGACACTCGATCTTAGT
TAGGACTAGTGCTAGAAAGCAGAAGCTACTTGGTTCTTTTGAAGGTTTGATTTGGATGTGGAAATAATGTCCTGCAAGGATGGTAGCAGAAACGGAATCG
GAATGGATAACGGGAAGTATGTCCGTTACACGCCTGAGCAGGTTGAAGCCCTAGAAAGGCTCTATCACGATTGCCCCAAACCTAGTTCCATTCGCCGCCA
GCAGCTCATTCGCGAGTGCCCCATTCTCTCCAACATCGAACCCAAGCAAATCAAGGTTTGGTTCCAGAACAGAAGGTACCTACCCTAAACCCAACTCACC
CTTTTTACGATTACTTTACCTTTTCAATTTTGACCTTGTTATGTTGACTTGACTTGTCCAGATGTAGAGAGAAGCAGAGAAAGGAGTCGTCGCGGCTGCA
AGCTGTCAATAGGAAGCTGACTGCTATGAACAAGCTGCTGATGGAAGAGAATGATAGGTTGCAGAAGCAGGTGTCTCAACTCGTCTATGAAAATGGCTAT
TTTCGTCAACACACCCAGATTGTAAGAATTTTGTTTGTAATTCTTGTTACACTGTTTTTTATTGGATTTTGTAATTTTGTTATTAATGATGCCCAATTTG
AAAGACTCCAAATTTGAATCTTTATTTGTGTAGTTTTAGCAAATTGCGCGCTTAATTGTTCATCTACCCTTTTATAGTTTTTCTGTGTGAGTGCTTTAGA
ATTGAGTTAGAATGGTGCTTTATTTGCAGACTACGCAGGCAACCAAAGACACAAACTGTGAATCAGTTGTGACGAGTGGTCAGCAGCACAATTTGATAAC
TCAACATCCCCCACGGGATGCAAGTCCTGCAGGGTTAGTGGGAGTATGATTATTGGGTCCCTTTCTGTCACTGTGGTCTGAGACAACTTGGTTATGTATT
CATGGCTTATGAAATCATGTCTTATTATTTTTCCCAGGCTTTTGTCCATTGCAGAAGAGACTTTAGCAGAATTTCTTTCTAAGGCTACTGGGACTGCTGT
TGAGTGGGTCCAAATGCCTGGAATGAAGGTATCCTAGTAACTCTTTCCTTTGGTTGACCAATTAATTATTTCCTCTTCATTTATTTCATAGGGATAAACC
ATAAACCGAATGGTAAAGGAATTGTAAAATTGTCATCTTGGAATAACTTACCACCCCATGTTTTGATAATCTTCTTTTGCAATGATTTCCATTCTTTTGA
ATAAATTAGTGGCATACATGTTTCTATAAACATTTATAAAATCAAGTTTCTTCACTAATTCTTGTTGAATGTGCACAGCCTGGTCCGGATTCCATTGGAA
TCGTTGCTATTTCTCATGGTTGCACTGGTGTGGCAGCTAGAGCCTGTGGTCTAGTGGGACTAGAACCCACTAGGGTAAGCATTGAGATTTACAATTATTT
ATATTACTGATTGTTGGGCTTGAGTTTATCTGTCACACGGTCAAACATACTCTTTCCAGGTTGCAGAAATCCTCAAAGATCAGCCTTTGTGGTTTCGCGA
TTGCCGAGCTGTTGATGTTCTCAATGTGCTGCCCACAGCAAATGGTGGAACCATTGAGCTGCTTTATATGCAGGTAAATTAAAAAATTATAGTGCAATGA
TGAAGACTTTATCTTAATGAATTGGAACCAAATCACTTATTTGTATGCTTACTTGTTGCCTTTGATGATCAGCTATATGCACCAACCACATTGGCTCCTG
CTCGAGACTTCTGGTTGTTGCGCTACACTTCTGTTTTAGAAGATGGAAGCCTAGTGGTAAATGACTCTAAAAATTCTTATCCAAAAATTTGTATTTGATT
AGATATTGTAGTTAATAACAATGGTCTAGTCCCACTGTTAAGTTCTTCTATGCACATGTGTCTAAATCATTCTTAATGTGTGCCTTAGATCTGCGAGAGG
TCTCTTAAAAATACTCAAAATGGTCCAAGCATGCCTCCCGTGCAGCATTTTGTTAGAGCTGAGATGCTGCCTAGTGGGTACCTGATCAGACCTTGTGAAG
GAGGTGGTTCGATCATCCACATTGTTGATCATATGGATTTAGAGGTACATTAATTTGAATTGTTGCATCAAAATATATAATATTTTTTGTTTTTGTATTT
AACTTCAAAATTAAGCGTGTTTATACTATTGTTAGCCATGGAGTGTGCCAGAGGTGCTACGTCCACTGTACGAATCATCAACAGTACTGGCTCAGAAGAC
AACTATGGCGGTATGGTTATTTTGCCGCTTTTCCTGGTGATACAACTTCATCTATAATGTGTTTATTTTTGTCCCTGTTTATGCCCATATGATTGTATTA
TTTAATTCTATAGTAACAATATTGATTAGTGGATTTTGTTAGAAAAATAGGTTATCCTTCTATCTATTGTATCAGCTACTGTTCTGTTTTTGACTTTTGG
TGTATCTACTCTGTTGATTAGTAGGCGACTGGCTAGGTATACTCATTTCACTTCTTTGTGCTTCTCTTGTAAGCTACGGTTTTGTGTATTTATAATTGAA
CCAGCTGAGTGTTTGGTGAAGACACTCAAGCTTTCCATCTAAAGCTTCTTTCTATTATATTTAACTGATTTAAATGGACCATGGCATGTGTAAGTCTTTT
TCTTTTCCTCGTAGGCCCTACGTCATCTAAGGCAGATTTCACATGAAGTTTCTCAGTCCAACGTCACTGGGTGGGGTAGACGACCGGCAGCACTACGAGC
TCTTAGCCAAAGATTGAGCAGGTTAATATATTCTACTAAAGGGGTGTGATTTTGTTCAAATTCTTTGCAAATAAATTTAGAATCTCACATCTATTTTATG
TTATGCCAGGGGTTTTAATGAGGCACTCAATGGGTTTACTGATGAGGGATGGACAACAATTGGCAATGATGGTGTAGATGATGTTACTATTCTAGTGAAT
TCATCCCCTGACAAGTTAATGGGTCTGAATCTTTCCTTTGCCAATGGATTTCCGTCTGTTAGTAATGCAGTGCTATGTGCCAAAGCATCGATGCTATTAC
AGGTGAGGATGCTAAGAAATTTCTATTAATTTCCTTTAAATTTATAAAATAAAATAAAATTCTGGATAATCAAATATGTTTATTTTGTTGCTGTACAAAT
TTTTTGTACAAGGACACAGGTCAAGCTCATATTATTATACTGTAAATATCCAGTACATAATTTTTGCTGCATTGTTTTTTCTTTGCATTAGTAGTTGAGC
ACATGTTCTATTGAATAAAACAAAATCTTGTCATCCAAATTTTCACTAATAGTGAGTGGTGATCACCAAATGCCTTGTAAATAAAATATTGATGAACATA
CCTGATAAGAACCTTGGGAGAACCACACAACAAAAGCTAGCTGGTGTAGTTGGATAGCTCAAAGGCCTTATAAACCCCATACTAGAATCCCATACTTCCA
ATGTGGGACTCAAGTCCCATACCTTGCAATTAGATCCTAACAATGATCTATTTGCTATATTATTATTGTTAATGCCCTTTGCTTGTTCTGCTGTTCTCCT
AAAACAAAGCATCTCCTAGAGAATTTGTCAAACTGAAAAATGGTTTCAGTTGCAGATATCCAATTGTTTATATCGATTTTTAGGTCTTAACATTATCCTG
ATATTTGACTGTTGCCATGTGCCATTTCTCTTGTCCAGAATGTGCCCCCTGCCATTCTCCTAAGGTTCCTGAGGGAGCATAGATCAGAATGGGCAGACAA
CAATATGGATGCTTACACAGCTGCTGCTATTAAAGTCGGCCCTTGCAGCCTATCAGGATCTCGTGTTGGAAACTATGGAGGTCAAGTTATACTCCCCCTA
GCACACACAATTGAGCATGAGGAGGTGATAAATCGGTACTAATTATGCAATAGAGCTACTCTTAATTTTGCAATTCGACATTTACTAATTTTTATCTTCT
TCGTGCTAGTTTTTGGAAGTCATTAAATTGGAAGGAATAGCTCATTCTCCTGAAGACACAATAATGCCTAGAGAAATGTTTCTTTTGCAAGTAAGTTATT
TTTCCCCTCTTGTTGCTTGTTCTATGCTTCACTCTTTCATAGAGGCCAGTTACCCAGTTTCCATGTTCTGATTTATGTATATAGCACTAATATGTAGAAA
GCATGTTTTGATACACTGAGTCATAACACTTACATGGAATTTGGTTCAGGTCTTAGTGTTCTTACTTTTTTGGCCTATCTCTGTTTTGAACTAGTTAAGG
GGTTTATCATGAAGGACTTATACTACTGATAAAAAAATATGCTTGCTTGAAACGTGGAATACTTATCAGAATTAGCGATGCTCACTTTCTTCTTTCTTTG
ATCTATGATGAGGGAAAAAATATTATATCCTCAAGCCTCTTGAATGCATAGCTTGCTAGTATACTTCATTATTCATTGGACTCTTGCTGTTAGAATGGCG
AACTTTCTGTTCAGAACATTCTAATGGTTTCTACGACACCTTTGTGACTTTCTTTCTTATAATTCATTTGTTGCTGTTTTGGTAGCTCTGCAGTGGAATG
GATGAGAATGCTGTTGGCACCTGTGCTGAACTTATATCTGCTCCAATTGATGCTTCCTTTGCTGATGATGCCCCCCTCCTACCTTCTGGATTTCGCATCA
TTCCTCTTGAATCTGGAAAGGTTTGCGTCATACATTGTTGAACCAGCTTATTTGTTTGTATTTTTTCCGACAAGAATCTTTTAATTATTGCTATGCAATT
TTTGCAGGAAGCTTCCAGCCCCAATCGCACACTTGACCTTGCATCTGCCCTTGACGTTGGTCCCAGTGGAAACCGAGCTTCAAATGGATGTGCTAATTCC
AGCTGTATGAGATCTGTGATGACAATAGCATTTGAATTTGCATTTGAAAGCCATATGCAAGAGCATGTAGCATCTATGGCACGCCAATATGTTCGGAGCA
TTATATCATCAGTCCAAAGGGTAGCATTAGCACTTTCTCCTTCTCATTTGAGTTCACATGCAGGGCTTAGGTCACCATTGGGTACTCCTGAAGCGCAAAC
CCTTGCTCATTGGATCTGCAACAGTTATAGGTTTGTAAAATTTACTGTCTTCACATACTGAGGCTCAGACCCAGGCTCATGCAATGTATTTTACCGTGTG
ATACCAATGTTATTCTTGATTTTTATATGGGAGCCAAATTTAATATGTTATCTCATTAAATAAAGAAACTAAGTTAATGATAGGTTTGGTGAGTTGCATG
TAGAGTGAAATTTCCTCTTTCTCGATTGTCAGTTCTTGTCTTCCAAACAAATTCCACCTCCTTTATGTTTTTCATATTAGCAGAGAATAATCTTACCAGC
AAAGGTGCTGAGTTCTTTAAATAGATGCATAGGCAGCATGGCATCAAGTTTTGAAGTAGTTTATTAGTTCTAAGTAGAACTGGTTGCCACTGGAAGTCAT
GCAAATGCTCATATCTTGTAAAATCTTGTGTCATCATTCATCAAATACTCTGACAAGGATTAACCGACAGACTTCAATCTAAAATTCAAGACCTGTATAT
GAATTAGATTGATATTTTTTTTGTCTTTCATGAATTCACAGTACTCACAAATTTGTGATCCAGAAGTTCCCTCCCTATTTTTATATATATATATTTTTTA
AATGCTGTTAAGAAAATCATGGATTGTTGCTTTGGTTCAACCTATAATGGAACATAGGGTTTATTTCTAATGTAGTGTTCACTTCAGCCTTTTTGGGCTT
GTCTTCTCCTTAAAAGGAAAAATTAGCCCAAACAATTTTTTAAGGTCTTGAAAATAAAAATATATTTTTTTAGCAAGTAAAGAATCCAAAAAAAAAAAAC
AGACCTTCAATAGAAAGCTAATTGGAGGATTTTTACCTTTAAAGAGAAGAGATGCTTAAAAAATAATGACTTGGACCCAATGTTAGCAAATACAGTTTTA
TGGAGGCATAAGCAGATCAGTTTTGTGCAACTACTTCTTACTTCTAATTTGTAAGTTCCAGTGGAGAACTCAAAGAAGTTACTGTGATTTTTATGTACCT
ACTCTTTTTCAATGCCATGGATAGGTTGCCGAAACTGATATTTTAAATGCAGAGCTATGGTCTGACTATTTTAGTTTTGTAGGTGCTACTTGGGTGTGGA
GCTACTTAAATCTAACAACGAGGGGAATGAATCTTTGCTCAAGTCCTTGTGGCATCACTCAGATGCAATATTGTGCTGCACTCTAAAGGTATGCTTGAAA
TTTAATTGAATTTCATAGCACATGTATCTATTTCGTGTACTTTCTCTGTCCATAGTGCAATTCAAATTCTCTAACCCAAAATGGTTTTAACAAAAGGTTG
CACTCTGAAATAGAGGGTATCTATATCTATCATTGTATCAGCATGGGCCATAGCCTGAGTAGCCTAGTAAAATATGTGAGATGAATTTGTATTATGCTGG
CCCAAGTTAAATTTTCCCTGACCTGGTCCAAGCAAAATTTGCCCCAACCGCAACTATAGATGCATTTCTATCTAGTATTCTGCAAGGAGCTTTACTTGTC
ACTTGTCAGTGTTTCAAGACTATTATTTATTCTTTTTCAAACTACAGTGCAATATAAGTTTTATAACACAAGATGGACGGCATGTTATTCTATACTCGTA
TTATTTTGTTTTAACAGTGGAAATGGCTTGAAAACAGTTTCAACTCTAACTATAATCATGGTATTCTATCTTGTTTGAGGGCACATTTTTTTAACTTTTG
TTTATGCAGGCATTGCCAGTGTTCACTTTCTCGAACCAGGCTGGGCTTGACATGCTTGAGACCACCCTAGTTGCATTACAAGATATAACTTTAGAGAAAA
TATTTGATGATCATGGACGAAAAATTCTCTTTTCAGAGTTTCCACAGATTATCCAACAGGTCTACTTTTTTTTTTTGTATTAAAGCATGTATTCCACTTC
CATAAGGCTTGCTATTGAATGTTATTTTTTTTGGGTTAATTAAGTTTTTAGTCCTTCAACTTTTCTAGATTTCAATTTTTAGTCCTTCTAAATATTTTAT
ACAACTTTTAGTTCTTTGTTAATTTTCTGTGAACAATTTTAGTCCCTTGTTTATTTTTATTGCTCAAAATTACTCATTGTTTTGCCAATTTTTAGTCCCT
TGTTTATTTTATATTTGAGACTATTTTTTAGCAATAAAAATAAATGAGGTACTAAAAATGAGTAAAAAGTTTTAGAGACTAAAAATGATGACAAAAAATT
AATGAAGGACTAAAAGTTACCAAAAATGTTTTGAGGGACCAAAAATTATAATATGAAATTGTTGAGGAACTAAAAACTTACACCTTATTTTTTTTTACTT
TATGTGTGGCATACACATTTCTTGTATGTGTTGTATAATTATTCTGCATCTCGGACTATGCTTCATGTGATACATTATTTTTGCAGAGGCTGAACTTGTT
CTTTTTCCCCCTCTGTATTGGGGTATGCTGTCAACAGAACTAATGATTTCTATTAATTTCTCCTCTTTTGGTAGGGTTTTGCATGTCTTCAAGGTGGCAT
TTGTCTTTCAAGCATGGGGCGACCTGTCTCATATGAAAGAGTTGTTGCTTGGAAGGTGCTGAATGAAGAAGAGAATGCTCATTGTATTTGCTTTATGTTT
GTGAACTGGTCTTTTGTTTGACATCTTGTTCTGAGTACACTTGGGCTTATTGTATCCAAGTGTTAGATAAAGTTTTACTCTAAGACTCTTGTGTGCTTTG
TTGGTTGGTGTTTTACTGTATTTGCACTAAATACTTGGATTGCACTTTAAATGACTATTTGTGTTATTATTAGCTTATGTAACTTGTTTCCTTATTCAAC
CTCCAGCTAATATTTAATGCAATCTTAAGAAGTGTTGCACCTTTTAA 
>Gmhdz30
TGAGACTCTGATATAATAATAATAATAATTTGACACATCCATCCATCATGCTTGGCAGATCGTTGCACAGATTCCTCCATCCTAGTTTAGTGCTAGAAAG
AGTAAAGTATGTCCTGCAAGGATGGTAGCAGAAACGGAATCGGAATGGATAACGGGAAGTATGTCCGTTACACGCCTGAGCAGGTTGAAGCCCTAGAAAG
GCTCTATCACGATTGCCCCAAACCTAGTTCCATTCGCCGCCAGCAGCTCATTCGCGAGTGCCCCATTCTCTCCAACATCGAACCCAAGCAAATCAAGGTT
TGGTTCCAGAACAGAAGGTACCTACCCTAAACCCAACTCACCCTTTTTACGATTACTTTACCTTTTCATTTTTGACCTTGTTATGTTGACTTGACTTGTC
CAGATGTAGAGAGAAGCAGAGAAAGGAGTCGTCGCGGCTCCAAGCTGTCAATAGGAAGCTGACTGCTATGAACAAGCTGCTGATGGAAGAGAATGATAGG
TTGCAGAAGCAGGTGTCTCAACTCGTCTATGAAAATGGCTATTTTCGTCAACACACCACCCAAAATGTAAGAATCTACTACTCTGTTTTTTTATTGGGTT
TGTAATTAATGATGCCCAATCCAAATATTCAATCTTTTATTTGTATAGTTTTGGTAAATTGTTCTTCTACGCTTTCATAGATTTTTCTATGTGAAAATTA
TAGAATGGCGCTTTCTCTGCAGACTAAGCAGCAGCCAACCAAAGACACAAGCTGTGAATCAGCTGTGACGAGTGGTCAGCAGCACAATTTGACAACTCAA
CATCCCCCACGGGATGCAAGTCCTGCAGGGTTAGTGGGACTATCATTATTGGCTCCCTTTCTGTCACAACATGGTTCTGTATTTATGGCTTATGGAATCA
TGTCTTATTCTTTTTCCCAGGCTTTTGTCCATTGCAGAAGAGACTTTAGCAGAATTTCTTTCTAAGGCTACTGGAACTGCTGTTGAGTGGGTCCAAATGC
CTGGAATGAAGGTATCCCACCAACTCTTCTTCTCATTCGTTGACCCATTAGTTAATTTTTTACTCTTCACTTATTCCATAGGGATAGACCAATAAGCAGA
ATGGTAAAATAATTGTAACATGACAATCTTGGAATAACATACAACCCGATGTTCTGATAATCTTCTTTCTCAGTGATTAGGGCCATACGTGTTTAGAGTG
GAGGGAGAGATAACATTTGCCTATTAAAAAAAAGGGTCATACATGTTTCTATAAATATTTATAAAATCGTGTTTCTTCACTAATTCTTGTTGAATGTGTA
CAGCCTGGTCCGGATTCCATTGGAATCGTTGCTATTTCTCACAGTTGCACTGGAGTAGCAGCAAGAGCTTGTGGTTTAGTGGGACTAGAACCCACTAGGG
TAAGTGATTGAACTATTATTTATGTTTACTGATTGTTTGGCTTGAGTTTATCATTCACATGATCAAACATACTCTTTCCAGGTTGCAGAAATCCTCAAAG
ATCGGCCTTTGTGGTTTCAGGATTGCCGAGCTGTTGATGTTCTCAATGTGCTGCCCACAGCAAATGGTGGAACCATTGAGCTGCTTTATATGCAGGTAAA
GTAAAAAAAATTGTGCATGGATGAAGACTTTTATCTCAATGGATTGGAACCAGATCACTTATTTGTATGCTTACTTGTTGCCTTTGATGATCAGCTATAT
GCACCAACCACATTGGCTCCTGCTCGAGACTTCTGGTTGTTGCGCTACACTTCTGTTTTAGAAGATGGCAGCTTAGTGGTAAATGACTCTAAAAATTCTT
ATCCAAATTTTTTTATTTGATTAAATATTGTAGTTAGCAACAGACCTCACCCATGCAATGGTCTACTCCCACTATTAAGTTCTCCTTCTATGCATATATG
TCTAAATCATTCTTAATGTGTGCCTCAGATCTGTGAGAGGTCACTTAAAAATACTCAAAATGGTCCAAGCATGCCTCCTGTGCAGCATTTTGTTAGAGCA
GAGATGCTGCCTAGTGGGTACCTGATCAGACCATGTGAAGGAGGCGGTTCCATCATCCACATTGTTGATCATATGAATTTAGAGGTACGTTAATTTTATT
TGTTTCATCAATATTTATTTATTTGTATTTAACTTTTTAATTAAGCATGTTCATTCTATTGTTAGCCATGGAGTGTGCCAGAAGTGCTACGTCCACTGTA
CGAGTCATCAACGGTACTGGCTCAGAAGACATCTATCGTGGTATGGTTGTTATGTCTCTTTTCCTTGTGATACAACTGCATGTATAATGTGTTTCTTTTT
GTCCTATTTATGTCTATATGATAATATTTAGTTTTATAGTATCAATAGTATTGATTATTGGATTTCAAAGGACTATGGCTTGCTTAATTCTTTTTCTTTT
TTACATAGGCCCTACGCCATCTAAGGCAGATTTCACATGAAGTTTCTCAGTCCAACGTCACTGGGTGGGGTAGGAGACCAGCAGCACTACGAGCTCTTAG
CCAAAGATTGAGCCGGTTAATATATTCTACTAAAGGGGTGTGTTTTTGTTTAAATTCTTTGCAAATAAATTTAGAATCTCACATCTATTTTATGTTATGC
CAGGGGTTTCAATGAGGCACTCAATGGGTTTACTGATGAGGGATGGACAACGATTGGCAATGATGGTGTAGATGATGTTACTATTCTAGTGAACTCATCC
CCTGACAAGTTAATGGGTCTGAATCTTTCCTTTGCCAATGGATTTCCGTCTGTCAGTAATGCAGTGCTATGTGCCAAAGCATCGATGCTATTACAGGTTA
GGATGCTAAGAAATTTCAATTAATTTCCTTTAAATTTATAAAATAAAATAAAATAAAATTCTGGATAATCAAATATGTTTATTTTGTTGCTGTACACAAT
TTCTGTACAAGGACACAGGTCAAGCTCATATTATTATATTGTAAATATCCAGTACATAATGTTTCCTGCATCGTCTTTTTTTTGCATTAGTAGTTGAGCA
CATGTTCTATCGAAAAAAAAATCATGTCATTCAAATTATCATCAATAGAGAGTGGTGACCCCCGAATGCCTAGTTAATAAAATATTGCTCAGATGGGATA
AGGACTTGTTTGATCAAGTAACCAACCTTCCTAGTCAATTATCAATTATTGGTGAACATGCCTGATAAGAACCTTGGGAGAACCACATGACAAAAGTTGG
CTGGTTTAGTTGGAGAGTCCAAGGCCTTATAAACCCCATACTTCTGCTGTGGGACTCAAGTCCCGTACCTTGCAATTGGATCCTCAAAATGATCTATTTG
TTATATTATTATAATATAATTATTAATGCCCTTTGCTTTTCATGATGTTCTCCTAAACCAAAGCATCTCCCAGAGAATTTGTCTAACTGAAAAATGGTTT
CAGTCGCAGATATCGAATTGTTTATATCTATTTTTGGGCCTTAACATTATCCTGATATTAGAATGTTGCCATGTGCGACTTCACTTGTCCAGAATGTGCC
CCCTGCCATTCTCCTTAGGTTTCTGCGGGAGCATAGATCAGAATGGGCAGACAATAATATGGATGCTTACACAGCTGCTGCTATTAAAGTTGGCCCTTGC
AGCTTATCAGGATCTCGTGTTGGAAACTATGGAGGTCAAGTTATACTCCCCCTTGCACACACAATTGAACATGAGGAGGTGATAAGTTGGTACTAATTAT
GCAATAGATGTTGTAATAATTTTGCAATTCGACATTTACTAATTTCTATGTTAATCATGTTAGTTTTTGGAGGTCATTAAATTGGAAGGAATTGCTCATT
CTCCTGAAGACACAATAATGCCCAGAGAAATGTTTCTTTTGCAAGTAAGTTATTTTTGTCTCATGTTGCTTGCTCTATGCTTCACTCTTCATAGATGCCA
GTTACCCAGTTTCCTTGTTCTGATTTATGTATGTATATGGCACTAATGTGTATAAAGCATGTGTTGATACACTTGGTCTTAACACTTACGTGGAATTTGG
TTCAGGTCTTAGCATTCGTATTTTTTTGTCCTAGAAGTTGTGCTATCTATATGTTTTGAACTAGTTAAGAAGTTTAGTCGTCATGAAATACTCCTGATCG
AAAATATGCTTGGAAACTTAGAATACAGATCAGAATTCACGGTGGTCACTTCTTCTTTCTTTGATGTATGATGAAGGGAAAAAAATATTATATCCTCAAA
GCCTCATGAATGCATAACTTGCTAGTTTACATCAGTATTTGTTGGACTCTTCCCGTTAGAATGGGGAAACTTTCTGTTCATAACCTTCTAATGTTTTCTA
GGATACCTTTGTAACTTTCTTTCTTATAATTCATTTGTTGTTGTTTTGATAGCTTTGCAGTGGAATGGATGAGAATGCTGTTGGCACCTGTGCTGAACTT
ATATCTGCTCCAATTGATGCTTCCTTTGCTGATGATGCCCCCCTTTTACCTTCTGGATTTCGCATCATTCCTCTTGAATCTGGAAAGGTTTGCCCCATAC
ATTGTTAAATCAATTTATTTGTTTGTATTTATTTCCAACAAGAATCTCTTAATTATTGCTATGAAATTTTTGCAGGAAGCTTCCAGCCCCAATCGCACCC
TTGACCTTGCATCTGCTCTAGACATTGGTTCCAGTGGAAACCGAGCTTCAAATGAATGTGCTGGAAATTCCAGCTATATGAGATCTGTGATGACAATAGC
TTTTGAATTTGCATTTGAAAGCCATATGCAAGAGCATGTAGCATCTATGGCACGTCAATATGTTCGGAGCATTATATCATCGGTCCAAAGGGTAGCATTA
GCACTTTCTCCTTCTCATTTGAGTTCACATGCAGGGCTTAGGTCACCATTGGGTACTCCTGAAGCGCAAACCCTTGCTCATTGGATTTGCAACAGTTATA
GGTTTGTAAACTTTGCTGTCTTCACATATTGAGGCTGAGGCTCATGCTAGTATTTTACCCTGTGTGAGACCTGTGTTATTCTTGATTTTTACCAGGAGAG
CCAAATTTAATATGCTATCTCATTCAATAAGCTATATTACTGGTATGAAAAACATATTTAAGCCTATTTTTAAAATGGTGTTAAAAAAAATCATGGATTA
TTGCTTGGTTCTAGCTAAATGGAACATATGGTTTATTTTCTAATGTAGTGTTCACTTCTGCCTTTTAGGGTTTGTCTGCTTAAAAGGACAAATTAGCCCA
ACCCCAATTTTTTAAGCTCTTGAAAATAAAAATATTTTTTTAACAAGTAAAAAAGCAAAAAAAAAAAAAAACCAGATCTTCAATAGAAGCTAATTGGAGG
AGTTTTTACCTTTAAAGGGAACATAAGCTAAAAAAAATTGGACCCAATGTTTCTTAAGTAGCAAATACAGTTGTATGGAGGCATAAGCAGATCAGTTTTG
TTCAACTACTTCTTACTTCTAATTTGTAAGTTCCAGCGAGAACTCAAAGTTACTGTAATTGTTATGTACCTCGTCTTTTCAATGCCATGGATAGGTTGCC
GAAACTGATATTTTAAATGCAGAGCTATGGTCTGACTATTTTAGTTTTGTAGGTGCTACTTGGGTGTGGAGCTACTTAAATCTAATAATGAGGGGAATGA
ATCTTTGCTCAAGTCCTTGTGGCATCACTCAGATGCAATATTGTGCTGCACTCTAAAGGTATGCTTGAAATTTAATTCAATTTCATAGCTCATGTATCTA
TTTCGTGTACCTTCTCTGTCCATAGTGCAATTCAAATTCTCTAACCCAAAAAGGTTTTAACAAAAGGTTGTACTCTGAAATAGAGGATACCTATCATTGT
ATCAACATGGGCCGTAGCCTGAGTAGCCTAGTAAAATATGTGAGATGGATTTGTATTTTGCTGGCCCAAGTTAAATTTGCCCTGACCTGGTCCAAGCAAA
ATTTGCCCCAACCTCAATTATAGACCCATTTCTATGTAGTATTCTGCAAGGAGCTTTACTTGTCACTTGTCAGTGTTTCAAGACTATTATTTATTCTTCT
TCAAACTATAGTGCATATAAGTCGTATAACACAAGATGGATGGCATGCTATTCTGTACTCGTCTTATTTTGTTTGAGGGCATATTCATTAAACTTCTGTT
TATGCAGGCATTGCCAGTGTTCACTTTCTCGAACCAGGCTGGGCTTGACATGCTGGAGACCACCCTTGTTGCATTACAAGATACACCTTTAGAGAAAATA
TTTGATGATCATGGACGAAAAATACTTTTTTCAGAGTTTCCCCAGATTATTCAACAGGTCTACAATTTTGTTGTAATAAAAGCATTGATTCCACTTCCAT
ATGGCTTGCTATTGGATGTTTTTCCCCCCTATATGTATGGCTACATATTTCTTGTATGTGTTGTATAGTTATTTTGCATTACCAGATTATGCTTCACTTG
ATAAATTATTTTTGCAGAAAGTGAACTTGCTTTTTTTTCCCTCTCTTTCTTTCCCCCTCTGAATTGGGGTATGCTGTCAACAGAACTGATGCTTTTTATT
AATTTCTCCTTTTTTTGGGTAGGGTTTTGTATGTCTTCAAGGTGGTATTTGTCTTTCAAGCATGGGGCGACCTGTCTCGTACGAAAGAGTTGTTGCTTGG
AAGGTGCTGAATGAAGAAGAGAATGCTCATTGTATGTGCTTTATGTTTATGAACTGGTCTTTTGTTTGACATTTTGTTCTGAGTACAGTAGTGCTTATTG
TAATCTAAAGTGTTAGATAAAGATTTACTCGACACTTGAGCTTTGTTGGTTGGACTTCACTGTATTTGCGCTAAATACTTGGATTGCACATTTTATGACT
ATTTATGTGTTATTAGCTTAGTATGTAACTTGTTTCCTTATTCAACCTCCAGCTAATATTTAATGCAATCTTAAGAAGTGTTGCACCTTTGAAT
>Gmhdz31
GAGAAAGGGTCCTTAACACCAATATCATTTTCATTCCTTCAAAAAAAAAAAAAAAGAACTTGCCCTCGCCATTTTCGCTCCTTAAAAAACATCATCAAGA
ACAGCAAAAAGCACAGCAAACGTGGTTGTCAATGGGAGTCAACATGTCCAACACACCACCTCACACCAAAGACTTGTTTTCCTCTTCATCTCTCTCTCTT
AGCTTAGTAAGTAATAATCAACTCCTTATATGTATGAATATATTATATATACATGTATGTGTGCATAAAATATGATATATGAATAAATTGAACTTGGTTT
GTTTTTGTTGTGATTGAATTCTGTGTTGTTGTTTTTGTTTGAATTGGATACTGAAGGCTGGGATTTTCCGGCATGCTGGGGAGGCGGCGGAGACGTCCGG
CATGGAGGTGGCAGGCGGCAATGAGGTCCGGCGAGAGGACACTGTTGAGATTAGCAGCGACAACTCAGGACCCGTGAGATCCAGGTCAGAAGAAGATTTT
GATGGTGAAGGTCTTCATGAGGATGACGACGACGGCGATGACAAGAACAGAAAGAAGAAGAAGAGGAAGTATCACAGGCACACCGCTGAACAGATCAGAG
AAATGGAAGCGTACGTAAACTCTCTCACCTTGCGTATATCTACGATTCTACGTATTAATTAATTTAGTATTGAATCATGGTTGAGAATTATAGTTTTCTT
CCACTTTTCCTTTGTGAGGTGTCTTCAGTTCCACCTTCATTGTTAGAGAGAGAGTACTGACGGAGTTATTAACTAAGTATTAAGAAGCAGCTTTTCTTAT
TAATTTATTAATTATAATTTATGGTTTGTGAGATCATTTTATATATGCACACTTTCGTATATTGGGTGTTAACTAGCACTCAATTAACTAATATAAAATT
GTTTCAGTTTAATCATTAATCATTAATCATTACAAGTCTTTAAATATTTAAAATAAGATTTTGTTTCTTATAATAATTCTACTTAATTCAAACAATACTA
AGGAGAATATCAATGTGATCTATACCAAAATGTTAGGTGTTAAGTAATTAGTACTAATGAAATGGTTTATTCCGAAGTTAAATAATTTGCATGCCGACAT
TACAAGTGGGGTTTAAAGCATATAGCTTATGTATAACTTGTATGTATGCCGTACTAATGGCAAAGATTATGAGAAAAGTTTGCGATCGACATCATATAGT
CAAACTAAAAAGAAGATTATTAAAGCTAAAGCTTGCTTAAAATTTTTAACTGCTTTTTGCTTTGTCGGTTAGTTTGTTATCTTATGCCATTAAAAAGCAC
TTTTCCACTTGATTAGTTTGTGTTATTTTAGGTTGTTGCGTTATTATATTAAACTCCATTTGTTAATTGTTGGATCAGTCTCTCTGAGATGAAGCTTGTA
GTGAAAGATAGAACAGCAAAAAAGACTGACAAACTGACATGAATAATGTACTATTGTTGTAGGCTTTTCAAGGAATCACCGCATCCTGATGAAAAGCAGA
GGCAACAACTCAGCAACCAACTTGGCCTTGCTCCAAGGCAAGTTAAGTTTTGGTTCCAAAATCGTCGAACCCAAATCAAGGTATCTAAATTTATTTACCT
AATTATTACTCAAGAATATATGCAAACTTAATTTATTTAATTAGAAATTATGTAAGCATTATGCAATATTATTGCCTTTTGCAGGCAATACAAGAGCGCC
ATGAAAATTCATTGTTGAAGACAGAATTAGACAGACTTAGGGAGGAAAATAAGGCCATGAGAGAGACCATAAACAAATCTTGTTGCCCCAATTGTGGCAT
GGTAACGGCTACCATAGATGCTTCCATGTCCACTGAAGAAAAACAACTTCTTATTGAAAATGCCAAACTCAAAGCCGAGGTAATTAATTTGTATAAAACT
AAATCTAAATACAAGGAACATGAAACTTTAAAAAAAGAATAATGTATTTAGTGCTAGAGTAATGTGTGTATCTATGTGTACAAAGTACAAACTACAATCT
TATTGAAAAGTATTCTCTAATTAATTAATCATTATACAGGTAGAGAAGCTCCGAACAGCTTTAGGGAAATTCTCACCAAGAACAACGTCTCCTACTACAT
CTTCTGCTGGCCATCATGATGAGGAAGAGAATAGAAGCTCTTTGGATTTTTACAATGGAATTTTCGGGCTCGACAAATCAAGGATAATGGATATAGCAAA
CCGAGCAACGGAGGAGCTCATAAAGATGGCAAATATGGGGGAACCCTTATGGGTTCGTAGCGTTGAAACAGGTCGTGATATACTTAACTACGATGAATAT
GTGAAGGAGTTCGAAGTTGAAAATTCTGGTAGTGAAAGGCCAAAGACATTCATCGAAGCCTCAAGAGAAACTGAGGTTGTTTTTATGGATCTTCCTCGGC
TTCTCCAAAGTTTTCTAGACGTGGTAAGTGTAAGACATATATGTCTGTGCATAAATATATATAAAGAATGTACCATAGGTAATGGTACCAGAGATATATT
TGAGTTAAATCTTGCACCACATGACTGCTTCATATGATTTTACAACTTTTTGATTAATTAATTAGTGTTAAATATGTTTTTTATTCTCTTTATAATTTGT
TATAATATTCTTAACATGCATGTTTCTTGCAGAATCAATGGAAGGAAATGTTTCCATGCTTAATATCAAAGGCTGCAACTGTTGATGTTATATGCAATGG
GGAAGGTTCTAACAGGAATGGTGCAGTGCAATTGGTAAGGGGAAGATAACTGCACTTTGTTAGGTAGCACACTACTATATATATATATATATATATATAT
ATATATATATACGTACAAAAAATAAATGTCTTTAACCATTCATTTTCGGCCTCACGTTAGAACGTGGATCCTTTTTTATTTATTCAAGTGGTCCAACCTT
GACAAGCAAGAGAAAAAGATGGGGCTTCCTCTCTTTAAAGTGACATTTCCCACACTTGTAATTTTCAACCAACTGTTATACAAGTTTACGGTTTAAAAAA
CAAAAACAAAAACACTTCAGATGCATGTGGATTATGATTATAATTTTGCTTAACATAAATTAAGGTTTTATTATAAGTTAATAACCCATTATGCATTACT
CTTCCGAGGGGGAATGTAAGTGCTGATGCCTTTTTCCGTCCCTTTAATTTAAACATAGCCTTTTATTTGTATCTCAGAAAGTATTGACAAGGACACAAAA
AAGCTTAAAAAGGATACATATATAGAAAAGATCGAACATCATTTAGTAACTCTTGGCACTTTCCTCGCACTTCCCAATATAACACAAAATCTCTCTCTCC
ATCTCTCTTTATCTCTAGAAAAAAGATCTTCCTCTCTCCTAGCCAGCATATCCTGCAAGCTACAGGGTCGTAGAATTCTGCTTTATTCCTATCCAATACA
TTAAGTTAGCAAGACAAACATGAAACTGTTCAAGGTCCTTAGACGTGGACAATAATTAATGACAATGAGACTTTCTCCATCAAAGTACACAAAGGCACGA
GGTTTAATTTGTTTTGTATGACATGATGATGAAAAGTCTTAAGTAATTAATAACCATGAGCTATAATGACTGCAGATGTTTGCTGAGCTTCAAATGCTCA
CTCCAATGGTGCCCACCAGAGAAGTGTATTTCGTGAGGTGCGGCAAACAGTTAAGTGATGAACAGTGGGCTATAGTTGATGTCTCCATAGACAAAGTAGA
AGACAACATTGACGCATCCCTTGTGAAATGCAGAAAACGCCCATCTGGTTGTATTATTGAGGATAAGTCAAATGGCCATTGCAAGGTGTATGAACAAAAG
TTTTTAACATTTTATGTGAAATCCGGGCTATATATATATTGATATTGCTTTTGGTTTTAGGTGATATGGGTGGAGCACTTGGAGTGCCAAAAGAGCACAA
TTCATACAATGTATCGAACCATTGTCAATAGTGGTCTAGCTTTTGGGGCAAGGCATTGGATAGAAACACTACAACTTCAATGTGAACGTTTGGTTTTTTA
CATGGCAACGAATGTTCCAATGAAGGATTCAACTGGTGAGCAATATTAATGAATTCCAAGGTACTTTGTTGGAGTCTTTACTGAAATTAACATCCTCTTA
ATAACATTGATGATGAAATGGTAGGTGTTGCGACGTTGGCTGGGAGGAAGAGCATATTGAAGTTGGCACAAAGAATGACATGGAGTTTCTGCCATGCAGT
TGGTGCATCAAGTTTCCATACATGGACCAAGGTCACAAGTAAAACAGGAGAAGACATAAGGATTAGCTCTAGGAAGAACTTGAATGAGCCTGGTGAACCT
CTTGGGGTTATCTTGTGTGCCGTTTCTTCTGTGTGGCTTCCTGTCTCTCCTAATGTGCTGTTTGATTTCTTGAGGGATGAAGCTCGTCGAAATGAGGTAC
AGTACAAGTGTACAACTCTTCTGCATCCTTTTTTTAATAAACCTAGGGTATTCTTGGGCTGAAGTTCAAGGAATTGTTTTTTTTTTTTCCCCAAAATATT
GATATCTATTTAAAAAATTAATATTTTCAAACATATAGTTTTTAATATACACAAGTCCAGAAAATTAAAATCCTGACTACATATACTTAAAAGAAAAGGT
TATCTATTATTTATTATCCATATTACAGTCATATAATTAGTTTCTTTAGTTAATGTAGTGTTAAGAGGCATCTTGAAAGATACAAATTAAAGTTGCTGAT
GCTGAGTTCCATAAATATATATATAGGCAGTTTGGTGAGTAATAATGGCAAATGGGGCCATTGTGTTGTTGACTGTTGAAAATTATCTTTGTCACAGTGG
GATATCATGTCCAGTGGTGGGTCAGTGCAGTCCATTGCAAATTTAGCTAAAGGAAAAGACCGAGGCAATGTTGTAAACATCCAAGTAAGTTGTTCTACTA
TCTCTCTCTTTTGTGGATGGTTGAATGGTCAATACACACAATGAAATTTAAGTGCAAAATGCGTTTAAAACATGGTTACTAATGAAGTATCTGATTCTTT
TCACTTGGCAGAAAATAATACAATCAAAAGATAACAGTGTGTGGATATTGCAAGATAGCTGCACAAGTGCTTATGAGTCAACGGTGGTATATGCTCCTGT
GGAATTTGCTGGTATACAATCTGTGCTGACAGGATGTGATTCAAGTAATCTTGCAATATTGCCGTCAGGATTTTCAATTCTTCCTGATGGGATTGAGGGA
AGGCCATTGGTAATTACGTCAAGGCAAGAAGAAAAATACACTGAAGGAGGCTCTTTGTTTACAATGGCATTCCAGATCCTTGCCAATCCTTCTCCAACAA
CCAAGTTAACAATGGAGTCTGTGGAATCGGTCAATAATCTTGTGTCTTGTACATTAAGAAATATTAGAACAAGTTTGCAGTGTGAAGATGGTTAGTCAAG
ATAAAAGATAATTAGATAGATCATAGGATTTGATTAGCTGCTACAGTTATATAGGCTTTAATTTCTACCCCTTTTACAGTTGGGATGAATATTTATTTAG
TGTTCCCTTGAAACTATAGGAGGCGAAATTCATGGATGGACTTTATTTTATATGGAAAACTCATCCTTGAATTTTGACCTCTGATTAACTTTAAGGAATA
TCAAATTGAATCGTAGTATCCGGTTCAGCAGTAGAATAGATTTTTTTTGTCTACCTCCTTATTCTGGGTTAGTATCATTTATTATTTACAATAGGAAATA
GAATTTGCAGAACGGCAAATGTATATCTGCATGAAGAGAGACAAAAAGCTTTCAGATCCTAGAAATCAAGTATTGTGCACAAGGTTACCATTTATTAAGG
CCTTATATTTATATATATATATATATAGATGGTTTTATTGGCTCGCATATAATCTTGAACTCTTGGGTAGTTTGTGGTAACTTCTTGAAAAGA 


>Gmhdz32
ATTCACAATGTACAGGTGGAAGAATATTGTATGTTGAGGTGTCAACAGGACCAATGAGTTTTGGATATAAAGCCATCAACTGGGGACTTCACTCTGACCA
CCATGATAGGAACTCCAATAAGCAAAAGCCAATTGATACGTGCATATCACAAAACTACTCTTAAACACACACACACCCCAAAAAAATCCTCTATCACCAA
ACTCACCTATTTCCTCAACTCAAGGCCCTATAGTCCCAGCAAGTGAGTGAGCGTCACACAACATGGAATATACTTATTCAGCAGGTGTAGAGGCAGAAAC
TCACACAAGTAGCAGCACCACCCCATCAAGATCAAAGAAGAGAAACAACAACACAAGAAGGTTCAGTGATGAACAAATCAAATCATTGGAGACCATGTTT
GAATCAGAGTCAAGGCTTGAGCCTAGAAAGAAGTTGCAGCTGGCCAGAGAGCTTGGATTGCAGCCAAGGCAAGTTGCTATATGGTTTCAGAACAAGAGGG
CTAGGTGGAAGTCAAAGCAACTTGAGAGAGACTATGGCATACTCCAATCCAATTACAACAGTTTGGCTTCCCGTTTTGAAGCTCTTAAGAAGGAAAATCA
AACATTACTAATTCAGGTACTTTATACAATACAAATTAGTATATTCTTTAGAAATGAGTAGGGTAAATACAATTCCTTAAGTGTTGCTATTGTCTTTTTC
AATCAGAATTGAAGTTTCGCTTTGATAATCCGCATAATAAAGATATGTATTGAAAGATTACCTGGATTAACGAAGTGAAACTTCAATTCTGATTAGAAAA
AACAACACTAAAAACACAAGGAATTATATCTAAGTTTTGCCATAAATACAATTCTATCCATTTTACATTAAATGGTAATAACTTTGGTGTCTACTTTCAA
CAGCTGCAGAAGCTGAATCATCTAATGCAGAAGCCAATGGAGCCAGGTCAGAGATGCACACAAGTTGAAGCAGCAAACAGCATGGACAGTGAATCAGAAA
ATGGAGGCACCATGAAATGTGAAGCTGAGGGAAAGCCAAGCCCATCAATGGAAATATCAGAACATTTACTTGGTGTTCTGTCTGATGATGACACAAGCAT
AAAGGTGGAAGACTTTGGCCTAGAAGATGAACATGGCCTTCTGAATTTTGCTAAGCATGTTGATGGTTCCTTGACTTCACCAGAAGATTGGAATGCTTTT
GAATCCAATGATCTATTAGGCCAATCAACCACTGATGATTACCAATGGTGGGACTTCTGGTCCTGAATGAAACAGAGCAACCAAAATTTTGTGGAGGAAA
TATTTATGCATATGAATGCTTCATGTTTGGTTCCACGTTGGCGACTTAGATTCGATAACTGGGTAGCAATTAGTTATAGCTTTCACGTTTATGAGCAAAA
TCCACGCGATTTTTTCATTAATAACGAGTTTCCAAACACGCACTAAATCAATACTAATTAAGAGAACATAATTAAGCACCACCTAAGACAACGCAGACTA
AAAATATTTGTT 

>Gmhdz33
GTCCTTCTAAGCTTTACAAATTACAATAGTGAAGCATGCAGAGAACGAAAAACCAGCACACACACAAAGACAGAGAACGAAAAACCAACACACACACACA
CACAAAGACACTACTAGGGTTCTTGTATCCTTTTTCCATTTAACCCCAAGCGAATGGACTCTAGCTACCCCTGAACTGTGTCTGTGTGCAAAGGGATAGA
GAACGAAGAGGCACAAGCTGTAGTTACAAAAGGGTTTTCTACACTAGGCTTCCCTTCTTTCTCTTTCTTTCTCTTCAAATAATAGAAGAAAAGAAAAAGA
CAGCATTTTTCCCCTTCCGCTACAGAGAGAAAGCTGAGACATTGGGGCTTTATCCTTTTGTCTCCTCTATCTCTCTGTCTCTATTCTTTTCCCCCTCTTT
AACCTTGAAAGTTTCCTCTTTGATCGCTCTCAGGAGTATATAAGTCTGTTCCCAACCAACCCAGTTCATCTTTTGAGCCTCTCTTCGGTTTCAAACCTCT
GGGGTTGGTAAATTCAACACTCAAATTGTCACAGATGAAGCAAATCAGTGCATAAGAAGAAGAAGTGGTGAGTTTAAGGGGTTTGAGTGACAAGATTTTT
GGCTTGTTGGGGTGCTTTTGTTAAAGGGAAAAGTGGCTTCTTTGATGAGTTTTGGGGGTCTTTTAGACAACAAATCAGGTAGTGGCGGTGCCAGAAACAA
CGTTTCAGATATTCCTTACAACAACAACAACGTTACCAATACCACCACCACCAACAACGATAGAATGCCCTTTGGTGCAATCTCTCAGCCACGCCTCGTG
ACCACCACTCCCACTTTGGCCAAATCCATGTTCAACTCATCAGGGCTATCTCTGGCACTTGTGAGAGATCTCGTTACTTTAAAACTTGCAAAAAAAAAAA
AAAGAATTGATGGTACTATGTTGTACTGTGTTTTCTTATTTCTCTCTCTTTTTTCTTTCTTTCTTGTTTGCAAAAAATGAATCAAAAGCAGCAAACCAAT
ATAGATGGACAAGAAGATGTGAATAGAATGGCCGAGAATACCTCCGAACCGAACGGTTTGAGAAGAAGCCGAGAAGATGAACATGAAAGCAGATCTGGCA
GTGACAACATGGACGGCGCTTCCGGCGACGAACACGACGCCGCCGACAACCCTCCGAGGAAAAAACGCTATCACCGACACACCCCTCAGCAGATACAAGA
ACTTGAAGCGTATTTCCATCTTCATCCACCATTTCACCCACTTTCTTTTCCTCTAGAACGTTTGAAATTAACTCATCAAGCACTTAAAAAATCCCATCTT
TAGATGTGTAAAATTAAAACTAGCGTGTTTAGTTCAATGTAAAACATAATCTTAAGAAGTGAATTTTTTACTTCTTAATCAGTTTTTCACTAGACGTGTA
ACCAAACACACTCTATTATATGATTTGAATGGTGGATGATGTTTTTTTAATTTTTTGATGAATTTTAGGTTGTTCAAGGAGTGTCCTCATCCAGATGAAA
AGCAAAGGCTTGAACTGAGTAGAAGGCTGTGTTTGGAAACTCGTCAAGTGAAGTTTTGGTTCCAAAATCGTCGAACCCAAATGAAGGCATAACACAGTCC
AAACTCTCATCAAGTCATTTTCACACTCTTTTTTTTGAGGTTTCTCATGTAAAACTTTTTCTTTTTTCTTTTTTTCTGTGTGGTTTTGTTCGTACGATTT
TGTACTACAGACCCAGTTGGAGCGACACGAGAATACGTTGCTGAGGCAAGAGAACGACAAGCTTCGAGCGGAGAACATGTCCATAAGGGACGCAATGAGG
AACCCCATGTGCTCCAATTGCGGTGGCCCAGCCATCATCGGCGAGATTTCTCTGGAAGAGCAGCACCTCCGCATCGAGAACGCGCGCCTCAAGGATGAAC
TCGACCGCGTGTGTGTACTCGCGGGCAAGTTCTTGGGGCGCCCCGTTTCCTCATTACCGAGTTCCAGTTTGGAGCTCGGCATGAGAGGAAACGGGTTCGC
AGGAATACCTGCGGCAACAACGTTGCCGCTGGGACAGGATTTTGACATGGGTATGTCTGTGTCAATGAATAATAATGCGTTGGCTATGGTGTCTCCACCG
ACGAGTGCTAGGGCGGCCGCGGCCGGATTCGATAGGTCGGTGGAGAGGTCGATGTTTCTTGAGCTTGCCTTGGCTGCTATGGATGAGTTGGTGAAGATAG
CGCAGACTGGGGAGCCTCTTTGGATGAGGAATGTTGAAGGAGGGAGGGAAATTTTGAACAATGAGGAGTACGTGAGGACCTTCACTCCTTGCATTGGTTT
AAGACCCAATGGGTTTGTGTCTGAGGCCTCTAGGGAAAATGGAATGGTCATCATTAACAGCTTGGCACTTGTTGAGACTCTTATGGACTCGGTAAACAAT
TGAACTTACAATTAAGCGTCTTCGTTCTCTAATTTAGGTTATCAAGTGAAACTCTAATTCTAATTAAAGAATAGTACGAGAAGCATGTAAAAAATTACAT
CTAAATTTCGTCCTTTGACTTAAAAGATAATGAAATATCCAAAATGTACTTAGCAATGGTATATGAAACTGAATTGTATTTTTTGCCTACACAGAATCGA
TGGGCAGAGATGTTTCCTTGTATCATTGCAAGAACCTCCACCACGGAAGTGATATCTAGTGGAATAAACGGAACAAGAAATGGGGCACTTCAATTAGTAA
GTTTGCTACTATTTATTAGTTTTAGCAATGTAGAGACATTTGGTTTTTGATTTGACCCTTTTAAAATTTGGTGCTTGATCAGATGCATGCTGAACTTCAA
GTTCTTTCCCCTTTGGTGCCGGTTCGTGAGGTGAATTTCCTGCGGTTTTGCAAGCAACACGCAGAAGGGGTGTGGGCTGTGGTGGATGTGTCCATAGATA
GCATCCGAGAAAGTTCGGGAGCACCCACTTTTGTGAACTGTAGGAGGCTTCCTTCTGGTTGCGTGGTGCAAGATATGCCCAATGGTTACTCCAAGGTAAA
ATCCAAATACTCTTTCTAGTTTTTAGTTTGGGATTTGGCTACCTTTTCTGTCTTTAGAGAACAAGGGACAATAATAAATTAATAATTATTTCTGAAAAAA
ATCAAGATTATGATATAATTTACGTACTATATCTTCCGTAGCATAAAAAGGTTAGTGGAAGGACAATGGTGTAAAATTTGAGTGCGAATATAATATTTTT
TAGGACAGTAAAAATAATTTACATTCTCAATATTGTGTTCCGAACATTTCTTCTATATATACGGAAGGAGAAATTGACCATGCAGCCACTAAACTCGCCA
AACTATATACTACTAATCTTGCCTTCATGTTTTTCTTGAATTTATTATGATTTCCGAAGTGGGTATCTTTCACTTTGGTTTTTAATTACATTTGTTCATA
CAAGTAACTGGATTATATGAGCTGAGTACAGAATATTCAAGTGAAACAAAACACCATGTCAAGAAATCACGGGGCTTTGCTTTTCGAAGCTATTAAAGAG
CTCCTACTTCGAAGAAACTTAGCTAGTCTAGTGACCACTTACTATATAACTATTCTGTCAGTGATAATTTCCATTTCCATAGAAAATACATTCCACTTTT
CAAAGAATTTATATAATTGCATTGCACCTGAATAGGATGCTTCTCCTTGTTTCAATTAACAACCATATTCCAGCGTGGAGTTTTCAACAACTAGTCTTCA
ATCCCGTAAACTATTGGAATGATATTCCTAGGCATTTTTTAATTTAAATTATTTTAGAAATTCAAGACTTGTCGTTTTTTAATCATCTCTCATTCAACAA
TTGTGTAATTAATTCTTGTAAAACTATCTTAATTAAATGAAATATAAGGAGATTAAATATAGGGCTAAAGGTGTTTTAATCAAAATATACATCAATGAAT
AATTTTTTAATCTGTGTACAAATACCTTATAAGATTTTTGTTTTGGAAATAGAGTAATCCCAATGTAGTATAAAATCTAGATCAATCCATTAATTTATTC
ATGAAAGTCTCCATCTCTTAAATTAGATATCCATTTGTAACAAATCTGCCTTATAATCTTGCACGCACTTTTTGATTTTATAAACAATATATATGATGTT
TCTATTCCAATACTGGACGCCATATTATAATCACCCTTGGCCATTATTTAATTCACGAGATCGAATGTGGCCTAGTTCCAGACCTATGATCTGATAGGGC
TGTTACATATAATATTCAAGGGAGACCCTTGGAGTCAAAAATCAGAGACTGAGTACTTTGTCTGTTTCTTCTGAGTTTTTGTTTTGAGGGTAAATCTCGA
TGCTCATCACAGTGCCCATTGCTCCTGTAAATACTGCTTGACTTTATGTAGTACCCACCAATATTTTATGTACTTGTCGAGGTCCATGAGATACCTATGT
CTGTCTCAGCCCAGTCTTCAGGCTTTTCCAAGATTTTCTATTACACATTTTTCTATCACTTGCTGATCAACTATATACTAATGAATTCTGAGCCCCAATT
ATTATGTAGTATTATATAATATGTATACATTTTAATTAGTCAACTTTATACATTTAATTAATCACTAGCTCACTTGTGCAAGTTACAAGTGGTAAGTTAC
ACAAGATTGTAACACACTACAAAAGTAATAATAGTACTTTCAAGATGTTTTTTTTTTCTTCTTTTTCCTTGTATACAATAATCATACTAAGATTCGAACA
CAAGAACTCATACAACTATCTTAACCCATTACTCTTATACTAGTGAGTTAATTTTGGAAATGTTTTGTAACATGATAATTGATGGTGATAGACCCATAAC
ACAATAGTAACATTTCAAAAATGTTTTTGGTAACTTGGGGAATGTGTTGCACAAAAGGGTATGGATTGAATGCAAAGTTTAGAATAGAACATAGTATATA
TAGCATGACATTTTGACATGGTTATGGTTTGATGAATTGGCAGGTGACATGGGTGGAGCATGCAGAATACGATGAAAGTCAAGTTCACCAGCTCTATAGA
CCTTTGTTGAGCTCAGGCATGGGGTTTGGTGCCCAACGTTGGGTCGCTACCCTTCAACGCCAATGCGAGTGCCTTGCCATTCTAATGTCCTCAGCAGCAC
CCTCTCGAGATCATTCCGGTACCATTCAAAACTAATCACACATTTTTATGCACTACGTGGTTTGGATAAGCTTACTTCAAAGTTTTAAAAAAATAATTAA
AAGGTAAAGCACTTATTTCCAAAATCACGTGCAAACATAACAACAGTACTTGTTAATAATTTAACTAACTATTTTTTTTTTCATTTTGTATAAATCATTA
AAAATACACTTTCTTACCAGTATTTTAGAATGTGTATTACACAAGAAAAAATATGTTTTTTATGATTAAAATTTATAATAATGAATAAATATTTTTTAAA
ATATAAAATATATTATAATTAAAATCTATTATAACAAATATCTTTAAATGTATAATTATATATTGTATTTCCAAAGAATAATTTAAATTATTACTGTATA
AGAGTGTGAGAAAACATAGATGAAGAAGAGAAGACGAATGATAATAAGAATGACGAATTGAAATAAGGAGAAAAATAAAATATAAAACCATTCAATTGTA
TATTCTAATTAATTTATTAATTTATGACATACAAGTATTATTTTTTTTATTTGTCAAAGATTTATAAAGAAAAAGACTTTATCCTTACTAATATTTAGCA
ATATGCCAATATGTAATTTTATTTATTTATTTATTTACAAAATAAAAAACGAAAATTCAAGAAGCAAAAGCTACCAAAATATCCCTTCTTAAACATATGG
TTTTGGATGTGAGTTGAGATTGATGAGTGTGTAACTGTAATTCTGAGACTAATGACATCCCCAGCGGCGAGGGCATATATACTCCACGATTAAAATTTAT
GAAGCACTGATACTTCAATTTTTTATTGTATGACATGCATCTGTATCAGTGTTTGACACAACACGATATTCGTATTACGTTCTATATGTTGGACATTATA
AGTAAATAAGTGTTTCATAGGTTAAAATTAAAAATAAAAAAGACAAAATCTAATTTTGGCATTATTATTATTATTATTATTATTTGTTTAGATTTTTATT
TTGAGAAGTAAATGAATGAGTGCATGTATGGTGTTGTGTATTATGGTGCAGCAATAACAGCAGGGGGAAGGCGGAGCATGATGAAGCTGGCGCAGCGGAT
GACGAACAACTTCTGCGCGGGGGTGTGCGCGTCAACGGTGCACAAGTGGAACAAGCTCAACGCCGGCAACGTCGACGAGGACGTCAGGGTCATGACTCGC
AAGAGCGTCGACGATCCCGGGGAGCCACCGGGGATCGTCCTCAGCGCCGCCACCTCCGTCTGGCTACCCGTCTCCCCCCACCGCCTCTTCGATTTCCTCC
GCGACGAGCGCCTCCGCAGCGAGTGGGACATCCTCTCCAACGGTGGCCCCATGCAGGAGATGGCCCACATCGCCAAGGGCCAAGACCACGGCAACGCAGT
CTCTCTCCTTAGAGCCAGTGTATGTTCGCCCTTCTTATCACTATCATCATTTCTCTCTCTTTAAATAAATAAATGTTAAATGATACTATGTATATACAAA
TTAATTAATTAATTGAATTCTACTAAATTTCGGAATTTTGGATAGTGTTAAATCCTTAATTTGTTTTCACTTGTATTTAGATGGGAAATGTGGATGAGGT
TGTTTGTCGTGTAGTGTTTGGATGAGAGCGGTTGAAACCTTGAGAAGGACAAGGATGGAAATTTTGGAAGTATCAATGAAGGCAGATTTTCATGAATCAG
TAAAATAACAAGTCAAAATAAAAGGGGATTGTCACCTGCGTGGCTTTCTGACTTCATTGTTTTTTATTGAAACCTTTTTTTAAGAAAAAAAAAATGAAAA
ATATTTAAGCAAAACTGGGATCTGGGTTTGACTAGCTTTGCTCACTCTAACTTCACGAAAATGACAACACACTATTTTGAGTATTATTTTATTTTGTACT
CAGTAGTACTATAATTAATAATTTGCGTAAAAAATTGTTTTTTTATTTCGCAGGCGATAAATTCCAACCAGAGTAGCATGCTGATACTGCAGGAGACATG
CATAGACGCGGCGGGGTCGCTTGTGGTGTACGCGCCGGTGGATATCCCAGCAATGCACGTTGTAATGAACGGTGGCGATTCTGCTTACGTGGCGTTGTTA
CCTTCAGGGTTCGCTATCGTCCCCGATGGGCCCGGGTCTCGTGGGCCACCGAACGGGCCCACTTCCACAACAAACGGCGGCGATAACGGCGTGACGCGCG
TGAGTGGGTCCCTTCTGACGGTGGCGTTTCAGATCCTTGTGAATAGTCTCCCTACGGCGAAGCTCACGGTAGAGTCGGTGGAAACCGTGAACAACCTCAT
CTCGTGCACGGTTCAGAAGATCAAAGCCGCGCTCCACTGCGAAAGTTAAACGTCACGTGATCGGTCACGTGAGTCTGGTTTTTTTTTGTTATTTTGTATT
TATTGAGGTTCTTGTTGAAAATTTTAACGTTGTTGACGATGGATGGAAGGGTGGCGCGTGTGAAAGACGCGTGGGTTGGTTGAGTCAAGAACGAACCGCG
CGTGGGGAAAAAAAGAGAAAACTCCTTGCATGGGTTATGTTCCTTAACACAAGGCAAGGGTCGTGGTTCGGGTATTGACTCGGGTCGACCTTTTTTGTTT
GCTCGAGTACAAGAAAGCAATAGAGGAATGGAAAAAAAAAAAACAAGAAAAAAAAAGGTTTTGTTAGCTTTTATTAATTAAAGTGTTATAACTTGTATTG
ATTGGAGTCATTGGAGTTTTAGTTTGGTGTATGAAATGAAAGTCTTCTGTTAGATGTGGTTGATAGAGAAATTTTTGCATGGT 


>Gmhdz34
GTTAAAAAACAACCACATCCCATTTGGACTTTGATGCATATGGAAGACTGTAGTGTAGCCTAGGACAATGTTATTGTTGCTAGTAGTACTAGTACTAGCC
ATTTGCATATGATGATTGAACCAATTTGGCACTCTGACACAAGTCATCATTAACTCTATGCCTATTCACTCTTTCCTCAGTTTCTCTATCCATCCATCTC
TTTCATCACTTTCCTCTATCTATCTATATATATATATATCTCCCTCTCTCTATTCTCTTTTACTACTGTTCTGCAAAAAAGCTATTTTGGCCCTGTGCCA
CCAAAGCCATCTCCCCCATTTTTGCTCCTCTATCTCTTTTTTCTAATCATCACAATTGGGTGAGAAAAAAACACACACACAACTCAACAATGGGTGAGAA
AGATGATGGCTTGGGTTTGGGGTTGAGTTTGAAGTTAGGATGGGGAGAAAATAATGATAACAATAATAATCAACAACAACACCCTTTCAACGTGCACAAG
CCTCCTCAATCGGTTCCAAACCAAAGGGTTTCCGTCAATAGCTTGTTCCATTTTCATGGTAAGTTTTTCATCTTATCTATCTCTCCAATTTTTCTTTTCA
ATTTTTCATGCCTTTATCTTGTTCCATTTTCATGATATCATTTTTTTTTTCAATTTTTCACTGTATTAACTTGTTCAATTTTCATGGTATGTTCCTTTTT
CATGGTTTTTAGATTCCTCCAAAATGTTAATTTACTTTTTTTCCTATGAATAAAAATCATTCCTTTTCTCTCTCTTCTTTTTTTTTACGCATTTTTTTTA
TTGAAACAAAAAAAACCCATTTCCAGTTTTTGAAGAACACAAACCCGTTTAATTTTTCTGATATTTTGCGTTGAAACTAAACTTATTTCCCAAATTTTCA
GACGAAAATCATGCAATGAGGAACACAGGTGCTTTTTTTTTTTTTGTTTTTTAATTTACGAATTATAGCACTGCTTTGTACAGAAATACCCTTTAATTTC
ACTGTTAATTACTTGTTTTGCCACCGACTCACGTGCGTCCCACTTGACAGATCGGAGCTCCGAGATGCGGTCGTTCTTCCGCGGAATAGACGTGAATTTG
CCACCGCCCCCGCCTTCGGCGGCTCTGGCGGCGTTCGATGACGAGAACGGGGTGTCCTCGCCGAACAGCACGATATCGAGCATCAGCGGGAAGCGGAGCG
AGAGAGAGGGAAACGGAGAGGAGAACGAGAGAACGTCGAGTTCTCGCGGCGGCGGCGGAAGCGACGACGATGAAGGCGGCGCGTGTGGTGGAGACGCCGA
CGCCGATGCGTCGAGGAAGAAGCTGAGGTTGTCTAAGGAACAGGCCTTGGTGCTGGAAGAAACATTCAAGGAACACAATACTCTGAACCCGGTGAGTCAA
GGTGGCATTTTGGTAATTTCTATTGCAACATAATGTACATTTTTGGTAAGACAAAACCTGGATGCATTTAAGTGTTTGTAGCGTTCTTCTTTAATCAGAA
TTGAAGTTTTATCTTGCTAATCAGAATTGGATAACAATATCAAAAACACTTATGGAACATTTTATGAAACTGTGTTCCAAGTTTTGTTCTTTTTGGAATT
GCATTTTATTTTGAGCTTGTCATTTATTCTTATATTAAAGGTTTTAAATTGTGTCTTTGTCATTGTGATCTTTATTACGGTAGAAAGTTGTTGCCAAATG
CAGTCGAAAGTGTGGTTGCAAGTGACATAAAACCACACCTTACCTTCCGGCCGGAATTGTTGTCATAGTGAAAATAAAGCCGAATACTTTGTGGCTGCAA
TTGCATTTACAGTGGCATGAAACCAAACATCTTACCTTCCCCGGCCAAAATTGCTGCCAGAGACATAAAACCAAACACCTTACATTCCGGTCAAAATTGT
GGCCACAATGACAAAAAACAAAACACCTTGCAGCTGAAATTGCGGTTGCGGTGATGTAAAACCAAACACCTTATGTTTTGGCCGAAGTTGTGGTCAGTGA
CATAAAAGCGGACACCTTGTGGCTGAAATTGTGGTAGCGGTGACATAAAACCAAACGCCTTACCGACAAAATTGTGGCCATTGTGACGTAAAACCAAACG
CCTTATATTGCGGCTGGAATTGTGGTTGCGGACATTCCTTAAAATCTTGCATAAATTCTTCAAATGAATGAAGAACAAAGCTTATTTTGCATACTTGTAC
TTGTTAAGTTTATGAGATTTTACTTTAATGTCCCACTTTGCAAAAATATCAATATATTTTTAATGAGGTTTATTCTAAATTATATATATTTTTAATATTT
GTATTTATTTTGAAAGTATAGTTAAATGCTGGCATTTAGTCTTAAATTATTATTGTTATTATTTGTAGAAGCAAAAGCAAGCTTTGGCAAAGCAGTTGAA
TTTGATGCCTAGGCAGGTGGAGGTGTGGTTTCAAAACAGAAGAGCAAGGTAAGGATTCTCATCCAAGGGGCATAATTGACATTTTATTGTCTATGAGCAT
TAAGTAATGTTTTGTGTTGTGGCATTGTTTATTGTCCCTATTTAAGTTTCTGTAACATATATGCCCCACTGTGTTTTTTTCTATTTAGAAGGATTTGTTG
TTCCTCATCAATTTCATTCTTTTTTAACAAGCACAGCTCTTACATTTATAATGGGATTTAACCCATTTGAGAGTGATCAATATCACAACTTTTGTGAGAC
ATGAAAAGATATAAAGTCGAAGATGATAATTTTGAAATAAAAGTGTATGCTTGGACCCACAACACGCACAAACATGTAATTTGGTGATGATGGATTTTGA
AGTCAAATTTTGGAACCTTTGATGTTTAAACGGGGTTCATTCATTTTTCATTAGGTAGTGGAAGTACTTAAATTTCTAACGTTACAATGATAAAACTGAT
AAACTAACGTGTCAATGGAAATAAAAAATTGATGTGTCAATGTCATGTGTTACTTTGTCTTCCATTGTAATGAAAGAAGATAGTGATGTCAATGCTTTTG
GGTCAACTAATGCAGGACCAAATTGAAGCAGACTGAAGTGGATTGTGAATATTTGAAGAGGTGCTGTGAGAATCTAACTGAAGAGAATAGGAGGCTTCAA
AAGGAAGTGCAAGAGCTCAGGGCATTGAAGTTATCCCCACATCTTTACATGCAAATGAACCCTCCCACCACTCTCACAATGTGCCCTTCATGTGAGCGTG
TTGCTGTCTCATCCGCATCCTCTTCCTCATCGGCCACCATGCCCTCTGCCCTGCCTCCAGCTAATCTCAACCCGGTGGGCCCTACCATCCAGCGGCCAAT
GCCCGTCAACCCTTGGGCAGCAATGTTGAATCAGCACCGTGGCCGGCCATAATCAAACCCTCCAGGCCGTAGGTAATAGGGTAAAGTTCAGGATGGAAGC
TAGGACATTTTAGTTGTGCTAGACAGAAATGAATCAAAGAAATAGGAATCTTATGTGTTGGTTAACTTTACTAGGACTTTGAGAGCTCATGGTTTGGGAA
ATTCTATTTGCATCCTTTTTTTTTTCATTGCACCTTCCATTCTCTTTTACATTGCAGAAATTAGTTTTCGGAATCTACAATGCAATTATAGAAATTAATT
TTTGAAATGTAAAAGAAAAGGTAGAGATTTTGAAGAGTTAAAAAAAAAGGATGCAACTAGAATCATCCTCATGCTTTTGGTTAACTCTTTTTGTCTAGGC
TTATTTTACTTTGAGCATAGATAGAACATGTTTTTAGTCAACTTTAGGATGTGTAAAGTTTGGACATGTTAAAGTAGTTAGTGTTTTCATCTGCTGAACA
GTGTTTGTTATTTGTTAACCTTGGAAAGTTGGAAAAGGGAATTGGAATCTGTATTTTATTTTATATTTTATTTGCTTCTTTTCATTGGACTTGTGATGCC
ACATGGTGTGAAAAAGGTGGGATTTTGTGCGAGATTGAGGAGAGGGGGATTCCCATGA 


>Gmhdz35
ATCAGATCCTTTGCTGCTTCTTCTGTCTTCCTTTTCATGTGTGTCTCCTTCTGTTTCTCCACTTTACCTTTTTTCTCTCCTTTTTGTTGATCCCCCTCTT
CCTCTTCTTCATCTCACATCATTTTTTTCTTCATCCCTTTCATTGTTTTCTGTGTGTTTTCTATGGCGGTTTTACCAAGTAGCTCCTCAAGCTTGGAATT
GACCATATCTGTACCTGGTTTTGCTTCTTCACCAACCCTTCTTCCCTCATCATCTGGTAAGCACCACAAATATATAAACATGCTTATTTCTTAATTTTTT
TGTTGTATTTTTTTCTAATCTTCATGCATCATCCTCCATCTTTGTCATTTTGATCAACCCCTTATATCATCTTAATTTAAATTCCTTAGTTTTTTTGTTT
GTTTAATTTCATGGTAAATTATTTTAATTTTTTTTCCACTTCTACAGTTGTTTCTATGATATAAGTGGCCCCTTAGGGAAGGGATAATTATTTATTTATT
TTTTTCTTAGCCTTTCTTAGATTAAAATTAAAGTCACGACCACATGAACCCAACAGGGTTCTATTTTTCATCTCTCTCTGGTTGGTGATTAAATAGAAAT
GATGTCTATAAACATCATATTTCCAATCTTGTCCTTAAATGATATATATTGGATCATGTACAGAAAATCATGTGTTTGTTTTGCCTGTAAGGTTTTTATT
TTTGGAAGTATATACATAAATATATAAGGCAGTGTTTGGTATTAACAGTGAAAGAATTGGACATAAATCAAGTACCTCTTGAAGAAGATTGGATGGCATC
AAACATGGAAGATGAAGAAGAAAGCAGCAATGGAGAACCTCCTCGAAAGAAACTCCGTCTCACAAAGGAACAATCTCGTCTCCTTGAAGAAAGCTTTAGA
CAAAACCACACGTTGAACCCAGTAAGTAACCCTTCAATCTCTCTCTTAGTATTTAACATCATGCCATTTATATCATTAAACATTAATTAGTGTCATAACT
AATGCTTATTTAAGTAATATATTGAGGTTCTTGAACTAGTAACGTCGGTCCAGTGGTAGAGAGTTTTGAATAATAAACACAATATAAGATCATGAATTAT
AATTTCAGTGCGGTCATTGTATACAAAATACAAAAAAATTAATATATATATATATATATATATATATATATTTTCGGTTCTTGAATTCTTGGTTTTGTAG
AAGCAGAAAGAGTCTTTGGCAATGCAACTGAAGCTGCGACCAAGGCAAGTGGAGGTGTGGTTTCAGAACCGTAGGGCCAGGTATGGCTAATCAATCCTAA
TTAATAAAGTGATAGAAGATTAATGGCATTTATTTTTGTCATTTATGAATTGACTTTAAAATAAATACTACTATATATATAAAATTTCATCTTTACCCGC
ATTTTCTGTGGGTATAGCATATATACAGACAAATTTCAAATGTTGACAGAATAATGATAATTATGATATAGACCTCATGAAGCTGAATCCGATTCTATAC
CCCCTTAATATTCATCCGTACTATCTCTAAATAAAAGTGGAAAGCGATCATTTAAAGTTGCACTTCCTTCACATAATTCCTCATTAATAAGTGATATAGG
TCATACGATGGAAGAAATCTGAGTGTTGTTCGGATATATATATATATATATATATATAACTCAAGAAAGGGTAAAAAAAAAATAGTTGAGCATGGTTGTT
GGGAAAAATCTTAATTTATATATAATGCATGATGATCTACATGTATATATAACTATTTTATATATATTACTGTTATGAAAACTCTTCCCCAAAACTTTTA
TTTTAAACTTGTAAAACTCAAACTCAATATAAACCTGTGTGTTCTATTTATTCATAGCATGCTTTATTTGTTATTTTAAAAGCCAAGTTATAATTTAGTG
GAAATTTTTGTGGCTAATTTGCTCCAGTGTTTTAAGTTTCAAATCTCAAATGTGACGAAACTATATATAATCACACTATTACTAGAAGTTAGAAAACCTA
ACTTTATTAAATTCAAACATGTAATAATAATAATAATAATAATAATAATAATAATAATAATAATAATAATCTTAGGTCATGAAGACATAGCAATGGCATG
AGACTAGCTAGCTGGCGTTCAAATAGTATGAACAGTTAATGATGTAGTTTCAGTGTTAAACCATAATTTCAGCTGTGTGCAAAGAACGCAATCATTGTTG
TCCAAATTAAAGTAGACACTTCGATAATGATAGCACCGCATTGGTGGAGTTTTATCTGGCCTCGTGTGCTACACTGATCATCACTCCAATAAGTGCGACT
TTGACCACTTGTTTTGGTACTTTAGACCAACCATGCATTTGATTTTACAAATAAATTATTAGTGTTAAGNNNNNNNNNNNNNNNNNNNNNNNNNNNNNNN
NNNNNNNNNNNNNNNNNNNNNNNNNNNNNNNNNNNNNNNNNNNNNNNNNNNNNNNNNNNNNNNNNNNNNNNNNNNNNNNNNNNNNNNNNNNNNNNNNNNN
NNNNNNNNNNNNNNNNNNNNNNNNNNNNNNNNNNNNNNNNNNNNNNNNNNNNNNNNNNNNNNNNNNNNNNNNNNNNNNNNNNNNNNNNNNNNNNNNNNNN
NNNNNNNNNNNNNNNNNNNNNNNNNNNNNNNNNNNNNNNNNNNNNNNNNNNNNNNNNNNNNNNNNNNNNNNNNNNNNNNNNNNNNNNNNNNNNNNNNNNN
NNNNNNNNNNNNNNNNNNNNNNNNNNNNNNNNNNNNNNNNNNNNNNNNNNNNNNNNNNNNNNNNNNNNNNNNNNNNNNNNNNNNNNNNNNNNNNNNNNNN
NNNNNNNNNNNNNNNNNNNNNNNNNNNNNNNNNNNNNNNNNNNNNNNNNNNNNNNNNNNNNNNNNNNNNNNNNNNNNNNNNNNNNNNNNNNNNNNNNNNN
NNNNNNNNNNNNNNNNNNNNNNGACCGAGTCAAAATAAAAGTCTTTAATAGACTATAAGTCAGACTCAGGCCTTAAAGATTTATCGTAGGTTAGACTCAG
ACCTTTCAAAATCTGGTCTGGCCTGGTCTGACTTATTCCCACCCTTATGCATATCTAGCTGGATCATATATCTTCTGCCATATATATTGTTTGTAGAAGT
TAATGCGGAACTTGTTAAAATAACTTGTTTATAACTTTTTAAGTTTTTTTTTTCAGTTTATTTTAATGAAGTTTCTGATGCAGCTTATTAAAATTGTTTT
TTTTAACTTATTTCAATAAGTTTCATGATTATATTTAATTATATCATAAATCTTCACACAATTTTTTTTGTATTGAATAAGTACTTAAATAAGATATTTA
CCTAAAAGTGCAGTGAGAAAAGAAAGAAAAAGAAAAACTAGTTTTATGTCGTCTTCTCTTCTCAAAAGAATTACTCTCCTATAATTAATTAATTATCTAA
TAAATTTGAAAATTATTCACAAATTTAAATGTAATATTCACTTTACAAAAAATATGTTATTATTTTTTTTTTTTTGCAAAAAATAGTTGAATTTAAAAAT
ATATTAAAAAGTCTTAAAGTTACTTTAAAAAATACACATACTTTTTTTTTAAATCTCTTAACATGCTATGAGTGGAGTGCCTTAAACAAATTATGACAAA
TCTATAACTTCTGATCCTTTTTTATTACATCATTTCATGCCCTCTTAATATTTGAGGACATTGTTGATGAGTATTTTAATAGTATTAATTGAAACATATA
TAAATGTATAAAAAAATATAATGAAAGTGCATTAAAAATCATAACGAAAATAATACTTAATAATTATTTTTTAATTCAGTAATTTTTTTAACTCTTTAAT
TATTATATTTAAAGATTCTTGTTATCATTTTCTGTATTTTGTCTCAATTACCAATCTATTTAAGGTCTCAAATCTCAATTAATCTCTACCTTACTGCATG
CATTTTAATTTTTTTTAATTTACAAAATAGAGTTAATAACACTCCATTATATTCTCTAGAAATACACTCAATTACATGTTAAGTGAATAGTACAGTATCA
ATAAAATCTATAATGATCTAGAACACTTAATAATTTCTCCCAGACTCACCTGACGTACCNNNNNNNNNNNNNNNNNNNNNNNNNNNNNNNNNNNNNNNNN
NNNNNNNNNNNNNNNNNNNNNNNNNNNNNNNNNNNNNNNNNNNNNNNNNNNNNNNNNNNTTTAAAATGGATACTTTATATTGTTGACATTGGATATAAAT
AGAGACAAAATGAAAATTTTGAGGTAAAAATTGAAAATAGAAAGAAACAAAAGAAAAAATATATGAGACGAAAAGATGACGCGTAAGCATATAAGCATGG
CAGCGAACAGGTGAGGGGAGAAGAATAAAAATGAAGATGTTCATTTTGTTTTAATAATAGAAAGGATACATCTTCTTTTATTTATTAAAAAGTAATTTGA
AAAAAATAATACAATTAATTTTTTTATACTTTTTGAAATATTTTAGTTTTTAATAGGCCTATGCATGGGTTGCAGGTATCCTAATAATAATAATGAATAA
AGTGGAGTAGGTGTTTATTATGCAGGAGCAAGCTGAAGCAGACAGAGATGGAGTGCGAGTACCTCAAGAGGTGGTTCGGTTCCCTCACAGAGCAGAACCG
GAGGCTCCAGAGGGAAGTGGAGGAGCTGCGAGCCATTAAGGTGGGCCCACCCACCGTGATCTCCCCTCACTCCTGCGAACCGCTCCCGGCCTCCACACTT
TCCATGTGTCCCCGCTGCGAGCGTGTCACCTCCACCGCCGACAAACCGCCCTCCGCCGCGGCCACTTTGTCCGCTAAAGTGCCGCCAACTCAATCCCGCC
AACCCTCCGCGGCCTGTTGACCCTATAACTATAGTCCATCGCCTACTCTGCACGCCACCTCTACTACCTCATCATCTAATTAATCAGAAACAGGGCACAA
ACTTAACTAAACTTTACAAAACTAAAAAGTTAGTGTGAATGAAGATATAATATGTGTTAGAAAAAATAATGTTTTTTTTTTTTTTTTTACTAAAAGGGCG
TTTTCGGATAGGGAAACTTTTGTAGTTAGTAGTAGTACTTTCAATGGTCAATGCGTATCTGATTATTGGGCTTTCATATTGACTTTCTC
>Gmhdz36
AAGAGATCAATACCCCACCCACCCCTTTACATACATACATACGTACTCTAGTTCCCATATTTAAAACCTCCCTTGCTGGTGCTTCCTTAACTTATGGCTC
CATCTACACGTACGTTGCAATAATAGTACCCTTCTGAATAGTTTGTTATACACACCCTTGCATTCCCCAGCTTCCTGAGTTCTTTTCATTCCCAGTACTC
CCGCAAGAAAGTTGCAAAGATCCTTCATCCTGGTACGCCACTTTTCCAAACCCTCTTCTCTTAGCAATACTATTAAGTGAAGATCGAGTGGTTTATTTTT
CTATCTTTCTTAGGTTGGTTCACTCAATCAATCAAAACCCAAACCAAACCAAACATTTACTTTGCTTTTGCACGTAAGTCACTCACTCAATCGCTCAAAC
CAGGTGGGTACGTGTTTGCATTCCTATTCAAAAGCAGCATGAGCCAGCCAGCATGCTTAATTGTCTTATTCGTAGCTAGCAACCAATTCATGAAACCAAG
TCACAAGGCAACTCAAATTTTGTCGCTTAATTTGTTCTATTCACAGAAAATAAAAATAAAAAATGGAGTACGGTAGCGGAGGCGGTGGGTCACAGTCCCC
AGGGGAGCAAGATGGCTCAGATTCCCAAGAGAGGAGGAAGCGCTATCATCGTCATACTGCCAATCAGATTCAGAGGCTTGAGTCGTAATTAAGCCACCAC
CTTCGTTTGTTTGCACTCCTCCTCCTTTTACTTATTATTATTATTGCTTTCTACCTCTTTACTCAATATTGTTTCAGAATGTTCAAAGAGTGCCCCCATC
CGGATGAGAAACAAAGGTTGCAATTAAGCAGGGAGTTAGGCCTGGCCCCGAGGCAGATCAAGTTCTGGTTCCAAAATAGGAGGACCCAAATGAAGGTATA
TACATTATTCATGTGGATGTCCCGACATGCATAGGATTTGATGTGATATCATCATTATATATGCATGCATGTCTAGTGACTTTAATTTGTTTCGATCTTC
AGGCCCAACACGAAAGAGCTGACAATTGTGCTCTTCGAGCTGACAATGACAAGATACGTTGCGAGAACATAGCCATCAGGGAGGCCTTGAAGAATGTTAT
CTGCCCTTCTTGTGGTGCCCCACCTCTCAATGACGATTGTTATTTTGATGACCAAAAGTTGCGATTAGAGAACGCCCACCTCAAAGAAGAGGTCAATGGC
ATGCATATATATCATCAAATTAAATTAAATCAAAACTTGTCTTTGATTTCTTTTTTACTAACTGGTCAACAATTTAATTTGCAGCTTGATAGAGTATCTA
GCATTGCTGCCAAGTACATTGGAAGACCAATTTCCCAACTCCCGCCGGTCCAGCCTATTCATATATCGTCTCTGGACTTATCAATGGCGAGTTATGGAAA
CCAAGGGATGGTTGGTCCTGCTCCTTCTTCCCTTAATCTTGATCTTCTTCCTGCTGCAGGGACTTCCTCATCATCCATGCCTTATCATCCCCCTTGCCTT
TCGGACATGGACAAGTCCCTCATGTCAGACATTGCTTCCAATGCCATGGAAGAATTTCTAAGGCTCGTGCAGACAAACGAACCCTTGTGGCTTAAATCAA
ACGTCGATGCTAGAGATGTTCTTAGTTGTGATGCCTACGAAAGAATGTTCCACAAGCCCAATACTCGCCCCAAGAATCCTAACGTTCGCATTGAAGCATC
CCGAGATTCTGGAGTTGTATTAATGAATACTTTAGCTTTGGTTGATATGTTTATGGACCCAGTAAGTTGATCTCGATCATCTCTTTGTGTAGAACAGCAC
GTGATTGGGTTTTCTAAATTGCTGATCAGTTCTCATAATTGATTTTGCAGAACAAGTGGATACAACTTTTTCCCACTATTGTCTCTGTGGCAAGGACTAT
TCAAGTCATATCTTCTGGGATGATGGGCAGTTGCAGTGGTTCTTTACAATTGGTACATAAAGAGCATCTCCGATACCAATCTTACAACTAGGATTTTAAG
TTATTTGTTAGGGTTCCACATGTCACTCAAGATTTTTTTTACTCCAATCAAAATCTAACTAAGAATTTTAATTGGATTTCATATGTCATTTCCCATATTT
CTAATTTTATATTTTTTTCTTTAAAATGATAATTTATTTATATTTTTTACTTTCAAATGATAAGTATACCAAAAAACATATATTCTTAAAATGTAATTTA
TTTCTCCAAAACAAAAATTCATTACATTAATTTTGGGTTCACAATAAATTAAAAATTATGAAAATAAATTACAATATATTAAAAATGAAGAAAAAATACA
TAACAATAATTATTTAAAATAATTTTAATTCACTTCAATTGTAAATGTTAACAATTCAGCTACAAATAATGGGAAACGGTAAAAATAAATAGCTTCTCAA
CAAAGGTCATTTCATTGCCTTTCTATTAAAAAAATCTCTCTTTTTTTTTTTCACTCTCTCACAGCAACATTTCAGCAATTCAATCTTAAGTTGTGTAAAT
TATTTTATGAATGAATGTTTGACGCACGCCCATTTCCCTCAATGCATGCAACTTCAGATGTATCAAGAGTTGCAAGTGCTTTCTCCACTTGTTTCAACTC
GGGAGTTTTACTTCCTGCGTTACTGTCAGCAAATTGAGCAGGGAACATGGGCAGTAATGGACGTTTCTTATGATTTTCCCCAAGATAGCCACTATGCTCC
TCAATTTCGGTCTCATCGTTGTCCTTCTGGTTGCTTGATCCAGGACATGCCTGATGGGCATTCCAAGGTACGTAAATGTTTAAACAATATCTGATGTGAC
ATTTATTTATAGTTACTCTTCTAACTTGTAGGCTGTCATGTAGATTACTTGGGTTGAACACGTAGAGATTGAAGATAAGACTCTTCCTCACCGGCTTTAT
AGAAATCTTATTTATAGTGGGATGGCATTTGGAGCTGAAAGATGGCTTACTACCCTCCAGAGGATGTGTGAAAGACTTACTTATCTGATGGCTACAAGCA
ATCCTACCCGGGATAATCTAGGAGGAGGTATATCACCCATCTTTGTGATCATGTAATGTTTAATTATTTTTCTTGCGATAACACGGGATTTTAATTTCAG
TAATTTCATCTCCTGAGGGCAAGAGGAGCATGATGAAACTTGCTCAAAGGATGGTCACCAATTTTTGTGCCAACATTAGCACATCAAGTGGCCATCGATG
GACCACGCTCTCTGGATTGAATGAAATCGTAGTAAGAGTCACTGTCCACAAAAGCTCAGATCCTGGACAACCTAATGGTGTGGTGCTAAGTGCAGCCACT
ACTATTTGGCTCCCCACCCCTCCTCACGCTGTCTTTAATTTCTTCAAGGATGAAAACAAAAGACCTCAGGTTGACATATATAGTCAACTTAATCGACTTA
TTTGATTCATGTTGTGACCTAGGAGAGGTTTTCTAAAGTTTTTTATTCTTATTTTTTATTGTTCGTATAGTGGGATGTTCTTTCCAACGGTAATGCCGTT
CAAGAGGTTGCCAACATAGCAAATGGTTTGCACCCTGGTAACAGTATATCAGTTCTTCGAGTAAGACGGTCTTCTTCCAAACTCGATTATATTGCATTTT
ATTTTTGTAGGATTCCCAGTTTTACAAATAATTTCTACCTTGTCCATTTGCATATATAGGCTTTCAACAACAGTACTCAGAACATGTTAATACTACAAGA
AAGCTGCATAGATTCCTATGGTTCATTTGTGGTTTATTGCCCAGTTGATCTGCCATCCATCAACTTAGCAATGAGTGGTGAAGACCCTTCATACATTCCC
CTACTACCAAATGGATTTACCATTTTGCCTGATGGTCAGCCTGACCAGGAAGGAGATGATGGAGCATCAACCAGCTCTAACAACGCAAACAGGAATATAG
TAAGGTCTGGTGGTTCACTAGTTACAATTGCATTCCAAATTCTTGTGAGCAGCTTGCCATCTGCTAAACTCAATATGGAGTCGGTGACAACTGTTAACAA
TCTTATTGGCTCCACTGTCCAGCAAATAAAGTCTTCCTTAAGTTGTCCTACCCTACCTAGCTAGTTCCTGATGCATCAATTTGCTCATGCCATCCTTAAA
TATATATGCTCTCCATATATAAGTGGTTCAGACTTCACGATCTATTTCTGCTTGATGGGAGAAGTAATATTTTTTGGTTTAGTTGGGACTTTGAATGCTT
TCTCATCTGAAGAAAAAGCCTCATTATTTACTATTGCTAGTTGTTGGAGTGGTGGTGGTGGTAGAGCTAGCTGTTTTTTTATTCAAGGTTGAAGTTGTGT
TACATTTCACATCAACTACCATAAATTTTTTGGGTGCATGTGTGGGTAAGGCTTTTATTTGTTTCCTAGTTTGCTTATTAGCTTTGAAAGTAGTAGAATT
CTTAGAAGGAGTCAAGAACGAACCATATATGGCCTTTATCTTCTCCACATTTCCAGATTAACCAACAGTCGAAGAAAAATGTGTATGGTTCGGGTATTGA
CTTCTGTTCATGATTTTAATGTTCCCCCTTGGTTGTAATAACTCATTTTTTCTCCCAATATAAATTGAAGAAGAAAAAGAGAAGTGTGAATGAAATCATA
TGCGAGGTGGTGGAGGCAGATAGATATTGACAGTTTGGATGCTTTTTCGACTTGACATCATTAGTGCTCCCCATGTATTTTCAAGATAATATTGAATTTT
GAATAAAAGTTTGGTTGAGTTGTAATT 
>Gmhdz37
CTAAAAATAAACTCCCTGTCCTTTCATTCGCCATTCTTTTTCTCTCTCTGATTAAAAAATTGTTGCTTTTCATTTTGGCATCACACAGAGAGAAAGAGAG
TGGTTTCGCAGAAAAAATCCAAGTGAATTTAAGGAGCCACCACTCTTCCAACCAGCCCCTTTCATTTTGTAGTGTCTGTTTGTTTTTTCGTGTTTGCATT
CACTGTTTCACAGAACAAGAAATTTTTGTTTAAAAAGGTGCTCTTCGTTCCATCTCTTTCTGTGGGTGTGTCTCGAGATTGGTGTGTGTGCTCAAGATAA
AGCTCATTCACTCACAGTAGCAAGAACCCTTTTTCCTTAACTCTTGAAACTGTGTCCAAAGTTTTGATTATTAAGAGAGCATGATCAGATGAAGGAGTGT
GGAGGCTCTCTTGGGGGAGAGGGCAAGGAAGAAGAGGACTACTCAAAACAAGTGTTGTCTTTCTGAACCCCAAGAAAACGTTTCTTTTTTTGGTTTTGTT
GTTATGGCACTTTGTATGCAGAGAGATTCAGCATCAAACAAGCAACAGCTCATGGATTGTGGCAAGTATGTGAGGTACACACCTGAACAGGTGGAGGCTT
TGGAGAGGGTTTATATTGAATGTCCAAAGCCTAGTTCTTCCAGAAGGCAACAAATCATTAGGGAGTGTCCACTCCTTGCTAACATTGAAACAAAGCAGAT
CAAAGTGTGGTTCCAGAATCGCAGGTAGAGAGAGCAAGAGAACCAAAACATGCATAGCATTGTTTGGTTTCAAGACTGCCACATTATAAAAAAATTGTTT
TTGTCATGTTTGTGTGTGTTTGTGTTCTATGGTTGAGAATGCTCAAAGGGTGTTTCTGAGCTTCTTTCTCTTTGTAAAGTTGAGTTTTTTGGTGTAGTAT
ATTCGTTATTCAGTGTTTATTTTTTTTCCTGTTTTTTTCTTCTTTTAAAAAATGGAATGTCATAAAGTGTTGTTTCATTATTTGCATTTTTTTGTTCGTT
TGTGTAATGTGCTATTTGGGTTAAATTTTAGAGAAAGATTCTTGCTAGAGAAAAAAGAGTAAGTCATCCCTCTTGAAAGGAAGATCTACTGGGAAAGTTA
CTTCATTTTTGTCATTTTCCTTGTTAAGATCGATCGTTTTTATTATTTTTTTCCTCAGAAAAGGAGTTTCTTTTCTGGAGTTGATTAAATGGGAGATAAT
GACTGCTAGCTGTTCATTTTTGTTGATGATTTTTTTTCATCTGCTTCCCGCCGACCTTCATCATTTTTGTTCATATGATCTTATGGCTTTTGTTTTGGAA
TTGGTCATAAGATGAAGGATAATGACAGCTGATTTTGGTCACTTTTCCCACTAGGTTAATCAGTTTTCAACTTTTAGTTTTTTTTTTTTTCCATTTCACT
AATATTTTCTCTTTTTGAATTATAGAAGAGAGGAATTTATGTTTTGTTCTACCCTCTAAACTTTGTTCGAACTATTTTTCTCAACTTGTCCTCTCATTAT
TATTATTTTATTAAATCAACATGCATATAGATATATCATGTTTCCAACTTTTTATCTGCATTGACAAAGTAAAAGAAATTTTAGTCTTGGTCTGATAGTA
GTTTGTTAAGGATCTTGACATGTATAATAGTCTTGGTCTGATAGTGAAGGGACTTGTCCAAAAGTAAATTAGGAAACTTGAGAGAGTGAAATGAATAATG
AATGACTATAATACAATGTTATGGTAAATTCTATGGGAAAGATTACCTACTCTACCTGCCAATTTTCTTCTGTAGATGTCGTGAAAAGCAGCGGAAGGAA
GCCTCTCGTCTGCAGACAGTGAATAGAAAGCTGTCTGCAATGAACAAGTTGTTGATGGAAGAGAACGACCGACTGCAGAAGCAGGTCTCACAGTTGGTTT
ATGATAATGGATTCATGAAACAACAAATACATACTGTGAGTCTCAATTATCATTCTGAATGTTCATTGAAGAATATAATTTAGTGTTATTGAAGAACCTA
TGTCATTTACTGGTTTCTTAACAGGCATCTGCTACTACTACTACTGACAATAGCTGTGAATCTGTGGTAGTGAGTGGTCAACGCCAACATCAAAACCCCA
AAATTCAGCATCCCCAGTGGGATGCCAACAACCCAGCTGGGTAAGTAACTCCATTATGCAAACAAAATTGTTTAATTAATATATGCTCATTCACCATTCT
TTATTCTGCCAGTCTTCTTGCAATTGCTCAGGAGACCCTGGCGGCGTTCCTTTCAAAAGCTACTGGAACTGCTGTCAACTGGGTCCAAATGATTGGGATG
AAGGTGTGACCTATTCAATAATTCTTCTTCATGGTCATTGCTTGCATAAAACATATGTATTTGTATGATTATATTTTGCCTCTCATTTTTTCTGTCTTCG
TGTAGCCTGGTCCGGATTCTATTGGAATCGTTGCTGTTTCCCGCAACTGTAGTGGTGTAGCGGCAAGAGCCTGTGGCCTTGTGAGCCTTGAGCCCACAAA
GGTATTTAACTGTAACCATTCATTGCAGAATTATTTTCTTTGCTGAACAATGAAACCTTGCTTTATTGAACTAATCGCATTCCAAATCATCTCAGGTTGC
TGAGATTCTCAAAGATCGTCCATCATGGTATCGTGACTGTCGATGCCTCAATGTACTGAGTGTAATCCCCACAGGGAATGGGGGCACGATAGAGCTCATG
TACATGCAGGTCTACTGATTATTTTATGCAAAAAAAAAATGTTGAACTCTAGCTTAAATTACTTTTTAATTATTCCTCTGTTGTTTTTCTTGATATTTAA
ATTTGATTTTTTTTCAGACATATGCACCAACAACATTGGCAGCTGCAAGAGACTTCTGGACTCTGAGATACACTACTAGTTTGGAAGATGGAAGTCTTGT
GGTACTGAGCAGAATCTTGATTGTTGTGTTTTTCTTGATTTAGGATGTGGCTTCTTTCTTAGGAAGAGTTTCTCTCGACACAGAATGACTATTTGTTTTT
GCCTTGCAGATTTGTGAAAGGTCCTTGACTTCTTCAACTGGTGGCCCCACAGGGCCTGCTGCTTCAAACTTCGTGAGAGCTGAAATGCTTCCTAGTGGCT
ATCTAATTAGATCCTGTGAGGGTGGTGGATCTATTGTTCACATTGTTGATCATGTTGATTTAGATGTAAGGAAGATCAAGCTATTCAAATCATTTTGTAA
ATTTCCATATCTTTGAACTTCTTCTTCCTAAGTATATTAACTTCGTTTTTGATGTAGGTTTGGAGTGTTCCTGAAGTACTTAGACCCCTCTATGAATCAC
CAAAATTCTTGGCTCAGAAATTGACTACTGCTGTGAGATTTCTTGTAACACTGCATTAGATGTTTGACCATGTCAAAAATTGTTGATTTAAATTTCAAAA
ATTATTGTACAGGCCTTGCGAAATGTAAGACAAATTGCACAAGAATCAAGTGGAGAAGTTCAGTATGGTGGGGGTCGTCAGCCTGCTGTCTTGAGGACAT
TTAGTCAAAGGCTTTGCAAGTAAGGCCCTTTCATATTTGGTGGTTGCATAGTTGGGCATTTGCTTAATCACTCTATCTTCATCAATCCTTATTGACCAAT
AATTTTTTTAAAATTTATTTAGAGGGTTCAATGATGCTGTCAACGGGTTTGTGGATGATGGTTGGTCATTGATGGGTAATGATGGGGTTGAAGATGTGAC
CATAGGCATAAACTCATCTCCCAACAAGTTTTTCAGTTCCCATTACAATACATCAATGCTTCCCGCATTTGGAGGTGGGGTCTTGTGTGCGAAAGCATCA
ATGCTGCTACAGGTACTTCTCAGACCAATCTATGTGGAAATTATCATTGTTCTCTAAATTAACTCTAGTATTGTAGCAATCAATTCCGAGAATTCTTCCT
CCTAGTGTCCCCACGTCCCAACTTGCTAGAATCTTCTGGATTTTGTAATTGTTCATCTTCATTATACTTAATTACAAAATGGTGGTCTGCAGAATGTTCC
TCCTGCTTTGCTTGTTCGTTTTCTGAGGGAGCATCGTTCAGAGTGGGCTAATTATGGGGTTGATGCATACTCTTCTGCATGTCTCAAAGCTAGTCCTTAT
GCAGTTCCTTGTGCAAGACCTAGTGGTTTCCCGAGCAGCCATGTCATTATACCACTTGCTCATACTATTGAGCATGAGGAGGTATTAAATCTTTTTCAAT
GAATGATTAATGAACCTCATTTTGTAATTCCTATTTATTTATATGCCCATTTTCCACCCACTGCAATGATGCAGTTCTTGGAGGTAGTTCGTATTGAGGG
TAATGCATTTCCCCCTGATGATGTAGCTTTGGCATGTGATATGTATTTAATGCAGGTAAAGTCATTTTTGTGTTTGTGTTTAGGTTGTTGGTTTTCTTAT
CTTATTAAAGCAGGAACTAGTTACTGTGAATGATTTTTTTACCTTATTATGCAATTTGGTGTGGCAGCTGTGCAGTGGAATTGATGAAAATGCAATCGGA
GCATGTGCACAGCTTGTGTTTGCACCTATCGATGAATCATTTGCAGATGATGCTCTCTTACTGCCTTCTGGTTTCCGCATCATACCATTGGATCCTAAAA
CAGTTAGTGGCATTTCTCAGTAGCTCGATAGTTTTGAAGGGAATTGGTCATGAAGTTATTTTGTTTGATTGCTCTTCTTTTTTTTGTTGTTTAATTGCCA
TTTCACTAAATTTTATCTTTTAGTGTGAGGGTCTAAAATTGGCATGACCCATCCAGGTTGTGGAAATTTAAAATTGTCATATCTTGATGCTTCTTTTATG
CAATTTATATCTGGACTGTCTAATTGGCTGGCTAAATAATTATCTATCTTGAAGTCTTAGTTCTCATGTTTCAATAAAGTGATTTGGGCTTTTAGCTAAA
ATAAAGCCTTTCTTACAGATGCTACTGCTTATGAGCATGCATTAACTAACAAAATTCCTTGTTTATGTTTGTTTTGTATTTCAGGATGGTCCGGCTTCAA
CTAGGACATTGGACTTAGCGTCAACACTGGAAACTGGATCTGGTAATGCTCGCTCAGCTGGTGAAAGTGACCTGAATAACTACAACCTTAGGTCGGTCCT
CACAATTGCATTCCAATTTACCTTTGAGAACCATTTGCGGGACAATGTGGCTGTTATGGCTCGCCAGTATGTGCGTAATGTTGTGCGATCTGTTCAGAGG
GTTGCTATGGCAATTGCTCCCTCTAGGATCAGTACACAGTTGGGGCCAAAGTCACTTCCTGGTCCACCAGAGGCCCTTACCTTAGCAAGATGGATCTGCA
AAAGCTACAGGTTTGCATTCTTCTATTAATCTTGTCTGTAAGTTTATTTTTGTTATGGTTAATGTACTTTCCTAAATCATTTGATTTCCTTGTCTTGAGT
AGTGTTTCAAGGTTATTCACCTTGTATTTGTAATTTAGCTGTGTCCTGTAATCCTCTGAAAAGGCTCAGTTTTAGACACAACTTGCACGAATTTGACCAT
CTTATTTCCTGTGTCTGGTATGATATAGTAAAGATTGTTTCTTTCAGTCTCCACACCTGCACAGAGCTTTTTAGCGTTGAGTCCACATCTGGTGATGCAA
TCTTGAAGCAACTTTGGCACCATCCAGATGCAATATTGTGCTGTTCTGTAAAAACAAATGTAAATCACTTGCTGCCTCTATATAAGCCTAATCTACCTTA
ATTTTCATTATTATTTTTCAGGAGTTTCTTGTCTTTTAGTCAAATAAACTCCCTGTAAAGTAGTCTTATTTGAGTGCCAAAATTTATGCAGGCATCTCCA
GTGTTCACCTTTGCAAACCAAGCTGGACTTGACATGCTTGAAACCACTCTTGTTGCTCTTCAAGACATAATGCTGGATAAAGTTCTTGATGAAGCTGGCA
GGAAGTTTCTCTGCATTGAGTTCTCCAAGATAATGCAACAGGTGATTAACTAGTAAACTAACACATGTGCTGGTCTTGGTCTTATAAGAAGTTGTTTGTA
TCTTCCTTCTATCAACTCCTAACTATAATTAGTGCTCTTATTTGTCCTTTTTCATTTCAGGGATTTGCATATCTGCCAGCAGGAATATGTGTATCAAGTA
TGAATCGACCAGTGTCTTATGAGCAGGCCATTGCTTGGAAAGTTCTCGATGATGATGATTCCAACCACTGCCTTGCCTTTGTGTTCATGAACTGGTCTTT
TGTCTGATGGGGGGAGCCATCATTTAGATACTTATTATATCTATTAATTTATGTTTGGAGTATTTTACAAAGAAATTGTCACACCAACAACGAATGTTAA
CTAATGTCTGGATTTTATGAACACGCATGGTTGTGTGCCATTAGATTAGCATTGCTTTATGCTTTTACTAAGTATGTACCTTTCTTCGTATATAAACTCC
TTGTTGAATTATAGACTGCTTTTTCCAAAAAATTATCCTTCACTGGCAGTTTGATTTTTATATTAA 
>Gmhdz38
GTTGCATTTGGGTTCATTTCATAGCCAACCGCAGTAGCAGTCACCTAACCCCAGTCAGATTCTAACCCACCTTGGTTTATTTAAAGACACAAACTCTCTT
CAACCCCTGGCCTGTGAACTTGTTCACCCTTCTTCCCTTTCTCACTTACCACTCTCCCCCTTCTTTCCAAAACACTCCCTTTCCCTTTCTATTCACTTCC
CCTACCCTTCCGTGATGATGTAGATAGAGAATAAAAAGAGACCAGTGTGCAGTGAGAAAGAGATTGCTCACTTCTTGTGTGGGTTTGTTTTGTTCTTTGT
GTTGGAATTTGTTCATGGGTGAAGAAGGAGAAGAGGTGTCAAGAGAGAAGGAACAATACATGGGAGTTTATGGAAATGAGTGGTTGTATTGTGGTTGCTC
TGCAAATTGGCGCCGTTTAAGACACCAGAATTCCTGTTCCATGCCTTTTTTCAAGTGAAAAAAAAAAACAATTACTTGTTATCTCTCAGCTTTTCTTCTT
GAGATCTTAATATACATTGACTTAAAAAAAAAAAAAAAAGGGATCAAATTTAAGTTCCTTGATCTTAATAAAGTTCCGTGCTTTTGTTTGTACTCATGAA
GAGACTTGGCAGTTCTGATTCTCTGGGTGCTCTCATGACGATTTGTCCACCAACAGGTTAATTGAAAAAATTGAAACTTCGGTTTTTAACTTTATTTCCA
TTTTATTTCAAAATTCAGAAACAGATCCATGATGCGTGTTTCATGTTTGTGCCTTGTCTTGTCTCAACTTTTTTTCACAATCAACCATCCCAATTACTCA
AACCCTTCCTTTTTTTAATACTCAAATTCCTTATTCTGTCTTTTTTTTTTTATATAAGTATTACATTACAACTCATCATGTTGAATTATGCTTTGTGTTC
GTTTGTTTCAAGAGACAACAACAGTTACACTTAGACCAACCATGATTATGTCTTGATTTGAAAACAGACGAACACAGTCCGAGGAACAACCACGCGTATG
GGAGGGAGTTTCAGTCCATGCTGGAAGGACTCGACGAAGAAGGGTGCGTGGAAGAACCAGGGCACCACTCTGAGAAGAAACGACGACTAAGCGTGGATCA
GGTGAAGGCTTTGGAGAAGAACTTCGAAGTAGAGAACAAACTCGAACCTGACCGAAAGTTGAAGCTGGCACAAGAACTTGGCTTGCAACCAAGACAAGTT
GCGGTTTGGTTCCAAAACCGTCGTGCCAGATGGAAGACAAAGCAATTGGAAAGAGATTACGGCGTCCTCAAAGCCAATTATGAATCACTTAAACTTAACT
ACGACACCCTCCAACAAGACCACGAAGCCTTACTCAAAGAGGTAGAGTTAATTACACTTGTATTGCCGATGTGGAATCTTTACAAGTACTGAAAGGTTGT
TTGATTGTTGTGTTGGCAGATAAAGGAATTGAAATCGAGGCTGGTGCAAGAAGAGAACAACAACAACACTGAAAGCGATGTTTCGGTGAAGGAAGAGATG
CTGACCACCACGCTCTGTGAAACCGCCATTCCTGGATCGGACACGAAGGAGTTGAGTTACGAGTGTTTTAACAAGAGTGATGAGGTGGGAGGGGGTTCTT
CTGTGTTCCATGTGGATTTCAAAGATGGCTCTTCTGATAGTGACTCAAGCGCGATCTTGAACGAGGAGAACAACAACCACAGCCCCAACAATAACGCGGC
GATTTCGTCGTGTGGGGTTCTGCAAAGTCACGGGCTTTTGTTGTCGCCTTCTTCGTCGTCGATGAACAACTGTTTCCAGTTCCAGAAACAGTACCAGACG
ACGACGACGCAGTACGTAAAGATGGAGGAGCACAATTTTCTTAGCGCCGACGAGGCCTGCAATTTCTTCTCGGATGAACAAGCACCAACTCTGCAGTGGT
ACTGTTCAGAGGAATGGAGTTAAGAGGAAGAAGCTTAATGAGGTTTAATTAATTGAGAGCGAGGGAGGGCATTTTGCAGGGTGTATAGTAATGGGATTGA
GAGAGAAACTTTGTAAAAATGAAATGCTGAAGATTGAAGAAGAGAGGGAATGAATTGAAGAGCTTGAGAGAGAGAGAGGGGAGGGGGTTGAAGCACACGC
ATGGCTTGGGGTCAGAGATGAGAGGTTGATGACGATAAAAAGGGGTAATAATAATACTAATAATCATCAATCTCTCGGCCGTGCGGGGGTAATTTATGAA
TAATAATGATGATTAGGTCCTAATGAAATCTATCTATCTAGTGAGTAATGCTGTAAAAATCAGTCCACAATTCACCTCTGCTTCCACTCCTTCCTCTCCC
ACCACTTTTATCGGCTTTTGTAATTTTATCCAGACTTTAACTAGATTAATTTGTCCTTTTTTTATTTATCAAA
>Gmhdz39
CACGTACTACTCTCTCTCATCTCTATAATTATAAAGACTCTTCTCTTTCAGACCTCCTCCTTAATTCTCAGTCCAAACCACACCTTTCCCCACTTCTATT
CCACATTCTTCTCTCTCTCTCTCTCTCTCTCTCTCTCTATTTTCACTTAGCCTATGCAGAGAAAGAGAAGGAGATCATGGAGCTTGGTTTGAGCTTAGGA
GACTCTTCAAGGCCTTTGCTTGGTTTCATGGAAAAGCCTCGTGAAGCCACCTCCAACCAACTGGGGTTAGGCTTCAACACAACGTTATCAATTGGTCCAA
TCATCACTAGACAAAAAGATCATCAACAAGATGAAGATGAAGAATACCAAGATGAAGAAACAAAGCCAAATAACAACAACAACACTCACAGAACAGAAGA
TCCTAATGACCTTTGTTCCAAACCCAACAACAACACAGTTCTGCATCAACTTGATTTTCTCCCTCAACTTGCTCTCCCATGGCACCCTCCTTCTGAAAAC
GGTGAACACCCACTTTTCCAGTTTTACCCCTAAAATAGTTCTCCTCAGGGTTTTTTTTCAATCTCTTGTACTATATTTTTATAAGACTCCTTTAAAAAAT
TCATAAAAATAACGTATTCAAGAGATTCGAATCCTTTCCATTCATTCTACTATGGACAAAACTTATTCATCATGTTTTCTAGTTAGTATTAAAAGTTTCG
CTTCAGCCATTTCACTAATTTGTATAATAACAATTTCTAATTAACAGATTATACAAATTATCAAAATAAAACTGCAAAACTCTAATTTTATTGGGGGAAT
AAAGTATATGAAAAAGACTATTGTGTAAAAGTTTTTTTCCCCTTCAATTATTTGGTACTATTATTATTTGAGTTTCTATGATATAACTTCACATATGGGT
CTCTTGTGGACACGTGCAGGGAGTTTATCATCCGAGTTGGGAGGTTCTTCACGGGGGCTGGACGTGAACGTGCAACCTCCAGCGGCGGAGGACGAGGCGG
CGCGGTCGTCGTCTCCGAACAGCGCCGCCTCGTCGTTTCAAATGGATCTCTGCATATACAACAGCAGAGGAGGGAGCTCTAATAAGAGGGACTTTGAGGG
TGAGGCCTATGATCAAAGGACTTCTTCAAGAGCTAGCGATGATGATGACAATAATGGTAGTGGTGGTAACACCAGGAAGAAACTCAGACTCTCGAAGGAA
CAGTCTGCGTTCCTTGAAGAGAGTTTCAAGGAGCACAACACTCTTAATCCCGTGAGTGCCCCTTCTGAAATATTATTGGATGATCTAACACTATCACCTA
TTCATAGTTGTTCTGATCAATTTTCATGTCACACGATAAACTTATTCTTTTACTTAATATATCACATGAAAATTGGTCGGTCGATGGATACATGATACGA
TCACATCATATAATAATTTATCTTGTCTCTTTTTCTTTGTTTGGTTTTGTTTTTTTAGTAGTATTTGTACCTAATTAATAATGGTGTTGGACGCGTAATT
TTGTGATGCAGAAACAAAAGCTTGCTCTTGCTAAACAACTCAATCTTCAACCTCGCCAAGTAGAAGTTTGGTTCCAAAACCGAAGAGCAAGGTACAACAT
CCTACACATGAGCATAGTTCTATTCCACATGACCTTGCTATTTGCTAGATTTTTCAAATTTCATACCATTTTTTTTCATACACCATATTATATAAAAGGG
TATGGTTTAATTTTTATTTAATCTTAGAAAGAACTTTACATGGGAGTGTCATACACTTGATTAGTTTCATTTTTGTTATATGCATGGTTATGACTTATGA
GTAATACTATTGGTTATACTAATAAATAATCGTGAATGTGTGTATTGCATGCAGGACTAAGTTGAAGCAAACAGAAGTGGATTGTGAGTACTTGAAGAGA
TGTTGTGAGACACTAACGGAAGAGAATAGAAGACTTCACAAGGAGCTTCAAGAATTGAGGGCTTTGAAGACTTCAAACCCATTCTACATGCAATTACCAG
CCACTACTTTGACCATGTGCCCTTCTTGTGAACGCGTGGCCACAAATTCCACATCCACTTCCTCATCAATGAGTGCCACCATCAATGCTACTAATTCAGG
AGCCACGGCCTGTGTCAAAACAGGTAATAACAATAACAACAATGACTCACCCTCCAAACCCATTGGATTCCCCTTTGGCAAACCCAGGTTCCACCCATTT
GTTCACAGTAGCCAACAACAACTCCATCAGCACCAATCCTCAGCATCTTGAAAGATATCAAGCTCAAGACTAGTGCTATATATTTTGAGTTGAGGCTTGG
AAATTGATTTGATTTTTGTATATAGGGAAGTTAATTAATTCTGAGAGGCTTATAGTTTTTTTTTTGGTGGGGGTGGAGACGGTTATATAGAATTTGGATA
ATTGGTTTTTTTTCCTTGTTTGAATCTCTCTCTGTATTTTCCTTCTTTTACTGGTTTTATCCATGGTGAAATCAGAAAGAAGGCAGAAGAAAATTTTAGA
CAGTGAAGATGATAGATATCAAAGAGAAAGGGAAATGATACTGGTTTTTTGTACTAGAAAAATCTCTCACCCTTTTTTCTATGTATTCTTTAAATACTAC
TAATTAATAAGTATCTCTAAACTACTAGTAGTTCTTAAAAATA

>Gmhdz40
TTTTTATAAAAAAAAAAATAACAGTGCCGGATTTGGGTACAGAGTGAGGAAGCAAGCAACAATGAAAACAGTGAGCAAAAGAAAGAAAGGCTGAAAACAG
CGCACCACTCCTGAGCTAGCTAGGGTTTCCACTTTCCCCATTTCCTCTCTCCCACGTCTTCGTCTTTCTAGAAAAGCAAAAAACAATTCACACTTTCACA
GTGCCAAAGATTCTCTTCTGCCAATTTCACTTCACACATCCATCCATCCATCCATCCATGTCTTGAAACGATGCTTCGCAGATCAAGCAGAGTCGATTCA
TATTCGCGTAACCCCATGCACGGAGATCGGTGATCCGGCGGAGCAGATCGTTGCACGAGATTCATCACGTGAGCTAGAAAGCGAAACTAGAAGTAGAAGA
AGGTACTTGGTAGTTGGTTCTTTTCAAGGTTTGATTTTGGATGTGGAAATAATGTCCTGCAAGGATGGTAGCAGAAACGGAATCGGAATGGATAACGGGA
AGTATGTCCGTTACACGCCTGAGCAGGTTGAAGCCCTAGAAAGGCTCTATCACGATTGCCCCAAACCTAGTTCCATTCGCCGCCAGCAGCTCATTCGCGA
GTGCCCTATTCTCTCCAACATTGAGCCCAAACAAATCAAGGTTTGGTTCCAGAACAGAAGGTACCTACCCTAAACTAAAGTTACCGTTTTTACAATTACT
TTACTTTTTAAATTTTTTATGTTGTTACTTGTTATGTTGAGTTGAGGTAACTTTTTTGTTTTGTTTTTGTGAGTTGTTCAGATGTAGAGAGAAGCAGAGG
AAGGAGTCGTCGCGGCTGCAAGCTGTAAATAGGAAGTTGACTGCCATGAACAAGTTGCTCATGGAGGAGAATGATAGGTTGCAGAAGCAGGTCTCTCAAC
TCGTCTATGAAAATGGCTATTTTCGTCAACACACCCAGATTGTAAGATTTTTGTTTGTTATTGGATTTTGTAATTTTGTTATTAATGAGGCCCAATTTAA
AAGATCCCAAATTTGAATATTTATTTCTGTAGTTTTAGCAAATTGTGCGCTTAATTTTTCGTCTGCCCTTTTATGTATATATATATATATATATATATGT
GAATGCTTTAGAATTTGAGTTAGAATGGTGCTTTTATTTGCAGACAACGCAGGCAACCAAAGACACAAACTGTGAATCAGTTGTGACGAGTGGTCAGCAC
AATTTGACAACTCAACATCCCCCACGGGATGCAAGTCCTGCAGGGTTAGTGGGACTATCATTATTGGCTCCCATTCTTTCACTGTGGTCTGAGACAACTT
GGTTGTGTATTAATGGCTTATGGAATTATGTCTTATTCTTTTTCCCAGGCTTTTGTCCATTGCAGAAGAGACTTTAGCAGAATTTCTTTCTAAGGCTACT
GGGACTGCTGTTGAGTGGGTCCAAATGCCTGGAATGAAGGTATCCCAGTAACTCTTTTCTTTGGTTGACCAATTAATTATTTTATTCTTCACTTATTTAA
TAGGGATAAACCATAAACAGAATGGTAAAGGAATTGTAAAATTGTCATCGTTGAATAACTTACCACCCATGTTCTGATAATCTTCTTTCTCAATGATTTC
CATCCTTTCGAATAAATTAGTGGCATACATGTTTCTATAAACATTTATAAAATCACGCGTCTTCACTAATTCTTGTTGAATGTGCTCAGCCTGGTCCGGA
TTCCATTGGAATCGTTGCTATTTCTCATGGTTGCACTGGTGTGGCAGCTAGAGCCTGTGGTCTAGTGGGACTAGAACCCACTAGGGTAAGTGATCGAACT
ATTATTTATATTTACTGATGGTTTGGCTTGAGTTTATCATTCGCATGATCAAACATACTCTTTCCAGGTTGCAGAAATCCTCAAAGATCGGCCTTTGTGG
TTTCGTGATTGCCGAGCTGTTGATGTTCTCAATGTTCTGCCCACAGCAAATGGTGGAACCATTGAGCTGCTTTATATGCAGGTAAAGTAAAAAATTATAG
TGCTTGGATGAAGACTTTTATCTTAATGAATTGGAACCAAATCACTTATTTGTATGCTTACTTGTTGCCATTGATGATCAGCTATATGCACCAACCACAT
TGGCTCCTGCTCGTGACTTCTGGTTGTTGCGCTACACTTCTGTTTTAGAAGATGGAAGCCTAGTGGTAAATGACTAAAAATTATTAGCCTAGTGGTAAAT
GACTAAAAATTCTTATCCAAAAATTTGTATTTGATTAGATATTGTAGTTAATAATAAATCTCACCTGTGCAATGTCCTAGTCCCACTGTTAAGTTCTCCT
TCTATGCATATGTGTCTAAATCATTCTTAATGTGTGCCTTAGATCTGTGAGAGGTCTCTTAAAAATACTCAAAATGGTCCAAGCATGCCTCCTGTGCAGC
ATTTTGTTAGGGCAGAGATGCTGCCTAGTGGGTACCTGATCAGACCTTGTGAAGGAGGTGGTTCCATCATCCACATTGTTGATCATATGGATTTAGAGGT
ACATTAATTTGAATTGTTGCATCAACACACACACACACACACACACACACACACACACATATATATATATATATATATATATATATATATATATATATAT
ATTTGTTTTGTATTTAACTCAAAATTGACCATGTTTATACTATTGTTAGCCATGGAGTGTGCCAGAAGTGCTACGCCCACTGTACGAATCATCAACAGTA
CTGGCTCAGAAGACAACTATGGCAGTATGTCTCTTTCCTGATGATACAACTGCATGTGTTTCTTTTAGTCCCTGTATATGTCTATATGATTTTAATATTT
AATTTTATAGTAACAATAGTATTGGTTAATTATTGTCCCTGTTTAATGTTAGAAAAATAGGTTACCTTCTATATCTATTGTACCAGCTACTGTTCTGTTT
TTGACTTTTGGTGTATTATCTACTGTGTTGATTAGTTGGCAGTAGGCTAGGTATATTCATTGCACTTCTTTGTGCTTCTCTTGTAAGCTACAGTTATGTG
TATTTATAATTGAACCAGCTGAGTGTTTGGTGAAGGCAGTCAAGCTTTTCATCTGAAGCTTCTTCATATTGTTATATTTAACTGATTTAAAAGGACTATG
GCATGTTTAAGTCTTTTTTCTTTTCCACGTAGGCCCTACGTCATCTAAGGCAGATTTCACATGAAGTTTCTCAGTCCAATGTCACTGGGTGGGGTAGACG
ACCAGCGGCACTACGAGCTCTTAGCCAAAGATTGAGCCGGTTAATATATTCTACTACAGGAGTGTGATTTTGTTCAAATTTTTTGCAAATAAATTTTGAA
TCTCACTTCTATTTTATGTTATGCCAGGGGTTTCAATGAGGCACTCAATGGATTTACCGATGAGGGATGGACAACAATTAGCAATGATGGTGTAGATGAT
GTTACTATTCTAGTGAATTCATCCCCTGACAAGTTAATGGGTCTGAATCTTTCCTTTGCCAATGGATTTCCGTCTGTCAGTAATGCAGTGCTATGTGCCA
AAGCATCCATGCTATTACAGGTCAGGATCCTAAGAAATTTCAATGAATTTCCTTTATATTTATAAAATAAAATAAAATTTTGGATAATCAAATATGTTTA
TTTTGTTGCTGCACACAATTTTTGTACAAGGACACAGGTCAAGCTCATATTATTATATTGTAAATATCAAGTACATAATGTTTACTGCATTGTCTTTTCT
TTGCATTAGTAGTTGAGTGGTGATCCAAATTTTCACTAATAGTGAGTGGTGATCCAAATTTTCACTAATAGTGAGTGGTGATCCAAATTTTCACTAATAG
TGAGTGGTGATCACTGAATGCCTAGTTAATAAAATATTGCTCAGATGGGATAAGGACTTGTTTGATCAAGTAATCAACCTTCCCAGTCAATTATCAATTA
TTGATGAACATGCCTGATAAGAACCTTGGGAGAACCACATGGCAAAAGCTAGCTGGTGTAGTTGGAGAGCCCAAGGCCTTATATATAAACCCCATACTAG
AATCCCATACTTCCAGTGTGGGACTCAAGTTCATACCTTGCACTTAGATCCTAACAATGATCTATTTGTGATATTATTATTATTAATGCCCTTTGCTTGT
CCTACTGTTCTCCTAAAACAAAGCATCTCCTAGAGAATTTGTCAAACTGAAATACGATTTCAGTTGCAGATATCCAATTGTTTATATTATTTCCTGATAT
GTAACTGTTGCCATGTGCCATTTCTCTTGTCCAGAATGTGCCCCCTGCCATTCTCCTAAGATTCCTGCGGGAGCATAGATCAGAATGGGCAGACAACAAT
ATGGATGCTTACACAGCTGCTGCTATTAAAGTTGGCCCTTGCAGCCTATCAGGATCCTGTGTTGGAAACTTTGGCGGTCAAGTTATACTCCCCCTAGCAC
ACACAATTGAGCATGAGGAGGTGATAAATTGGAACTAACTATGCAATAAATGTAGTAATAATTTTGCAATTCGACATTTACTAATTTCTATCTTCTTTGT
GTTAGTTTTTGGAAGTCATTAAATTGGAAGGAATAGCTCATTCTCCTGAAGACACAATAATGCCCAGAGAAATGTTTCTTTTGCAAGTAAGTTATTTTTT
CCCTCTTGTTGCCTGCTCTTTGCTTCATTTTTTCATAGAGGCCACTTACCCAGTTTCCTTATTCTGATTTATGTATGTAGCACTAATATGTAAAAGCATG
TTTTGATACACTTAGTCATAACACTTATGTGAAATTTGGTTCAGGTCTTGGCATTTTTATTTTTTTGTCCTATCTCTATGTTTTGAACTAGTTAAGGAGT
TTATCTTGAAAAACTTATACTCTTGATAAAAAATATGCTTGGAAACTTGAAATACTTATCAGAATTCATTGTGCTCACTTTCTTCTTTCTTTTATTTATG
ATGAGGGAAAAAATATTATATCCTCAAGGCTCTTGAATGCATAGCTTGCTAGTTTACTTCATTATTCGTTGGACTCTTGCTGTTAGAATGGGGAACCTTC
TGTTCATAACATTCTAATGGTTTCTGGGACACCTTTGTGATTTTCTTTCTTATAATTCATTTGTTGTTTTGGTAGCTCTGCAGTGGAATGGATGAGAATG
CTGTTGGCACCTGTGCTGAACTTATATCTGCTCCAATTGATGCTTCGTTTGCTGATGATGCCCCCCTTCTACCTTCTGGATTTCGCATCATTCCTCTTGA
ATCTGGAAAGGTTTGCGTCATACTCATACGTTGTTGAACCAGCTTATTTTATTTTTTCCGACAAGAATCTTTTAATTATTACTATGCAATTTTCACAGGA
AGCTTCCAGCCCCAATCGTACACTTGACCTTGCATCTTCCCTTGACGTTGGTCCCAGTGGAAACCGAGCTTCAAATGGATCTGCTGGAAATTCCAGCTGT
ATGAGATCTGTGATGACAATAGCATTTGAATTTGCATTTGAAAGCCATATGCAAGAGCATGTAACATCTATGGCACGCCAATATGTTCGGAGCATTATAT
CATCAGTCCAAAGGGTAGCATTAGCACTTTCTCCTTCTCATTTGAGTTCACATGCAGGGCTTAGGTCACCATTGGGTACTCCTGAAGCACAAACCCTTGC
TCATTGGATCTGCAACAGTTATAGGTTTGTCAAATTTACTGTCTTTGCATACTGAGGTTGAGGATCATGCAATGCATTTTACCCTGTGCGATAGGCTGAT
AGCATTGTTATTCTTGATTTTTATAAGAGAGCCAAAATTAATATGCTCTCATTAAATAAAGAAACTAACTTAATGATAGGTTTGGTGAGTTGCATGCAGA
GTGAAATTTCCTCTTTCCTGATTGTCAGTTCTTGTCTTCTAAACAAATCCCACCTCCTTTATGTTTGCATATTTGCATAGAATAATCTTACCAGCGCAGA
TGCTGAGTTCTTTAAGATGCATGGGCAGCATGGCACCAAGTTTTGAAGTAGTTTATTACTTCTAAGTTTCTAACTGGCTGGCACTGGAAGTGATGCAAAT
ACTCATAAATTGTAAAATCTTGTGTCATCATTCATCAAATACTCTGACAAGGATTAATCGAGAGACTTCGATCTAAAATTCAAGACCTGCATATGAATTA
GATTGACATTTTTTTCGTCTTTCATGAACTCACAGTACTCACAAATTTGTGAACCAGAATTTCCCTCCCTATTTTTATATTTTTTTAAAATGCTGTTAAT
AAAATCCATTGTTGCTTTGGTTCAAGCTATAATGGAGCATAGGGTTTATTTTCTAATGTAGTGATCAATTCTGCCTTTTTGGGCTTCTCTTCTCCTTAAA
AGGAAAACTTAGCCCAAACAATTTCTTAAGCTCTTGAATATATATATATATATATATATATATATATATATATATATATATATTAGAGAAAAAAAAAAAA
ACAGACCTGCAATAGAAAGCGAACTGAAGGAGTTTTACCTTTAAAGTGAAGAGAAGCTCAAAAAAGTTGACTCAAGTGCTAGCAAATTCAGTTTTGTGGT
TTTATGGAGGTATTAGCAGTTCAGTTTTGTGCAATTACTTATTACTTCTAGTTTGTAAGTTCCAGCTGAGAACTCTGAAGTTACTGTAATTGTTCTGTAC
CTCCTCTTTTTCAATGTCATGGATAGGTTGCCGAAACTGATATTTTAAAATCAGCTATTGTCTGACTATTTAGTTTTTTAGGTGCTACTTGGGTGTGGAG
CTACTTAAATCTAATAACGAGGGGAATGAATCTTTGCTCAAGTCCTTGTGGCATCACTCTGATGCAATATTGTGCTGCACTCTAAAGGTATGCTTGAAAT
TTAATTCAATTTCATAGCGCATGTATCTATTTCGTGCTTATAAAAAAATATATATCTATTTTGTGCTCTGTCCATAATGCAATTCAAATTCTCTAACTCA
TAAAGGTTTTACTCTGAAATAGAGGGTATCATTGTATCAACATGGGCTATATAGCCTGAGTAGTAGCCTAGTAAAATATGTGAGATGAATTTGTATTATG
CTGGCCTAAGTTAAATTTGCCCTGACCTGGTCCAAGAAAAATTTCCCCCAACCTCAACTATAGACCCATTTCTGGGTAGTATTCTGCAAAGAGCTTTACT
GGTCACTTGTCAGCGTTTCAAGTCTATTATTTATTCCTCTTCCAACTACAGTGCATATAAGTTGTATAACCCAACATGGATGACATGTTATTCTGTACTG
TCTAATTTTGTTCTAACAGTGGAAATGGCTTGAAAACAGTTTCAACTCTAATCATGGTATTCTATCTGGTTCGAGGGCACATTCTTTTTAACTTTTGTTT
ATGCAGGCATTGCCAGTGTTCACTTTCTCGAACCAGGCCGGGCTTGACATGCTAGAGACCACCCTAGTTGCATTACAAGATATAACTTTAGAGAAAATAT
TTGATGATCATGGACGAAAAATTCTCTTTTCAGAGTTTCCACAGATTATACAACAGGTCTACTTTATTTTTATTTTTGTTTTTGTAATAAAGCATGTATT
CCACTTCCATAAGGCTTGCTATTTAATGTTTTTTTTTAACTATTTGTATGGCATGCACATTTCTTGTATGTGTTCTATAATTATTCTGCATCTTGGATTA
TGCTTCATGTGATAAATTATTTTTGCAGAGGCTGAACTTGCTCTTTTTTCCCCCTCTGAATTGGGGTATGCTGTCCACAAAACTGATGCTTTCTATTAAT
TTCTCCTCTTTTGGTAGGGTTTTGCATGTCTTCAAGGTGGTATTTGTCTTTCAAGCATGGGGCGACCTGTCTCGTACGAAAGAGTTGTTGCTTGGAAGGT
GCTGAATGAAGAAGAGAATGCTCATTGTATTTGCTTTATGTTTGTGAACTGGTCTTTTGTTTGACATCTTGTTCTGAGTACACTTGGGCTTATTGTATCT
TAGTGTAAGATAAGGATTTACTCCAAGACACTCGTGCTTTGTTGGTTGATGTTTTACTGTATTTGCACTAAATACTTGGATTGCACATTAAATGACTATT
TATTTCTTAGTCTATGTAACTTGTTTCCTTATTCAACATCCAGCTAATATTTATGCATTATTAAGAAGTGTTGCAGCTTCTTATGTGGGATAAACTTGTT
TTATGATGCCCTTATGAGAAGGAAAATTGGTCGATCA 
>Gmhdz41
GTTATTTTGAATCTCACTCCAATAAATCCTAACACTTCTAAAGGTATAACAATTATGCATGACAAGATTTGCGTTGTAAAAGAACAATTCATTTTTGACT
TAATTAATCCTAATAATAATAATAATTTGACACATCCATGGTCCATCCATGCCATATCGTTCTTCCATCATGGTTGGCAGATCGGTGAAGCGGCGGAGCA
AATGGTTGCAGAGATTCCATACATGACTCGATCTTAGTTTAGTTAGGAGCAGTGGTGGAAAGCCTAATAGATCAAGTATGTCCTGCAAGGATGGTAGCAG
AAACGGAATCGGAATCGGAATGGATAACGGGAAGTACGTGCGTTACACGCCTGAGCAGGTTGAAGCCCTAGAGAGGCTCTATCACGATTGCCCCAAACCT
AGTTCCATTCGCCGCCTGCAACTCATTCGCGAGTGCCCCACTCTCTCCCACATTGATCCCAAGCAAATCAAGGTTTGGTTCCAGAACAGAAGGTACCTAC
CCCTAACTGAAGTCTATTGCTTTGATTTTCTTTTTTAAGCCAATTCATCAAATTAATTTAATTCTGTGTTTGAGTGAACTTGAAAATGAATGTTTTGTTA
ATAAGGTAACTGTTCAGATGTAGAGAGAAGCAGAGGAAGGAGTCGTCGCGGCTGCAAGCTGTAAATAGGAAGTTGACTGCCATGAACAAGCTGCTCATGG
AGGAGATTGATAGGTTGCAGAAGCAGGTCTCTCAACTCGTCTATGAAAATGGCTATTTTCGTCAACATACCACCCAAAATGTAACAATCTACTACTCTGT
TTTTATAGATTTTGTAATTATTAATGATGCCCAATCCAAATATTCAATCTTTTGTTTGTGTATATTACAATGTTTTACTTTAATGTTGTGTGTTGTGTGT
TGCGTATGAACACACAGCCTTTATTTATAATTAGTAAATAGGATCTATATTGATTACATAGGATCAATCTAATAATGAGTAATAATGTCTAAATCACTAA
TTACTATCTAATCATAATAACAGAATAGTATGTAATTTTAACTGTATAGTTTTGGTAAATTGTTCTTCTACCCTTTCATAGATTTTCTATGAGAATGTTT
TAGAATGGCACTTTCTCTGCAGACTAAGCAGCAGGCAATCAAAGACACAAGCTGTGAATCAGCTGTGAGGAGTGGTCAGCAGCACAATTTGATAACTCAA
CATCCCCCACGGGATGCAAGTCCTGCAGGGTTAGTGGAACTATCATTATTGGCTCCCTTTCTGTCACAACTTGGTTCTGTATTAATGTCTTATTCTTTTT
CCCCAGGCTTTTGTCCATTGCAGAAGAGACTTTAGAAGAATTTCTTTCTAAGGCTACTGGGACTGCTGTTGAGTGGGTCCAAATGCCTGGAATGAAGGTA
TCCGTCCAACTCTTCTCATTCGTTGACCAGTTAGTTGTTTTTTACTCTTCACTTATTCCATAGGGATAGACCAATAAGCATAATGGTAAAAGAATTATAA
AATTGTCATCTTGGAATAACTTACCACCCCATGTTCTGAAAATCTTCTTTCTCGATGATTTCCATTCTTTTGAATAAATTAGTGGCATACATGTTTCTAT
AATCATTTATAAAATCATGTTTCTTAACTAATTCTCGTTGAATGTGCACAGCCTGGTCCGGATTCCATTGGAATCGTTGCTATTTCTCATGGTTGCAATG
GTGTGGCAGCAAGAGCTTGTGGTCTAGTGGGACTAGAACCCACTAGGGTAAGTGATCGAACTATTATTTATATTTACTGATGGTTTGGCTTGAGTTCATC
ATTCACATGATCAAACATACTCTTTCCAGGTTGCAGAAATCCTCAAAGATCGGCCTTTGTGGTTTCGCGATTGCCGAGCTGTTGATGTTCTCAATGTGCT
GCCCACAGCAAATGGTGGAACCATTGAGCTGCTTTATATGCAGGTAAAGTAAAAAATTATAGTGCATGGATGAAGACTTTTACCTTAATGGATAGGAACC
AAAACACTTATTTGTATGCTTACATGTTGCCTTTGATGATCAGCTATATGCACCAACCACATTGGCTCCCGCTCGAGACTTCTGGTTGTTGCGCTACACT
TCTGTTTTAGAAGATAGCAGCTTAGTGGTAAATGACTCTAAAAATTCTTATCCAAAAATTTGTATTTGATTAGATATTGTAGTTAATAACAGACCTCACC
CGTGCAATGGTCTACTCTTACTGTTAAGTTCTCCTTCAATGCATATATGTCTAAATCATTCTTACTGTGTGCCTTAGATCTGTGAGAGGTCACTTAAAAA
TACTCAAAATGGTCCAAGCATGCCTCCTGTGCAGCATTTTGTTAGAGCAGAGATGCTGCCTAGTGGGTACCTGATCAGACCTTGTGAAGGAGGCGGTTCC
ATCATCCACATTGTTGATCATATGAATTTAGAGGTACATTAATTTGATTTGTTTCATCAATATTTATTTATTTGTATTTAACATGAAAATTAAGCTTGTT
TATTCTATTGTTAGCCATGGAGTGTGCCAGAAGTGCTACGTCCACTGTACGAGTCATCTAAAGTACTGTCTCAGAAGACAACTATGGCGGTATGGTGGTT
GTGTCTCTTTTCCTGATGATACAACTGCATGTGTTTCTTTTTGTCCCTATTTATGTATATATGATTGTAATATTTAATTTTACAGTAACAATAGTATTGA
TTAATGGATTTAAAAGGACTATGGCATGGTAAATTCTTCTTCTTTTTCATGTAGGCCCTACGTCATTTAAGGCAGATTTCACATGAAGTTTCTCCGTCCA
ACGTCAGTGGGTGGGGTAGAAGACCATCAGCACTACGAGCTCTTAGCCAAAGATTGAGCCGGTTAATATATTCTACTAAAGGGTTGTGACTTTGTTCAAA
TTCTTTGCAAATAAATTTAGAATCTCACATCTATTTTATGTTATGCCAGGGGTTTCAATGAGGCACTCAATGGGTTTACTGATGAGGGATGGACAACAAT
TGGCAATGATGGTGTAGATGATGTTACTATTCTCGTGAATTCATCCCCTGACAAGTTAATGGGTCTGAATCTTTCCTTTGCCAATGGATTTCCGTCTGTC
AGTAATGCAGTGCTATGTGCCAAAGCATCGATGCTATTACAGGTCAGTATGCTAAGAAGTTTCAATGAATTTCCTTTAAATTATAAAATAAAATAAAATT
CTGGATAATCAAATATGTTTATTTTGTTGCTGTTCACAATTTTTGTACAAGGACACAAGTCAAGCTCATATTATTATATTGTAAATATCCAGTACATAAT
GTTTATTGCATCATCTTTTCTTTGCAATAGTAGTTGAGCAAATTTTCTATGGACAAAAAAAGTCATGTCATTCAAATTATCATGAGTACAGAGTGGTGAC
CCCCGAATGCCTAGTTAATAAAATATTGCTCAGATGGGATAAGGACTTTTTTGATCAAGTAATCAACCTTCCTAGTCAATTATCAATTATTGGTGAACAT
GCCTGATAAGAACCTTGGGAGAACCACGTGACAAGTTAGCTGGTGTAGTTGGAGAGTCCAAGGCCTTATAAACACCATACTTCCAATGTGGGACTCAAGT
CCCATACCTTGCAATTGGACCGTAAAAAAGATCTATTTGTTATATCATTATTATTAAAGAACCTGGGATAGAAGAACTTTGGGAGATCAACTCCCTCCTA
AAGCCCTATCTTTTGTTTGGAGGTTATTATGGGATAGACTTCCCACGAAGGACAATTTGATCAAGAGGCAGATTCAGGTGGATAATGATTTATGTCCCTT
CTGCCATAGTCAACCTGAAACCGCATCCCACTTGTTTTTCACTTGTGGCAAAACTATGCCTTTATGGTGGGAATTCCTATCTTGGGTAAAGGAAGACAAG
GTGTTTCACTGCAGACCATTGGATAATTTTCTCCAGCACTACTCCTCAGCAGCTTCAAAGGATTCTAACACAAGAAGGACAATGTGGTGGATAGCAGCTA
CAAGTTCAATTTGGAGGCTCAGAAATGATATCATTTTTCTGAATCAAACGTTTGATATCACTAGGCTGACAGATAGCACTCTGTTCCTTTTATGGACCTG
GCTGAGGGGTTGGGAAAGGCACTTCCAGATTCCTTATTATAGTTGGTCTTCAAATATGTCTATAGCTTTTAATTAAAGCTTCTGTTAGTAGGGTATTCAA
TTGGGTAGGGTGTTGTATCTCCTGACTTTTCAGGACCCCTTTTTGTACTAAGTAGTACCTCTGGTACTTGTTATTCTATAATATAAATTATCTTTGCCTT
CCAAAAAAAAAAATTATTATTAAATATTAATGCCCTTTGCTTGATATGCTGTTCTCCTAAACCAAAGCATCTCTTAGAGAATTTTTCTAACTAAAAATTG
GTTTCAGTTGCAGATATTGAATTGTCAATATCGATTTTTAGGCTTAACATTATCCTGATATTTGACTGTTGCCATGTGCCATTTCTCTTGCCCAGAATGT
GCACCCTGCCATTCTCCTTAGGTTCCTGCGGGAGCATAGATCAGAATGGGCAGACAACAATATGGATGCTTACACAGCTGCTGCTATTAAAGTTGGCCCT
TGCAGCTTTTCAGGATCTCGTGTTGGAAACTATGGAGGTCAAGTTATACTCCCCCTAGCACACACAATTGAGCATGAAGAGGTGATAAATCGGTACAAAT
TATGCATTAGATGCAGTAATAATTTTGCAATTCAACATTCACTAATGTCTATCTTATTCATGCTAGTTTTTGGAAGTCATTAAATTGGAAGGAGTTGCTC
ATTCTCCTGATGACACAATAATGCCCAGAGAAATGTTTCTTTTGCAAGTAAGTTATTTTTGTCTCATGTTGTTTGCTCTATGCTTCCCTCTTCATAGATG
CCAGTTACCCAGTTTCCTTGTTCTGATTTATGTATATTGCACTAATATGTATAAAGCATGTTTTGATACACTTAGTCATAACACTTACGTGGAATTTGGT
TCAGGTCTTAGTGTTCATATTTTTTTTGTCCTATAAGAGTTTTGTCATCTATATGCTTTGAACTAGTTAAGGAGTTTAGTCATCATGAAATACTCCTGAT
CAAAAATATGCTTGGAAACTTGGAATAAAAAAAAAAACTTCGTACCCCATTGCCCAGAGGCTCTTCGCTATGCGAAGGTATGGGGGAGGGATGTTGTACG
CAGCCTTACCCTTGCGTATAAAAAAAATGTCAAACTTCGTACCCCATTTTTATTTTTTTGTCCTATCTCTATGTTTTGAACTAGTTAAGGAGTTTATCTT
GAAAAACTTATACTCTTGATAAAAAATATGCTTGGAAACTTGGAATACCGATCAGAATTCACGGTGGTCACTTTCTTCTTTCTTCGATGTATGATGAGGG
AAAAAATATTATATCCTCAAGCCTCTTGAATAACTTGCCAGTTTACATCATTATTTGTTGGACTCTTGCCGTTAGAATGGGGAAACTTTCTGTTCATAAC
ATTCTAATGTTTTCTAGGATACCTTTGTAACTTTCTTTCGTATAATTCATTTGTTGTTGTTTCGGTAGCTTTGCAGTGGAATGGATGAGAATGCTGTTGG
CACCTGTGCTGAACTTATATCTGCTCCAATTGATGCTTCCTTTGCTGATGATGCCCCCCTTTTACCTTCTGGATTTCGCATCATTCCTCTTGAATCTGGA
AAGGTTTGCCACATTCATTGATGAACCGATTTATTTGTTTGTATTTTTTTCCGACAAGAATCTTTGAATTATTGCTAAGAAAGTTTTGCAGGAAGCTTCC
AGCCCCAATCGCACCCTTGACCTTGCATCTTCCCTTGACGTTGGTCCCAGTGGAAACCGAGCTTCAGATGAATGTGCTGGAAATTCCAGCTATATGAGAT
CTGTGATGACAATAGCATTTGAATTTGCATTTGAAAGCCATATGCAAGAGCATGTAGCAGCTATGGCACGTCAATATGTTCGGAGCATTATATCATCGGT
TCAAAGGGTAGGATTAGCACTTTCTCCTTCTCATTTGAGTTCACATGCAGGGCTTAGGTCACCATTGGGTACTCCTGAAGCACAAACCCTTGCTCATTGG
ATCTGCAACAGTTATAGGTTCGTAAAATTTGCTGTCTTCACATATTAAGGCTGAGACTCATGCAATGTATTTTACCCTATGTGAAACCATTGTTTTTCTT
GATTTTATAAGAGAGCCAAATTTAATATCTTATCTCGTTCAATAAAGAAACTAAGTTAATGACAGGTTAGGTGAGTTGCATAGAGTGAAATTTCTTCTTT
TCTGATTGTCAGTTCTTGTCTTCCAAACAAATCCCACCTCCTTTATTTTTGCATATTAGCAGAGAATAATCTTACCAGCACAGATGCTAAGTTCTGTAAA
TAGATGCATGGGCACCATAACACCAAGTTGTGATGTAGTTTATTAATTATAAGTTTCTAACTGCTTGGCACTGCAAGTCATGCAAATACCCTAACATATC
TTATAAAATCTTGTGTCATCAAATACTCTGACAAGGATTAGTTGAGAGACTTTGATATAAAATTCAAGACCTGTATATGCATTAGATTGACATTTTTTTT
ATCTTTTAAAAAATTCACAGTACTCACAAATTTGTAGTCCAGAAGTTCCTGGGGTAGGATTGCATCAATTCACTCCCTATTTTATAATATTTTTAAGGTT
TAAATATGTTTTTCATATTTGTAATATAGTCCATTTTGATTTTATTACCTAAATTTTTTTGTTTGATTTTAGTTATGTCCTTAGTCAGGTTTTATTGAGT
GATGACGTGACAGACTAAGAAAGTGTTACATCATAAAAATATATTTTTTAATGAATAAGAAAGAAAGCAAAAGAAACAGACCTGTAATAGAAAACTAATT
GGAGGAGTTTACCTTTAAAGAGAAGAAAAGCTCAAAAATTTGGACCCAATGTTAGCAAATACAGTTTTATGGTTTTATGGTTTTATGGAGCCATTAGCTG
TTCAGTTTTGTGCAATTACTTGTTACTTATAACTTCTAAGTTCCAGCGGAGGCTCAAAGAAGTTACTGTAGTTGTTATGTACCTCCTCTTTTTCAATGTC
ATGGATTGGTTGCCGAAACTGATATTTTAAATACAGAGCTATGGCCTGACTATTTTAGTTTTGTAGGTGCTACTTGGGTGTGGAGCTACTTAAATCTAAT
AACGAGGGGAATGAATCTTTGCTCAAGTCCTTGTGGCATCACTCAGATGCAATATTATGCTGCACTCTAAAGGTATGCTTGAAATGTAATTCAATTTCGT
ATCACATGTATCTATTTCGTGTACCTTCTCTGTCCATAGTGCAGTTCAAATTCTCTAACCCAAAAAGGTTTTAACAAAAGGTTGTACTCTGAAATAGAGG
GTATCATTTTATCAACATGAGCCATAGCCTGAGTAGCCTAGTAAAACATAGACCCATTTCTATGTAGTATTCTGCAAGGAGCTTTACTTGTCACTTGTCA
GTGTTTCAAGTCTATTATTTATTCTTTTTCAAACTATAGTGCATATAAGTTGTATAACACAAGATGGATGGCATGTTATTCTGTACTCGTTTTATTTTAT
TTGAGGGCGCATTCATTAACCTTTTGTTTATGCAGGCATTGCCAGTGTTTACTTTCTCGAACCAGGCTGGGCTTGACATGCTGGAGACCACCCTAGTTGC
ATTACAAGATATACCTTTGGAGAAAATATTTGATGATCATGAACGAAAAATTCTCTTTTCAGAGTTTCCCCAGATTATTCAACAGGTCTACTATTTTGTT
GTAATAAAAGCATTGATTCCACACTTCCATGTGGCTTGCTATTGGATGTTATTTTTTTACTAAATGTATGGCTACATATTTCTTGTATGTGCTGTTTAGT
TATATTGCATATCAGATTATGCTTCACTTGATAAATTATTTTTGTAGAGAGTGAACTTGCTTCCTTTTTTTTCCCCTCTCTTTCTTTGCCCCTTTGAATT
GGGGTATGCTGTCAACAGAACTGATGCTTTCTATTAATTTCTCCTTGTTTGGTAGGGTTTTGCATGTCTTCAGGGTGGTATTTGTCTTTCAAGCATGGGG
CGGCCTGTCTCATACGAAAGAGTCGTTGCTTGGAAGGTGCTGAATGAAGAAGAGAATGCTCATTGTATTTGCTTTATGTTTATGAACTGGTCTTTTGTTT
GACATTTTGTTCTAAGTACAGTAGTGCTTATTGTAATCTAAAGTGTTAGATAAAGATTTACTCAAGACACTTGAGCTTTGTTGGTTGGTATTTTACTGTA
TTTGCACTAAATACTTGGATTGCACATTTTATGACTATTTTATGTGTTATTAGCTTATGTAACTTGTTTCCTTATTCAACCTCCAGCTAATATTTAATGC
AATCTTTAGAAGTGTTGCACCTTCTAACGTGGGATAATTTTTTT 
>Gmhdz42
TATTTATCTCTATTTTCATAAATTGTACTGACAGACTGTTTCTATATAATTTTATTTTATAAGAATAATGAGAGCGTGCAACATGAGAAAGGGTCCTTAG
CACCAACAGCATTTTCACTCCAAAAAAAAAAAAAAAAAAAAACTTGCCCTCGCCATTTTCGCTCCTTAAAAAACATCATCAAGAACAACAAAAAGCACAG
CAAGCGTGGTTGTCAATGGGAGTCAACATGTCCAACACGCCACCTCACACCAAAGACTTGTTTTCCTCTCCAGTTCTCTCTCTTAGCTTAGTAAGTAATA
ATCAACTCCTTATATATATATGTGTATCAATATATACATATATGTGCATATAGCATAAAATATAGTATATATATGAATAAATTGAACTTGGTTTGTTTCT
GTTGTGATTGAATTCTGTGTTGTTGTTTTTTTCTGTTTGAATTGGATACTGAAGGCTGGGATTTTCCGGTATGCTGGGGAGGCGGCGGAGACGTCCGGCA
TGGAGATGGCCAGCGATGAGGTCCGGCAAGAGGATACTGCTGATATTAGCAGCGACAACTCAGGACCCGTGAGATCCAGGTCAGAAGAAGATTTTGATTG
TGATGATGTTCATGATGGTGATGACAAAGATAACGATGATAAGAATAGAAAGAAGAAGAGAAAGTATCACAGGCACACCACTGAACAGATAAGAGAAATG
GAAGCGTACGTAAACTCTCTCACCTTGCGTATATCTATACGTATAAATTAATTTAGTATTGAATCATGGGTGAGCATTATAATTTTCTTCTTTTATTTAT
TTATTTGTGAGGTGTCTTCAGTTCAACCTTCATTGTTGGAGAAAGAGAGAGTGACACTTCGAGTTATTAATTGAGGATTGAGAAGCAGCTTTTCTTATTA
ACTAATTATAGTTTATGGCCTGTGAGATCATTTTATATTTGCATACTTTCATATATTAGGTATTAACTAATAACATGGTCTAATTTTTATCAGCTGATAT
AAAATTATTTTAGTTTAATTAATAATAATAAATTTAAGTCTTTAAATATTAAAATAAAGTTTTATTTTTTATAATAATTCTAACATGATTGCTAAAGAGG
TTATCAATGTGATCTATACAAAAAATGTTAGGTGTGAGGTGATTAAGTAGTACTAATGAAAATGGTTTCTTCCGAAGTTAAATATATAATTTGCATATGC
CGACATTACAAGTGGGGTAATTTAAAGTATAATTTATGTATATAACTTGTATGTATACCGTACTAATGGCAAAGATTGTGGGAAAAGTTTGCGATCGACA
TCGTATAGTCAAAGCAAAAAGATGATTACTAAAGCTAAAGCTTGCTTAAAATTTGTAACTGCTTTTGCTTAATTTGTCGGTTAATTTGTTGATCTTATGT
CAATAAGAAGCATTTTTCCACTTGATTAGTTTGTGTTATTTTAGGTTGTTGCATTATTATTATATTAAACATTTTGTTAATTGTAGGATCAGTCTCTCTG
AGATGAAGCTTGTAGTGAAAGATAATACAGCAAAAAAGACAGACAAACTGACATGAATAATGAATTAATATTGTAGGCTTTTCAAGGAATCACCGCATCC
TGATGAAAAGCAGAGGCAAAAACTCAGCCAGCAACTTGGCCTTGCTCCAAGGCAAGTCAAGTTTTGGTTCCAAAATCGTCGAACCCAAATCAAGGTATAT
CTAAATTTATTTACCTTAGAATAATGCAGACTTAATTTATTTAGAAATTATATATGTATGCATTATGCAATATTATTGTCTTTTGTAGGCACTACAAGAG
CGCCATGAAAACTCATTGTTGAAGACAGAATTAGACAAACTTAGGGAGGAAACTAAGGCCATGCGAGAAACCATAAACAAATCTTGTTGCCCCAATTGTG
GCATGGTAACGGCTACCATAGATGCTTCCATGTCCACTGAAGAAAAACAACTTCTTATTGAAAATGCCAAACTCAAAGCTGAGGTATAATTAATTTGTGT
AAACAAACTTTTTTTATGGACAAATATTAATTTATTAGTTTTATTATCAGATAAGGGAATCAAACCCACCACTTTTCCTTCTTTCCTTTTCATTTTCTCA
ACCACTTGTATGTCTATGAAGTACAAACTACAATCTTATTGAAAAATGTTTCGCTAATTGATTAATCATTATATAGGTAGAGAAGCTCCGAACAGCTTTA
GGGAAATTCTCACCAAGGACAACGTCTCCTACTACATCTTCTGCTGGCCATGATGAAGAAGAGAATAGAAACTCTTTGGGTTTTTACAGTGTACTTTTCG
GGCTCGACAAATCAAGGATAATGGATGTAGCAAACCGAGCAACGGAGGAGCTCATAAAGATGGCAACTATGGGGGAACCATTATGGGTTCGTAGCGTTGA
AACAGGTCGCGAAATACTTAACTACGATGAATATGTGAAGGAGATGGCAGCTGAAAATTCGGGCAGTGAAAGGCCAAAGACATTCATCGAAGCCTCAAGA
GAAACTGAGGTTGTTTTTATGGATCTTCCTCGGCTTCTCCAAAGTTTTCTAGACGTGGTAAGTGTAAGACACGTACCAATGTGCATGAATATATATATAA
AGAATGCATCATAGGTAATGTTACCAAAAGATATATTTGAGTTAAATCTTGAACCGCATGATAGCTTCAAATGATTTTACAACTTTTTTATTAAACTTGA
ATATTTTTTCATTCTCTAATACTAATCAAGCTCTAGGTTAGAATCGTGGTTTTAAATTGAGGTTGTGATTGCGACAGCGTTATGGTGAGTTAAAAAGTCT
TTACATTACAGACAACAATCATATGAAAATGTGACTATATTATTACAGCAGAAATTGTGGTCGTGATGCCATTACGAAATGTTTAAATACCTTGATGTTG
CCGACAATAATTTAAAATCATTTTTGGAATGTATTTAATTTCTTATAATATTTGTAACATATATGTTTCTTGCAGAATCAATGGAAGGAAATGTTTCCGT
GCTTAATATCAAAGGCTGTAACTGTTGATGTTATAAGCAATGGCGAAGGTTCTAACAGGAATGGTGCAGTGCAATTGGTAAGGGGAAGATAATTTCACTT
TGTTAGGTAGCCAGCCACACTACTGCTACATATACGTACAAAATAAATGCCTCGTTTATCTTTAGCCATTCATTTCGGCCTCATGTTAGAACGTGGATCC
TTTTTTTTATTTATGATCGAGTGGTCCAACCTTGACAAGCAAGAGAAAAAGATGGGGATTCCTCTTTAAAGTGACCTTTCCCACAATTGAAATTTTCAAC
CGACTGTTATACACGTTTAAGGTTAAAATAAAAAACAAATTAAAACACTTCAGACGATGCATGTGGATTATGATTATAATTTTGCCTAACATAAATCAAG
GTTTTATTATAAGTTAATAACCCATCATGCATTACTCTTCCGTAGGGGAATGTAAGTGCTGATGCCTTTTTCCGTCCCTTTAAACATACCCTTTTATTTG
TATCTCTGAAAGTCTTGATAAGGACACAAAAAAAGCTTAAAAGCATACATAGAAAAGATCGAACATAATTTGAGTAACTCTTGGCACTTTCCTCGCACTT
TCCAATATAACACAAAATCTCTCTCTTTCCATCTCTCTTTATCTCTAGAAAAAAAAAAATCTTCTTCTCTCCCGGCATATCCCCAGGGTCGTAGAATTCT
GCTTTATTCCCTATTCAATACATTAAGATAGCAAGACAAACATATATACTGTTTAAGTCCTTAGACGTGGACAATAATAGGATAAAAAAAATGAATTAAG
ATCAAAGTTTTAAATTAAATAGAATGTAAAAGTGAGAGTCCCACATAATTTTACTTTTTATTTATCTCATTTTCTACTCTCTTTTCCTCCAAAAGAACAC
ACTTAATGACAATGAGACTTTCTCCATCAAAGTACACAAAGGCACGAGGTTTTGTTTTGTGTTTGACATGATGAAAATTGAAAAGTTTCAAGTAATAACC
ATGAGCTATAATGAATGCAGATGTTTGCTGAGCTTCAAATGCTCACTCCTATGGTGCCCACCCGAGAAGTGTATTTTGTGAGGTGCTGCAAACAGTTGAG
TGATGAACAGTGGGCAATAGTTGATGTCTCCATAGACAAAGTAGAAGACAACATTGATGCATCCCTTGTGAAATGTAGAAAACGCCCGTCTGGGTGTATT
ATTGAGGATAAGTCAAATGGCCATTGCAAGGTATGAACAAAAGTAGTTTTTAACATTTTATGAGAAATTCGGGCTATAATAGATTGCTTTAATTTGGTTT
CAGGTGATATGGGTGGAGCACTTGGAGTGCCAAAAGAGCACAATTCATACAATGTACCGAACTATTGTCAACAGTGGTCTAGCTTTTGGGGCAAGGCATT
GGATAGCAACACTACAACTTCATTGTGAACGTTTGGTTTTCTACATGGCAACGAATGTTCCCATGAAGGATTCAACTGGTGAGAAATATTAATGAATTAT
TCCAAGGTGTTGGAGGCTTTACTGAAATAATTAACATCTTCTCTTATCATAATTTGATGATGAAATGTTAGGTGTTGCCACGTTGGCTGGGAGGAAGAGC
ATTTTGAAGTTGGCACAAAGGATGACGTGGAGTTTCTGCCATGCAATTGGTGCATCAAGTTTTCATACATGGACCATGGTCACAAGTAAAACAGGAGAAG
ACATAAGGATTAGCTCTAGGAAGAACTTGAATGACCCAGGTGAACCTCTTGGGGTTATCTTGTCTGCCGTTTCTTCTGTGTGGCTTCCTGTCTCTACTAA
CGTGCTGTTCGATTTCTTGAGGGATGAAGCTCGTCGAAGTGAGGTACAACTTTCTGCATCCCTTCTGTTTTTTTTTTTTTTTTTTTGAATGAATCTAGGG
TATTCTTGGGCCCAAGTTCAAGGATTTTTTTCAGGTATTGTATTGATACCTATTTGAAAGATTGTAATATCTTTCAATAAATATTTGTTCACATTAAGAA
GAAAAAATTACTTATTATTTGACAACATCATCACGTCATGTTAGTTTATTTAGTTAATGCTATTACTAGAGTTAGAGGCATCTTGGAAGATACCATTTAA
AGTTGCTGAGTTCCACAAAAGTGGATCCACCACCTTGTGTCTTCTACAGATACATATCTATAGCAGCAGCTATTTAGGCAGTTTGGTGAGTAATAGTAAT
AGCAAATGGGGTCATTGTGTTGTTTACTGTAGAAAATTCTCTTTGCCACAGTGGGATATCATGTCCAGTGGTGGGTCAGTTCAGTCCGTTGCAAATTTAG
CTAAAGGAAAAGACCGAGGCAACGTTGTAAACATTCAAGTAAGTTTTATTTTTATTAGTAAATGTTAATTGTTAGTTTTGTTAATTTTTTGGTAGCGAGA
GAAGATCAAGGTAAGTTGTTCTATATTTTTCTCTTCAATTTGTGGATGGTTGAATAGTCAATAGTACACAAAGAATTTAATTGTAAAATGTGTTTAAAAC
ATGGTTACTAATGTGAAGTATCTGATTCTTCTCACTTGGCAGAAAATACAATCAAAAGATAACAGTGTGTGGATCTTGCAAGATAGCTGCACAAGTGCTT
ATGAGTCAATGGTGGTATATGCTCCTGTGGAATTTGCTGGTATACAAAGTGTGCTTACAGGATGTGATTCAAGTAATCTTGCTATATTGCCGTCAGGATT
CTCAATTCTACCTGATGGGATTGAGGGAAGGCCATTGGTGATTTCGTCAAGGCAAGAAGAAAAATACACTGAAGGAGGCTCTTTGTTTACAATGGCATTC
CAGATTCTTGTCAACCCTTCTCCAACAGTCAAGTTAACAACGGAGTCTGTGGAATCGGTCAATAATCTTGTGTCTTGTACATTGAGAAATATTAAAACAA
GTTTGCAGTGTGAAGATGGTTAGTCAAGATAAAAGATAATTAGATAGATCATACATAGGATTTGATTAGCTGCTAAAGTTACAGGCTTTAATTTCTACCC
CTTTTAATTACAGTTGAGATGAATATTTAGTGTTCCTTCAAAATTATAGGAGGCGAAATTCCATGGATGGACTTTATTTTACATGGAAAACTCATCTATC
CTTGAATTTTGACCTCTAATTAACTTTTAAGGAATACCAAATTGAGTCTTAATTAGTATCCAGTTCAGCAGTAGAATAGAATGTTTTTTGATTTCTACCC
GACCCCTTATTCTGGATTAGTATCATTTGTCGTTTATTATTTACAATAGGAAATAGAATTTGCAGAACGGCAAATGTATATCTGCATGAAGAGAGACAAA
AAGCTTTTAGATCCTACAAATGTAGTATTATGCACAAGGTTACCATTTATTAAGGCCTTATATGATGATTTACTTTTTTGGCTCACATAAGTAGTCTTGA
ACTCTTGGGTAGTTTGTGGTAACTATTGCTTTGAAA 
>Gmhdz43
AAAATAAACTTGTGTGCATACTTAGAGTGCCCTTGTTTGTGAGTGCTTTCCCTAGTTGTTGCTTCAACATTCCAAGACTCTCTCCATAATATAAAACCCA
TCAAAGTTTACCCAACACCGTCATCAACAAGAATCTCTCATTTATATCACTCCTCAACTCAAAATCAAAGATTTCCAACTCCCATAAACCTCTCTCATCA
CCCCTCTGGACAAAGAAATAAAAAAAAAAAAAAAAAGTCTCACTCCCCTCTGACCATGCTCTCTGTCTCTTTCCATCATAGAAGAATGCACCATCCCTTT
GTCCTGAAATTTATTCACATCTGACATAGCCTTCAATCCCTCTGTGCCTGATGGGTATGATGCACACTCCCCTCTCTCACAATTCCCACATCACATTATT
CCCCACCACCTGCTCCTTTCACCATTAATTTTGATCAAACCAAAGAGCCTTCATCCCTCTGCTCCTTTTTGAGGGTATGATATGAATATGACCCTTTAGT
TTAAATTCTCTCAACACTCTACCCCTAATATTCTTGTACCATATAGTCATATATACACCACTAACCACCAACGAGTTTCCTTAAGGCCATGGCTGGTGAG
AAGCTGCATGAGGGTTCAAGCATGACACTTTTGCTCCAAAAAGAAAGGCTTACATGCTCCCCTGAACTTATTCGATCTTTTTGGGTTCAAAACTCTGAAT
CTTCTTTTCAAGGTGATTTGCTACCATCATGCTTTTGGCTTCTTTATTCTTGTGCTGACCTTTGCTTTCATTTGCTTTCATAATTATCTTGGAGTTCCTG
ATTTTTTTTTATTTTTTTTTTTACTTCTATACCTTTTTCAACAACTTGAAATTTTCTAGAACAGAGAAAGAGAAAATAAAAGCAATTATACATTATTTAA
ACAAGATCAGAAGTGGGTTTGTTATAGATTTTAATTTCCTTTTGATAATGAAGCTTTCCTATGAAAAACCAAGGAAAAAGTTAATATTGTTTTCATTGAA
AATCGTTTGTTTTGAATTCTAGCATAGTTTGTTTATTAATATTTGGTGCCTTGAATTCAGGTTCAAAATCCTTGGCTAATGTTGTGAATGTCACGCAAAG
GCCCTTCTTTCAAGGGCTTGAGAAAGAAGAGAACGGTGAGGATGAGGACTTTGGGGTGTGCCTAAATCAACCCGGTAAGAAAAGGAGGCTCACAAGCAAA
CAAGTGCAGTTCCTTGAAAGTAACTTCGAGGTTGAAAACAAGCTTGAACCCGAAAGGAAGGTCCAACTTGCCAAAGAACTTGGCATGCAACCAAGGCAAG
TTGCCATATGGTTCCAAAACCGTAGGGCAAGGTTCAAGACAAAACAGCTTGAGAAAGACTATGGTGTGTTGAAAGCTAGCTATGACGTACTCAAAAGGGA
CTATGACAATCTCCTTCAGGAGAGTGATAAGTTAAAGGAAGAGGTAACAATTATTAGACATAAATAAAATCATTAGTATAATTTTCTCTTTTTTTTTCCT
CTACAAATCAAAACGACTAAGCATGAATCTGACTTATTTGTGGCATTAAGACTACTAGTACTCCAACACTTACAAATTACAATACCTCATCACATGCTTA
AGTTCTTTCATAAGATTCTACTAATCGCTTGATAGAAATTGCACTTCAAGGCATCTCACAAGGCTAAATTGTTAAGATTTTAATATAGTTGGTTCTTGAA
GTTGAAAGTGATGTAGTCATCATTTCAACTTTGAGAATTTTTAAAAATAACAACAAACACTCAAAACATCTTTCTCTGCCCTTTTTTTTGTTGGTACTAC
TATAAGTTCTTTATTAAAATGTCATCAGAGGTAAACATCAAATTAATCCATAAAATTATGAATACATATCAATTTAGTCCTTTAAACTATCAATCAATTG
ATTCGAGATTAATTACAAAATCAAAGCCTGGGGATAACCAACGTTTGGTAAGTTCAAAGATTAAATTGAATAAATTTGTAATTTCAGGACGAATTGGTGT
AATTCTCCATAATTTTATCGGAAATGGGTTAATGCCATAATGGTTGAATGGGTACAATTTCCTTGTTACAGGTTAATTCTCTCAAGACCAGATTGATTCC
CAGAGAGCAAGAGGAACAGAATTTGGATGATACTTCCTGTGATGCTGTCAACTCACAGCATAAAGAGCAGAAAGATTTAATCACAAACACAGTTTCAGAA
AATGGATCAAAAGTGCCACTTCCTGTTACGGTAACAAGCAAACAGGAAGATGCTAATTCAGCTAAAAGTGATGTTCTTGATTCGGATAGTCCACATTTCA
CTGATGGAAACCAATTCTCACTTATGGAGCCTGCAGATTCCTCCCATGCCGTCGAACCAGACCACTCTGCTTTCTCGCAAGACGAAGAAGACATCCTCAG
CCAAAACATCTTGACCATGCCGTTCTTACCAAAGGTTGAAGATGTCTGCTATGATGAACCACATGAAGATTCTTGCAGCTTTCGGTTCCCAGTTGAAGAT
CAAACCTTCTGTTTTTGGTCTTATTGAGTTACTACTAGTAGGGGAATGTTAAAGTTCATTAGTTCACAGTTGTGATAACTCTGCACTAAAATGTTTTTGG
AATTGAAGTTTCAATTCGCTAATATGCATAATTAAGGTTTCAATCAAAGATAACATACCTTAACAAGGTGAAACTCCGATTTTAAATTAAATCAAGGGAA
AATTTCGATTTAAAATAAAATCAAGGTGTAATCAAGTAATTAAACACACGTCATTGATGTATGAAGATAAGATTGAATGGTTTGAGTATTATTCAAGTGT
GATCCTTAACGA 

>Gmhdz44
ATATGTATAGAACTATAGATTCAAACATCTCACCCTCTTGTCCCTCTCTCTCTTCTTTCTTCTCTCACCTTTTCCTCTCTCAATTTCCTTTCCCTTTTGA
AATTATGATATAAGAGAACAAAAACTCCCCCTTAAACAGATAAGGTATATATAAGCCACCCTTCAGAGCAATTTGTCCATCTTCTTCAATTTATTAGCAG
AAGATGTGGTGCATTAGATTACCTTAGTCTTTGTCCTAGTGTCTTCCACAACAACTTGGTCCAACGTTTCCAAATATTCACATAAGAGAAGAACAATAGT
TCTCTCCCTAGAAACTCATGATATGCTAGATAAGCCATCCTTAGGAGCAATATATCCGTCCTCTTCAATTTATTAGCAGAAGGTGTGTTGCGTATTAGAC
CATAGTCTTTTTGTCATTGTTGTTTCCCAACAACGCAGTTTAGCCTTTGAGAGCATCAGCAATCACATGGTGATCAGAATATCATTCAGCAATTGAAGAT
CAGTGGCATCAGGCATAGGCTAGCAAGCAATGATATGGCTTTCTTCCCAGCAAATTTCATGCTACAAACACCTCACCAAGATGACCATCAACCTCCACCT
TCACTCAACTCAATTATAACTTCATGTGCACCTCAAGAGTACCATGGTACTCTCTCCTCTAGATCACAAAAACACCAACCAATGGTGCAATATTATGTTG
TGTAGTGGCCTAATACTAATGTTTCAAAATGTTGATATGCAGGTGGAGGAGCATCCTTTCTTGGCAAGAGATCTATGTCATTTTCAGGGATTGAACTTGG
AGAAGAAGCTAATGCTGAGGAAGATTCTGATGATGGATCTCAGGCAGGAGAGAAGAAAAGGAGGCTTAACATGGAACAAGTGAAGACACTTGAGAAGAGC
TTTGAGTTGGGAAACAAGCTTGAACCTGAGAGGAAAATGCAGCTTGCAAGGGCTCTTGGATTGCAACCTAGACAGATTGCTATATGGTTCCAGAACAGAA
GGGCTAGGTGGAAGACCAAGCAGTTGGAGAAGGACTATGATCTTCTCAAAAGACAATATGAAGCTATCAAAGCAGATAATGATGCACTTCAATTTCAGAA
CCAAAAACTTCAGACTGAGGTTTCTAATTTTCTTCCAACTTCTATGTAAGATTTTGGTTTCACATGTGAGAAGAAAACTTTAAAAAAGAAGACCAATTTT
TCTTAAATTACTAATTAAGGCCAAATTCAGATGAGTTTATTAACAAAAAAGAAAATAAAATTAATTAGAAAGGTAAGCAAATCAAACTCTTTCCATAAGT
TAAAATACACCTCAATTTTTTAAGAAACTTTCTTAGTTAACTTTTCCATTGAGGTACGTAAGTTAACTTATAAGAGAATATTGATGTATTTTACCTCATG
AAAATCCTTTTATATCTTTCTCATAAGTGTTTGTTGAGAAATTGATTCAAATTAAATTAGTCCTAAATTGACGATGGAATAGAGGGATCGGATGTTCAAG
TTCTGCTATATGTCAGATTGTTTTAATTCTGTACAATAAAGCTAGGTAATCACGATGCTTTTCTTTAATTATTATGCTTTTCCAAAAAAAATATTTATTA
TGGCTCTCAGTCTCAGAGCCTTTTATTTCCTTTCACCAACTTCTGGAACTGATATGATAACTTTCTATAAAGCTGCTTTTTCCAATCATCCTCAGTAACT
TCATGAAGACCAAGTTCCACTCAATTACATGTTTGTCATGCAATGCATATAGTTTCCTTGGTTTGGAAAAATAAACAATCATTTGGTTCATTTTTGACAT
TGACACCTTTGTTTTAGGCTGATATTACACACTTGATAATACTCCAACTTTTCCTGCATGTAGTATTATTTTTTGGAATAGCTAAAAATTTCACTGCTGT
CACACACTGCTACAGATATTGGCACTGAAAAGCAGAGAACCAACTGAATCCATCAACCTCAACAAAGAAACTGAGGGATCCAGCAGCAATAGAAGTGAGA
ACAGCTCAGAGATTAAGTTGGATATCTCAAGAACACCAGCTATTGATAGTCCTCTATCCACTCAGCAGAACAACAACAACAGAACACTCTTTCCATCTTC
TGCTAGACCAACAGGAGTGGCTCAGCTTTTCCAAACCACTCCAAGGCCAGAGATTCAGTGCCAAAAGATTGATCACATGGTCAAAGAAGAGAGCCTAAGC
AACATGTTCTGTGCCATTGATGATCAATCTGGCCTTTGGCCTTGGTTGGAGCAGCAACATTTCAATTGATCATCATGCAAAAGGAGAGTGTGAGAGTGAG
TGAGAGAGTTTCATATTGCAATGTAATTTTTCCTTTTCCGAATGAAAATGAAATCATCTAGAGGTGTCTGTGTCAATTGATTACCATATTTAATGAGTTA
TAATTTAAATTAAAAAAATCCATATTTTGATAAACTTGATGTACAAAATAGGATATGTCAAGTAAATTTTTTTTTTTTAATATTTTTA 

>Gmhdz45
AGAATAATAATATTATATTATTTTATTATTACAGAGACAATGCATACATAAAAACACACAACACATTCTTTCTTCCTCAGTTCTTGTTCCATCTCTTTCT
CCTTCTCTCTCTCTCTCTCACAATCTCGAGATTGGTGTGTGTGTGTGTTGGGGGAGATAAAGACCACTGTTGCCCACTCAGGTTTCTCTTCCAAGTTTGG
ATTTTGAGGGAACTTACAGCATCTAATGAAGGAGAGTGGAGGCTCTCTTGGAGAAGAGAGCACCCCCACCACCAACAGCAGTGAAGAAGAAGAACCAATT
AACTAGTTCCTTTCCTTCTTTCTCTCACCCATTCCCATTTTTAACCTAATAGTAGTGTAGGTTTAAAGAAATATAGTGTGTTAGAGTGATGGCACTTTCT
ATGCACAAGGACTCAGCCAACAACCAGATGGACTCGAGCAAGTATGTGAGGTACACACCAGAGCAGGTTGAGGCTTTGGAGAGGGTATATGCTGAATGCC
CTAAGCCGAGTTCCTTAAGAAGACAACAACTCATCAGAGAGTGCCCCATCCTCTCCAACATTGAACCGAAACAGATCAAAGTTTGGTTTCAGAACAGAAG
GTCAGACCCTATTTTTCAAATAACCCAAATGCCAAAATCTTTTTTCTTCTTCTTATACTTCCTCTATAAAAGCCTTGAACTTCACCTATTTTTCATCTTG
TCTCAATAAAAGAAAGCAACTTTTTGTTTTTGACATTGGGGAATTTGGTGTGTAGGTGTCGTGAGAAGCAGAGGAAGGAAGCTTCTCGGCTGCAGACAGT
GAACAGAAAGCTGACTGCAATGAACAAGCTTTTAATGGAGGAAAATGACCGTTTGCAGAAGCAGGTTTCTCATCTGGTTTATGAGAATGGTTACATGAAG
CAACAGATACACACTGTGAGCCTTTCTTCTCTTTATTTTGTGAATGCTTTTTGTGTTTTTTTTAATATAATAATGATTCAACCATGTTTTGGTTTGAACT
TTGAACAGGCTTCTGCAGGTACTACCACAGACAATAGCTGTGAGTCTGTGGTTATGAGTGGTCAAAACCAACAGCAAAACCCAACACCTCAGCATCCCAA
TAGGGATGCTAACAACCCAGCTGGGTAAGTAACATAACATGTACTTTTTATTGCTTTTCATTTCAATATTTTCATCAGTAAGAGATATAAAGTTGGTTTG
GTTGTTGAAGGCCTCTCACTAACATTCTAACAAAAACTAACAATTAACATTTGTAGATCCAAAAAATAAATATTTTCATCAGTAAATAGTAATAACATAA
GGATTGTGGATTATTTGTTTGTTTCAGTCTTCTCGCCATAGCTGAGGAGACCCTGGCAGAGTTCCTTTCCAAGGCTACTGGAACTGCTGTCGACTGGGTC
CAGATGATTGGGATGAAGGTAATGCCCCGTTTAATAATCTTTGATGCTTGGTTTTTTTTCTTTCTTATGTTTGTATAATTCATAAATATTTGTTAATGTT
GTTGTGTTTTTGTTAATTGCAATTTGCAATGAATAGCCTGGTCCGGATTCTATTGGAATCGTTGCTGTTTCCCGCAACTGTAGTGGCGTGGCAGCACGAG
CCTGCGGCCTTGTGAGCCTAGAGCCCACTAAGGTATGTTGCTGGCTCCATGTTCCTTTATTTCCACTTTGATAAACAATGAAACTGGTTTCATGAAGTTG
TGTTTGTTGCTGTTGTTTTTCAGGTTGCTGAGATACTAAAAGATCGACAGTCGTGGTATCGTGACTGTCGATGCGTGGATGTGTTAAGTATAGTCCCCAC
TGGGAATGGGGGCACCATCGAGCTCCTGTACATGCAGGTATATTGGCTATTTTTTTTCTGCACTTAGAATTGTTTTATGTTTGACACCTTGGCTGTTTTG
TTGATGTGTACTTTTTTTTATCAGACATATGCGCCCACAACTTTGGCTGCAGCACGGGACTTCTGGACACTAAGATACACGACAAGTTTGGAAGATGGAA
GTCTTGTGGTATTGAGAAGAATTTAATCCTGATGTGTTTTTTCTTAGCAAACAATCGCCCTGGCTAAATGAAAGTTCATTTTTCATATGCTGAAAATGGT
CTTTTCTTGATTTGGTCACAGTATTCTCCCACTCTTTTTTATTAGAAAAGGAGAAAATGATATTTTAAATATTTTAGTTTGTTAACACAAGCAAGCTGCC
ATTGGACAGGACTTGGTTTCTTTTGGTTTAAGCTCTGCCTCCTTCCCTTGCTTCCATTATGAATTTTGGCTGTTTGGTTTTGGAACTGTTCTGAAACATT
TGAAGCTGTTGCTTATAGGGTGTGGCTTAAGAATGTGATATTATATTTTGATGTGTTTTTTGTCAATGTATTGCAAAATATCGAATGATTGTTTCCTTTT
ATGATTTAAAACTAATTTGCTCAATTGAAATTGTGATGGTTGCAGATATGTGAGAGATCATTGACATCCTCAACTGGTGGCCCCACAGGGCCTCCTTCTA
CAACCTTTGTACGAGCTGAAATGCTTCCCAGTGGTTTTCTAGTTAGACCTTGTGAGGGTGGTGGATCCATTATTCACATTGTTGATCATATTGATTTAGA
TGTAAGTAAAATATATCCAAGTCATACCTAAAATTTTAATATCGTAGAACCTACAGTCCTCAGTTGTTTATTATTATTATTATTATTGAATGCAGGTCTG
GAGTGTACCTGAAGTACTGAGGCCCTTGTATGAATCATCAAAATTCTTGGCTCAGAAATTGACAATTGCTGTAAGATTAATTGCATGTTAAATGAATTAG
ACATTCTTAACTATGCCAAAAATCAAGAGTGAGGTTTGTAAAATTAACTCTGCAGGCCTTGCAACATATAAGACAAATAGCACAAGAATCTAGTGGAGAA
ATTCAGTACAGTGGGGGACGCCAGCCTGCTGTATTGAGAACATTTAGCCAGAGACTTTGCAGGTAAGGCCTTAGTGTCCTTTGTATGTCAAACCATGCAT
TGTGCATTTTAATTATTGGCTGGGTACTTTTTTTTCATGTGATTAAGTAGCAGTTGATTCATTAATCATTCTTATTCTTGCTAAAATCCAATCTTGTTCA
TAATCACAACATCATAATTATTAATATTTTATCGAAATTGCATTGTTTAGGGGCTTTAATGATGCTGTGAATGGATTTGTTGATGATGGCTGGTCACTGA
TGGGTACTGATGGGGTGGAAGATGTGACAATAGCCATAAACTCATCTCCAAACAAATTCTTGGGCTCCAATTACAATGCATCAATGTTCCCAGCATTTGG
AGGTGGCGTTTTGTGTGCTAAGGCATCAATGCTCTTGCAGGTACATGAAACAGTTCTATGGACTATGACATAATATAATATTAATAATATTAATAATTTC
AATGCCAAATTCCTCTTTTTGTTTCCCAATTCGTGAAGCATCTTCTAAATTTTCTCTATAATCATCTATTGTACAATGTGTCTCTACAGAATGTTCCCCC
TGCTTTGCTTGTTCGATTTTTGAGGGAGCATCGATCAGAGTGGGCTGATTATGGAGTTGATGCATACTCTGCTGCATGCCTTAAAGCTAGTCCCTATGCA
GTTCCTTGTGCAAGACCTGGTGGCTTCCCCAGCACCCAGGTCATTTTACCCCTTGCTCATACTATTGAGCACGAGGAGGTATTAATCTGAAATATGTGAA
TAACCTCCTTTCCGCATTTCTAAAACATGTAATGTATACTCAATTGTGACATACTGCAATGGTGCAGTTCCTGGAGGTAGTTCGAATAGAGGGTCATGCA
TTTTCTCCCGAGGATGTTGCGTTGGCACGTGATATGTATCTATTGCAGGTATTGTGTGTGACTTTTTGGCTTTGCATATTTTATGTAACTAGGAAGCTAT
AGCTATTTTCTGTGTGACATTTGATGACCTTTGCTATGCGACTTGATGTGGCAGCTGTGCAGTGGAGTTGATGAAAATGCAATTGGGGCATGTGCTCAAC
TTGTGTTTGCACCTATTGATGAGTCCTTTGCTGATGATGCTCTGTTGCTTCCATCTGGTTTTCGTGTCATTCCGTTGGATCCTAAATCAGTTGAGTGACA
TTTCTTTTCAACTTGCATGATTTTCGTATAGCGTGGTCATGAAACTACTGTTGTTAATTTGGAATTTTGCTACTTATGTTCTCATGCTAATTTCCAAGGT
TATGATAGTATAATCCAATTGGCAGATACATACCTGTTGGAATGTTCCTTATCGCATTATTTCTTGCATCTCAGGATGGTCCAGCTGCAACTAGGACATT
AGATTTGGCATCAACAATGGAAGTAGGTTCTGGTAATGCTCGTCCAGCTGGGGAAGCTGACTTGAACGGCTACAACCTTAGGTCGGTCCTTACTATTGCT
TTCCAATTTACCTTTGAGAACCATACACGGGACAATGTGGCTGCTATGGCTCGCCAGTATGTGCGTAGTGTTGTGGGATCAGTTCAGAGGGTTGCCATGG
CTATTGCTCCCTCCAGGTTCAATACCCAGCTGGGGCCAAAGTCACTTTCTGGATCACCCGAGGCCCTTACCTTAGCGCGATGGATCTGTAGAAGCTACAG
GTTTGTCTTTCATTAATTTTGACTGCTTATTTTAGCTATCTAAAGTAAAGTGCTTGATTATTCTTGTATTAGAGTTGTATTTAATGGATTGATGAAGTGC
CATTAGAAATGTGTTATCTGTAGATTGGGTGTTAGTTACCAGCATAATCTTTTTAGTTTGGAAGTGTTGTACAGACATGTATTCATGTGACCTTAAGCAG
CAGCAGCTTAATTTTCCAGGTCTTATTTCTGTTTTTGTCTGACAGTGTAGATGTGTTTCCTTTCAGGGTTCACACTGGCACAGAGCTTTTTAAAGCTGAG
TCCACAGCTGGTGATGCAATCCTTAAGCAACTTTGGCACCATCCCGATGCAATCATATGCTGTTCTGTGAAAACAAATGTAATTACTTGCATTGCTCCTT
TAATTTCTTCTGTTTATTGAAATTTAAAATATCATTCCGTTGTCAGAGGACTTTGTTGATAATAATATATTTATATATCTTGTTTATCATATGTTTTGGT
AGAATGTGCAATTCTTCTGTCCAATAATCTTTCCACTGAGTTTTGTACTTCTAAAATTATTGCAGGCATCTCCAGTGTTCACCTTTTCGAACCAGGCTGG
TTTAGACATGCTTGAAACTACTCTTGTTTCCCTTCAAGATATAATGCTTGATAAAGTTCTTGATGAATCTGGCAGGAAGATTCTCTGCTCCGAGTTCTCC
AAGATAATGCAACAGGTACTTGAAAGCAACTACACTTTTTGTTTGTTTGGGCGTTGGTCCATGGAGTTAGTACTGGAGATTATGCATGCATAGAATTGAG
TAACATCTATATAAATCTTATACAAAAGCTTGATGAGTTTGTTGAGTTTCAAAATCTAGGATATATCTATTCCCCCTTGCATAGTTGGTATTATCCTTTT
CTTTGCTATATATTATGTTTATATTATTTGACATTTTTCTAGTTTTCTGTTTCTTTTCAGGGTTTTGCATCTCTCCCTGCAGGAATATGTGTATCTAGTA
TGAATCGGCCAGTGTCCTATGAGCAGGTTGTTGCATGGAAAGTCCTCAATGATGATGATTCTAATCACTGCCTAGCCTTCATGTTCATCAATTGGTCTTT
TGTATGATGGATGAACCATATCTAGAGACTACTACTTATTTTATCTACTAATCAGATGATACTATCACAGACAGATGTACTGATGTCAGCTTTTCTTTAT
GCCCTATGTATGAAGTATGCTAATGTTACTTATTCGCTATATATATAAAATATCTAGTTAATTTGG 
>Gmhdz46
AGAAAATTGAATACTACAAAGACCAAACCCCAATAATAAAAGTGGTCATTCACATCCTTTAACAAAACCCCCCAACCAATTAACTTTCCCAATATATTAT
TTGACCTTTTTTTTTTCTCTCTCTCTCTGTTTGTTTGTGTGTCTCCATTCATTCTTTTTTTTTTCTCTGCCATGGAAGATGATGAGGCATGCATCACGAG
TCTGAGCCTTGGACTTGGAATAATGGGAGGGCATGCTCAAAAGAAGGAGAATGAGCAGAAAGTTCATTGCTTGGACCTATCCTTTGAGCTTTGTCCAAAA
GGGAAAGAAGAAGTAGAAGAAGCCATTGACGTGGATCAACAACAACAACAACATGCTAATAAGGCAAAAGGGTTGTTGTGTTTGAAGCACCCTAATGATG
AAACAAGCCCTGATAGCAACAATAGCAATAACGGTAGCAGAAAGAAACTGAAGCTCACAAAGGAGCAATCAGCCACCCTTGAAGATATTTTCAAGCTGCA
TAGCACTCTTAACCCCGTATTGATTTTTCTTTACCCTTCATTCCTCACAATTTTGTTAGAAATCTGGATGCTAATTTTTAATTTTATGGAATAATTAAAC
TGATGCACGTTGAATTGTGATAGAATATGTATTTGACTGCTATTATTATATTATTAGTATCAGTTTTGTGTTGTGTTTTTTTTTTAATTAGAAATCTAAG
GGTTTGTAATTGTAATCCACAAGGCAATTAATTAAAGGGAAAATATTTATTTGTGGGTTGGTTTTGGTTTCACATGCAGGCACAGAAACAGGCACTTGCT
GAGCAATTGAATTTAAAGCATAGACAGGTTGAAGTTTGGTTTCAGAACAGAAGAGCAAGGTATGGTGTGTGAATGTGATATATGGTTGGTTAAATTAATT
AATTAATTTCATCCTTTCACGAGTGTTTCAGTTTCTGGGGGTGTAATTAGTTTTGGTTTTACCTTAAATTTTTCTCTTCTTTGTCAAGTTTACACCTTTG
ATTATCCTGGTTCCATTCCTATCTCAATTCACCATGAAAAAAGGAGCTTCTTTTTGTCATTTTTTAAATCTTTTTGTGTTGACTTGGCTATGCTAATAAT
TAAACTATGTATTACATCGACTTTTCAGGACCAAGCTGAAGCAAACAGAGGTGGATTGCGAGTTCCTGAAGAAATGTTGTGAGAAACTAACAGATGAAAA
TCAAAGGCTGAAGAAGGAGTTGCAAGAGCTGCGTGCACAAAAGATTGGACCAACACCATTATACATTCAACTCTCCAAGGCCACAACCTTGACCATTTGT
TCATCTTGTGAGAAACTGTTGAAGCCAAATGAAGGGAACAACAAAGGAGCCATTTCCAATGTGATCCGAAACAGTAGCAACAAATTGAAGAACAGCATAG
AGTTAGGGGGTATCTAGAAACTATGAGGAACTCATAATTTGGTGAAGGATATTGGAATGTCAGAATGCAATTAGTATGAAACATGGATAGTTTAGTAAAA
AGAAAAGTACACACCACCAGTCCCCACATCGAATAATTTGTATAGCCGTGTAGGACTGCGTGTGGTATATTATAGGCTAGAATCTAGATAGTTAAGTTAA
CTTGGTGTCTCTTTCTAGTTTCTATTCATTCAAATACAAATTAATCAAAATTAAGAAATAACCCACCCCATTTGCTTGGTTTTGTTTGGCTTAAATTTTA
AATGAAGATGTGCTGATGTGTACGGACAAAAATATGAGGATTTGAATCATTGAATTAGGATGAGACAAATATGATGATGATTCACTACTTATTGTACACT
ACTAGATTTTTTTT 


>Gmhdz47
CGAGTATGGTGGTGGGAGAAGGAAGGGAGGGCATGAAAACGGTTGAATATTTAAATGGATTCACGTGCCTTTGTCAACCTGCGTTTGTCGGTCAATCTTT
ATATTCCCACAAAGGAAAAAGAAGAAGAAGAAGAAGAAGCGAGAAGAGCCCAAATAAAAACCCCAGTGTCGTTCCTCTTCTAAGCACAAGAAGAAGAAAG
AAGAGGGTATTTTTTTCTGCAGCAACAACAAGCGAGTGTGCTTTCTCCTTTCTCCTTTGAACAACAACAAGAACCACTCTCTCTTGTCGCCACATATTTA
ACGACAATTACTAAAACTGTTTTTCCGTGATGGAGCTGGCTTTGAGTTTAGGAGACACGTCCAAGTCCTTTACATTTCTCGACAAGGCGGTGACTTTACC
CCCCAACAAGGACCCACCTGGGTTCTGCTTGGCGCCGAGTTTCGCCGAGAAAAGAAGCGATTCTGAGAGAGGAACCGCTTCTGGTTCTTCAGATCCACCG
GTTCAGCTCGACCTTCTTCCTTTCTCTCCGGTTCTCAGACCCCAACAACATCCTCCCTCTCACCTTCGGATCCCTTGGCTCACCCAAGCATGTAAATAAT
CTCCTCTCTCCCTTTTTCACCCTTCTTCACACTTTCAAAATGGTTCACTCAATATTACTGCACGTTTAGTATTTAACTTTTTATTAAAAAAACATTTATT
TGTAAAAGGTGTTTACTTGAATCCAAGGCCAACGTTCAAACTGCAGCATGCTTGTTTTGATGTTTTTGTTTTGAAAAATGTAATTTTTGGGTTTAATATC
GTGGATACAATCCTTATCCAAACACACTCTTACTCTTAGTATCTGACAACGACAACGTAGTTTGAGTAAAATTATTTTTTTTATGAAGATAAATGGAGAT
GGGAAAGAATATTTGATTTTTTTTTATGAAAAGATTGTTATAAAAAAATGTGTTGTTAAATACTTTGTATTTTTTTGTTGGTTATGATAGGTGGTGGAGC
GGCGAGGGTTCTGGACGTGAACCTATTTCCCGCGGCCACCGCGGAGGATGGCGACGACGGCACGTCGCTGTCGTCGTCGCCGAACAGCGCGGTGTCGCCG
TTTCAGATGGATTTCTGCACCAGGAACGGTAATGCGGCGGAGTTCGGAAGCAGAAACAAGAGAGAGCAGCAAGAGGCTGAGGGTAGAGCGAGTGATGACG
ATGAAAATGGCTCCACGAGGAAGAAACTTAGACTCTCCAAAGAACAATCAGCTTTTCTCGAAGAAAGTTTCAAAGAACACACCACTCTCAATCCCGTAAG
TCCACACAACATATACAATCTTGTGTGTTTTTTTTTCCTGTTTGGATAAATTTGATAAATAATTAAGATTAAATAAACTATATGCCCTTCAGCTTCTAGA
TAAGTTAGATAAGAGGATTTTTATTAGTTAAAATGTATGTTGATTTGAAATTCGACCCTTTTATTTTTCTATTACTGGGTCTTACATACTGTTTCTTTAT
TATTAATTAGTATTAATTTACTAATATTTAATTTTAATCTTACTTACAGAAGCAAAAACTTGCTTTGGCTAAACAGTTGAATCTCCGTCCTCGTCAAGTG
GAGGTTTGGTTTCAGAACAGAAGGGCCAGGTAAGAACATTAATAACTACCTTAATTTACTTTTTTTTTTAGGAAAGCCATTAATATGGTTATGGACTTAT
GGTTAGAGAATATGTTCAAAGTAGTATATTAAAAAAATGTGTTCTTAATATTTTTCATTATTATTAAAGAAAATGTTAAATAAAATGTGTTAATTAAGAA
ATGTATTTTAAACATTTTTCTTGTTATTGTGTTTGATTTGGGAATGCGATTTTCAGGACAAAGTTGAAGCAAACAGAAGTGGATTGTGAGTATTTGAAGA
GATGCTGTGAGACCCTAACAGAAGAGAATAGGAGGTTGCAAAAGGAACTTCAAGAACTCAGAGCCCTAAAATCTTCTCAACCTTTCTACATGCAGCTTCC
AGCCACCACTCTCACCATGTGCCCCTCTTGTGAAAGGGTAGCCACAAATTCCACCACAACCAACCAAACTTCTATAGTTAACAACAATGCTTCTTCTCAA
ATCCCAGTGGAATTGTCTCTAAGCAAGCCCAGAATATTGCCCTTCCCTAATGGCCAGGTCCAAGCCCAAGCCCATCAAATAGCCTCTTCATGATTTGGCA
TCAGAAGACATTTTTTTTGGCGGGTTTTTTAATTACATATCATATATATAACATGATATTATGATATATCATAGAGGATAAAGACAAAGGATTCAGTTTC
CCCTATTTATATATCGTTTGTATATAATTTAGGCTTTTCTTTTATCTTTCATTCAATCTGTTTTGTTTTCTTACTTTGGGTTGAAAGAATTATCATGAAT
GATCCTTTTTGTCGATCGGTTAGAATGCACCAAACTTCTTGGTGGTGAAATTGTGAAATGAAAGGCTTTTTCAGTCTTTTTTTTT 
>Gmhdz48
ATGGCTAGTGTTTACACTGTAGATCCACATCTTTTTTCTTCACCCTTTGATATTTCAAAGCAAAATCCCTCTACCTTGAATTTAGCTGCTGTATGCTTCA
TCTCCCCTTTGATTTAGAACTCCCTTTATGTATCATGTTTTGTTGTTTGCTTTTGTATGGATTATGAATTTGATTTGTGCATGTTACTACTAATCCTTGT
TGTTATTGTTGCTAATTGGACTATTATTCTGCAGCAAAGGAGAATGGAAGGCCATAGCGAGATGGGTCAAATCGGAGAAAGTTTTGATACTAGTAATTTG
CTGGGGAGGCTGAGGGACGATGAGTATGAAAGCCGGTCTGGAAGTGACAATTTTGATGGCGGATCTGGTGATGACCAGGATGCTGGGGATGATCAGCCAC
ATAAAAAGAAGAAGAAATACCACAGACACACCCCTCAACAAATTCAGGAGCTTGAAGCGTATGGCTCTATGAAATTCTCAAATCTTTTTTACAAAATGTG
ATTATCTGTAACAATATGTTTGCTAGGGTTGATTTTTATTTTTTTGCTGTCTTTGTTTTAGGTTTTTCAAGGAGTGTCCTCATCCTGATGAGAAGCAAAG
AACTGATCTTAGCAAGAGGCTTGGCTTGGAGAACAAGCAAGTCAAGTTCTGGTTTCAGAATCGACGAACCCAAATGAAGGTAAGTTGGAACGGATTAAAA
TCGGTTGGATCCGTTACTTATCTCTTTAATTAAAGAATAAGTATTTAAAAATTAAAATTATCGTTATCGGTTGTTATTTTTTTGGCGGAAGTGTTATTAC
CTAATTTTCGGGGGCGGGATGTGAGGATGAAGCTTTACAAAAATCACTTGGCTCCGTTAGTTGCTCCTTTAATAAAATATAGGCGGTTAAAAACATTATC
GTAATGTCTTTCGACCAAAGCGTTATTACCTAATTTGGGGAGGGGGGGATGGTTGAAGTTTTATAAAAATCACTTGGCTCCGTTACCTGTCCCTTTAATT
AAAGGATAAGTGGTTAAAAAGTAGCATTATCGTTATCTTTCGCTGAAGCATTATTACCTAATTTTGGGGGGGATGGTTGAATTATAAAAATCATTGGCTC
CGTTACTTGTCTCTTTAATTAAAGGATAAGTGGTGGTTAAAAAGTAACATTATCGTTATTTCTTTCGGTCAAAGCGTTATTACCATTTGGGGGGGGGGGG
GGGGCTGATGGTTGAAGTTTTACAAAATAGTCCGTAATTGTGATTTTGGCAACAATGTCAAGTTTTTTGGGTGAAATTGTATTGCGATCACAATTGTGGC
TGTCAGCTGCATGTGTCGGCAATTTCCTGGCTTCCCACAATATCAAGGGTTGCTACAAAACTGAACCGTGATTTAAAATCGGGGGTGGGGGTAGGGAGAG
AGATATGAAATAGGGACATGTGCTTTGGTTCCAGTTGGTATACATTGGTATTTGTTCTCATTTATACATTTTGTTGATGCCATTGTGGATGTTTTACTAA
ATGAATTGCTTTTCTTGAATCAGACACAACTGGAACGCCATGAGAACATGATTCTTAGGCAGGAAAACGACAAGCTCCGAGCTGAGAACAGTGTAATGAA
GGATGCTTTGGCAAATCCGACATGTAACAACTGTGGTGGCCCAGCCATTCCTGGTCAAATTTCCTTGGAGGAGCACCAAACTAGAATGGAAAATGCTCGA
CTGAAGGATGAACTGAACCGAATATGTGCATTGGCAAACAAGTTCCTGGGCCGGCCACTCTCGCCACTGGCCAGTCCTATGGCTCTGCCACCCTCAAATT
CTGGTCTAGAGCTTGCTATTGGAAGAAATGGAATTGGTGGTCCAAGCAATTTTGGCATGTCCTTGCCAATGGGATTTGATGTGGGAGATGGAGTTATGGG
CTCCTCACCTGGGATGTCTAGTATGGGTGCTAGATCACCAATGGGAATGATGGGAAATGAAATCCAGCTTGAGAGATCTATGCTTTTAGACCTTGCATTA
AATGCTATGAATGAATTAATTAAGATGGCTCAGCCAGATACCTCTCTTTGGATTAAGAGCTCTGATGGCAGGAATGAAGTACTCAACCATGATGAGTATG
CAAGACTGTTTTCTCCTTATGTTGGATCAAAACCTGCTGGTTATGTGACTGAAGCTACAAGAGGGACCGGAGTAGTACCAGCCAGCAGTTTGGGCATTGT
TGAAACATTGATGGATGTGGTATGACACCTAATATCTTAGTCTTAGTTGAAGTTTAATTGATTTTATTGGAGATTTAGACCAGTCATTTACAAATCAAGA
ATAAATTCAAAAGAAGCTTCACTGTATTGTATGCCATATTTATCTTCAAAGTTCATAAAATATGGCATATAATTCAAAGAAATTTTATTGTAGAACAATA
TGATATGTTAATAACTTGTGATTGACTATGATGATTATTTGGTCTTAAATTTGTCACAGTTGATTTTTTTTTTTTTTTTTAATTTATCATTTATGCCAAC
AGGATCGATGGGCGGAGATGTTTTCATCTATGATTGCTAGTGCTGCCACTTTGGAAGTACTGTCTAGTGGCATGGGTGAAAGCAGAAGTGGAGCTTTGCA
AGTGGTATGTTTCTTCACTGTGTGTTTGGCCTTTGCTATATTTGGCTTCAACTGATTATGGAATGCTTTTCAGATGCTTGCTGAGGTTCAATTGCTTTCT
CCACTAGTCCCTGCTCGTTCATTGAGTTTCCTCAGGTATAGCAAGCAGCACGGCGAAGGTGTATGGGCTGTGGTTGATGTTTCAGTTGACATTGGTCGTA
ATGTTACCAATTCACATCCATTAATGAGCTGCAGGAGGCTTCCCTCTGGCTGTGTTATTCAGGATATGCCCAATGGTTTCTCCAAGGTAAGTGCTACAAT
AAGATATTTTAGACACTTATTTTCTTTTGTATTGCATTGCATCATCTCATGCTTGCTGGAGGTTCAATTTTTAAAAAATATTTTTGGATTTTTTTATTAC
TTTTAGTATGAATGATGTGGTTTGTTATGGCTGACATTTTAGTTTAGCAAGAGCTTGTGCTTGATTCCATCATACCTGCTCTATATTATGAAGCATTGAT
GGTGTCATTTGTGGCTATAGGTCTCTTGTTTACTAGGACTGTTCTAATATGGAATGAACCTAATCTCACTGTACCGTTTTTCATGCTCTTGTTGTACTAT
ATTTTTCCCCAAAGTTTCCCTAAATTATTTATAATTATGTACTTAAATTGTTGACTACTCTTAGAAATGATTGAAACAAGGTTTATCAAGCCAATCCATG
GGTATGGTGTCATTGGATTGAATATGCTCTGTATGATAGTGATGTGTGCATCCAGTCCAATTATAGTATATATGGTACCCCTGCCTGTTAATGTGGTAAT
TCATGCCCTTTAATATGACCAATCCTTCATTGCTATCATATTAAAAAATCTATAATAAGCTAAATCCGTTGTGATTTCCCTGTGCATAAACCTTTTGAAA
TTTGTTCCATTTTTTTAATCCTTTCAAGGGACTTCTAAGTTGGGATATTAATTTAATATTAACCTAGGGTTTTACAATTTCTTTGTTATTGAGTGTGGGC
TATGCTTATTATATGCAAAAACCTCCCTAATTCCATTTATGTTTAATTCTTGCAATTTCTTCTTTCTTTTTTCAATTAGTGCTTTTAATGGTATCCCTTT
CTCTATTTACATTTAGTATTTGAGTTTTTTGTTGTTGTCAAGTTTGTACTTCTACAGTGATTAGGAGATGAGTGTTTTCCTCCTGGTGAAAATATTACTG
GAACTACTTTATTGAAGTAACTAGGCTTTGCATATCTTAAAATATCTTTAATATATTGCTTTGAATTTGTAATAATCACCAGATTGACTGAAGGTAAATT
ACACTGTTGTAGATTACTTGGGTTGAACATTCCCAATATGACGAGAGTGTTGTCCACCAACTTTATCGCCCATTGGTTAGTTCTGGCATTGGCTTTGGTG
CTCAGAGATGGATTGCCACCCTCTTAAGGCAGTGTGACTGCTTGGCAATCCTCATGTCTCAAATCCCATCTGAGGACCCCACAGGTATGTCACATTGTCA
CTTCCTTAAATGCTTGTTCACTTTGACGAATATGGCGATGTTCCCATTTTGATGAATGCTGTTCTTTACTAGTCATTAGCCTAGAGGGTAAGAAAAACAT
GCTGAAGCTCGCACAACGCATGACCGAGTACTTCTGCTCAGGGATCTGTGCTTCGTCTGTGCGCAAGTGGGAAATACTGAACATTGGTAATCTGGCTGAT
GACATGAGAATCATGGCCCGGAAAATCAATATGGATGACCCAACTGAGGCTCCTGGCATTGTGCTGAGTGCTTCAACTTCTGTTTGGATGCCGGTGTCAC
GGCAAAGGGTGTTTGATTTTCTGCGTGATGAAAATTTGAGAGGCGAGTGGGACATGCTGTCCAAAGATGGACCAATGAAGGAGATGCTCCATATTGCTAA
AGGACAAGATCGTGGAAATTGTGTTTCCATCCTTCATGTAAGTGCTATTTTCCATCACATCCTTTGCAAGTTTTTGTTTTTGTTTTTGGTTTTTTCAGGC
CTTTCAATAAGAAAAAAATCACAGTAGACTATAACTAATCCAAGTCAAATTGATTTTTTCTGTGTTTATAAGAGGGTAAAGCTTTTTCATATGCCTATTT
TATGACTTATTTTTTCTCCTGTAAATGCTTAGTGAAAAACTTATCCAAACAAACATCACCTTGCATTCTAACATTCTCTTCTTTTGCAGTCTGCTAATAG
CGAGTGCAATGTGCTATATCTGCAAGAATCATGGACTGATGCTTCCGGCTCATTGGTAGTGTATTCCCCGATCAACATGCAAGCCTTGAACATGGTGATG
AACTGTGGAGATTCATCATTTGTCGCTCTCCGCCCATCAGGCTTTGCTATTCTGCCAGATGGCGCTTCAAACAACGGTGATGGCAGTGATGGTGGTGGCA
GCTGCCTGCTTACAGTTGGGTTACAAATGTTGCCAAATGGAGACCAATCAACCAAGTTCACAATGGAGTCAGTTGTTACTGTCAATAGCCTCATCTCAAA
CACCATTCAGAAGGTCAAAGATGCACTTGGAGTTGCGTGATCCATTTCTTTAAGACTTAAATATGATCACAAACAAAAAAGACTTTTTTTTTTCTTTTGA
AAGAAAACATAATAGAGGGTTTTATATTTTGGGTGTATAGAGTATATCTAGAGTAGAGAAAGAGGCTGAGGCAGAAAAGGGTTTGAGTCAAGAACGAACC
AACCGCGAATGCTTTGTGGTGGTTCGGGTATTGACTCGTTACTTGTTATAAGTCTTAGCTTTTACTTGTCCAAAAGGATATGTTGTGTGTTATTCTTACA
CCCTTTACTTAAGAGTAAAGTGAAACTGCTCAACTTTGCTGCTATTAGTTGTCAATGTTCGTTTCTTGAATGCATTTT 
>Gmhdz49
AGCCAACGACGCTTTTAAAGCCCCCCTCCATCAGTTACGCTTTCTTTTCACTTTGTGACACAATATAATCAATATACACTTACATATATTATTATTTTTA
TTATTGTATTTATTATTTATACTATACTATATTTAAAAGGGTTCATTCATTCATAATTCATAGCACAGCACAGCACATATAGGGAGGGTGCACACAAACA
AGAGTTTATTGAGAGAGAGAGAGAGAGAGAAGAAGAGGGTGGTGTTGGTGAGTGAATGGTTTTTCTTTTTCTTTTTCTTCTATCTTTTTTTTCTCTTGTT
GATTATTATTAGATCATCTTCGATTCTGTATTGAGCATCCCTTGAGATTTGCCATAACTCACTCTCCCAAATCATGCCGCTATCTTTGATGGTCACAGCC
GTTTCAGAATAATATATAATTAATAAAAAAAATTATATGTTGTTTTGATTGTTGATGTTATGATATGATGTGTTTATTGTATATTTGCGGCCATTTTGCT
TTTGCTTCATTCTCAAAACCACACACACACACAAACAGCATCATAGCCATATAGCCTTATAGCCATACCCATCAAAAATCACATCACAAAAGTTCTCTCT
CTTTTTTTACATCCTCCTTCTTCCAAACTCCTTCTTCTTCTTCTTAAGCTTTATTTCTTCTGTCTTTTTTTTTTCTTTTTTGTTTCTCAATGGTTCTGAT
GTCATGGGAGTAGTTGCTGATTCAGTGGAGAGAAAGTGGTGGTGTTGAGAGTGATCAAGAGAGAGAGAGAGAGAGAAAAGACAAAAAATGGAGTTTGGAA
GTGGTTCTCCTGGTGATCACCATCATCACCATGATGGTTCTTCTGATTCCCAGAGAAGGAAGAAGCGTTACCACCGTCACACAGCTAACCAGATTCAGAG
GCTTGAATCGTAAGGACACTTCTCTTTCTTTTTCCCACTCATGCCTTTGGTGTTTTCATTTCCCTCTTTTATGTCATGGCCTTTTGCATTTCTCTTCATG
AACAGTTAAAAAAAAAATTCATACTTGCACCCTTCTAATTTTGTGGTCCCTCTCTCTCTTTTTCTTTCTCTGTGTTTGTTGTTTTTCAGTATGTTCAAGG
AGTGTCCGCACCCAGATGAGAAGCAGAGGTTGCAGTTGAGTAGGGAGTTAGGCTTGGCGCCTAGACAGATCAAATTTTGGTTCCAGAACAGGAGGACCCA
GATGAAGGTACTGTTTATTATTTTTTTAAAAGGGTTTTAATGTTGTGTTTTTGTTTATGTCTTTGTGTGTTTCAATTATGATTATGAGTCTGTGTGTCTG
TTTCTCTTGATCATTTTTTTTCTTTCTTTGTTCTTTTTGGTTAATTGGAACAATTCAGGCTCAGCATGAGAGAGCTGATAATTGTGCACTCCGGGCAGAG
AATGACAAGATACGTTGTGAGAACATAGCCATAAGGGAAGCCTTGAAAAATGTTATCTGCCCCTCTTGTGGTGGTCCTCCTATGAATGATGATTGTTATT
TTGATGAACAGAAGTTGAGATTGGAGAATGCCCAACTCAAAGAGGAGGTAATTCATTAATTCCTTTGTTTGGATTCATGAATGTGAATAATTCATTAATT
CCTTTTGTAATCTTTTCATGAATGTGAATAATTTCATTTTTCCTTTGCAGCTTGATAGAGTATCTAGCATTGCAGCTAAGTACATTGGAAGGCCAATTTC
TCAACTCCCACCTGTTCAGCCTATTCACATATCTTCTCTGGACCTGTCAATGGGGACTTTTGCAAGCCAAGGGTTGGGTGGCCCTTCACTTGATCTTGAT
CTTCTCCCTGGGAGTTCTTCATCACCCATGCTGAATGTGCCTCCTTTCCAACCAGCATGTCTCTCGGACATGGATAAGTCCCTCATGTCAGACATTGCCT
CAAATGCCATGGAGGAAATGATCAGGCTATTGCAAACGAATGAGCCCTTGTGGATGAAAGGTGCTGATGGGAGGGATGTCCTTGATCTTGATTCCTATGA
GAGAATGTTCCCCAAGGCTAATAGTCACTTGAAGAACCCCAATGTTCATGTTGAAGCTTCTAGAGATTCAGGAGTTGTAATTATGAACGGCTTAACTTTG
GTTGACATGTTTATGGACCCGGTAAGAATTTCTTAATAATCTTTTCTTCCTATTTTTTTAGTTCTAGATTTGAGACAGTTAGAACCTTCAATCATTCAAT
TCTCTGAATTAATTGTTTAAATGATTTTGCAGAACAAGTGGATGGAGCTATTTCCCACCATTGTCACAATGGCTAGAACAATTGAGGTTATATCTTCTGG
AATGATGGGTAGCCATAGTGGTTCTTTGCAATTGGTATGCTGGAATTTTGTCCAATTTATTTTCTTTGAATTTTCATTCCCGTTTTGCTTCCATTTTTAT
TTTTTATTTTTTTATGATTCAGATGTATGAAGAGTTGCAAGTACTTTCTCCACTTGTTTCTACTAGAGAGTTCTACTTTCTGCGTTACTGTCAGCAAATT
GAACAAGGCTTATGGGCAATAGTAGATGTTTCATATGATTTCCCTCAAGATAATCAATTTGCTCCTCAATATCGATCCCATCGTCTTCCTTCTGGTGTCT
TTATCCAAGATATGCCTAATGGATATTCCAAGGTAACCTTAAACACTATCTGCTGCTGTTGGCTAGCTACTTTGATACCCTTAACATACAATTTTGGTTA
CTCTTCTATGTTATCATGTAGGTTACTTGGATTGAACATGTAGAGATTGAAGACAAAACTCCAGTTCATAGGCTCTATAGAAACCTTATTTATAGTGGCA
TTGCATTTGGAGCACAAAGATGGCTAACTACACTTCAGAGGATGTGTGAAAGGATTGCTTGTCTAATGGTGACAGGCAATTCAACCCGTGATCTTGGAGG
AGGTATATAATTGCATTAACAATTTCTATTATGTTTAATTTTCTTGCAATGATCTGAACCTTATTGATTGTTCAAAATTTTCAGTGATTCCCTCTCCTGA
GGGCAAGAGGAGCATGATGAAACTTGCACAAAGAATGGTCACCAATTTTTGTGCAAGCATTAGTGCATCAGCTGGTCATAGATGGACCACACTCTCTGGG
AGTGGCATGAATGAGATTGGAGTCAGAGTCACTGTGCATAAGAGCTCAGACCCTGGCCAACCTAATGGTGTGGTGCTAAGTGCAGCCACCACCATTTGGC
TCCCCATCCCTCCACAAACTGTGTTCAATTTCTTTAAGGATGAAAAGAAAAGGCCTCAGGTTGTGACATGTTTAACTCAATTGTCTTATCTGATGTTGTC
ACCTTAGAAACGTTTTTAACACTGTCTTCTGTTTGGCTTAGTGGGATGTTCTTTCCAATGGCAATGCTGTGCAAGAGGTTGCTCATATAGCAAATGGTCC
ACACCCTGGTAACTGCATATCTGTGCTTCGAGTAAGTCATGTTTTCTCTCAATGCTCTAATCAAATTCCGGTTTGCATATGCTGTCAATTCCTAAAAACA
TGACATTTTTTTTAATTTTCAAAAAAAACATGTGCATTTAGTCCTTAGTGGAAAATTAAAATGCATTATATATTTTCTGGTATTTGTTTTGGATATGCAT
TGTGAGTATTTACACGGTCAACTAATAAGAAATTACTTTGGGTATGACTTTTGATGTAATTATTTTAAAAGTCAATAAACTTACTAAATGACAATCTGTG
ATTAATTTAAGCCTACTCTTGTTGTCCCTTTTTTTTTGTTTCCAATGCAATCAATTTCAAATTACAATCTCTACTTCTTGATAGGCATTCAACTCAAGTC
AAAACAACATGCTGATCCTCCAGGAGAGCTGTGTGGACTCCTCAGGTTCCCTAGTGGTGTACTGTCCAGTTGATCTGCCAGCCATCAACATAGCAATGAG
TGGTGAGGACCCTTCCTACATCCCCCTCCTCCCCTCAGGCTTCACCATTTCCCCGGACGGCCAAGCTGACCAAGACGGCGGAGGAGCCTCGACCAGCACA
AGCACAGGCAGCAGGGTCATGGGGGGTGGTTCTGGTCCTGGTTCTGGTGGCTCACTCATCACTGTTGCATTCCAAATCCTAGTGAGTAGCTTGCCATCTG
CCAAACTCAACATGGAGTCGGTGACCACTGTTAATAGCCTCATCGGCAACACTGTCCAACACATTAAGGCTGCTTTGAATTGTCCTAGTTCCTGATGAGA
GAACCTGCTGCATGCTTGTGTGATACTTCCCTTTACTCACTCTCTTCTTCCTTAAATCAATGCTTATCAGAAAATGGTTCAGAACTGAGGCTATTTGTGC
TGGTGCTATAATCAATTTGTGGGAGAAGTGTTTTTGGGTTAGTTGGGACTTCAATGCCCCCTCATCAAGGCCACAAGCCTCTCTTTATTTACTGCTCCAG
CTGATGGTAGAGCTGTATTTTGCTTCAAAAGGCTTCAACTTTCATTACCTTGCACACCAACTACCAGTTTTTTTTTCTTTTATTTTAAGGGTAAGGTTAA
GTAAGGTGCATCTTTTTTTTTTTCTTTCCCAAAAAAAAAATTATGGTTTGTTATTTTGCATACTTTTGCTTTGGAACAAGGTGTAGTAGTGGCCGTTGTA
GTAGTAGTAATAGTTGTTGTCTTAGAAGAGGGAGTCAAGAACGCACCATATATATATAATATACTTAGGGGGTGCATGTTTTTCTTCTCTACATTGCAAG
ATTAGCTAGCACTCCATGAAAAATGTGTATGGTTCGGGCATTGACTTCCTGTGAAGGGACTTGATTATTATTATTATTCATAATTTATTGTTGTTCACCT
TTTGTTGTAATAAATCTATATTTTATCAA 


>Gmhdz50
GAACGTAGAAAAGAAAACTAGGATAAGGTAAAGGACTAAGGAGAAAAAGAAAGAGAAAGAGAGAAAGGGACTCTGTCCCCTTTTGTGTGCGTGTGTTTTG
TCAACTGAGTGAACTCTCAAGTGAACTAACATCACCAAAAAAACCACTCTCTTGCAACCTCCTCATCACATTGCTCCTTCTGGTATTCCATATAACTTAT
TAACTTTGATTTTTTTCTCTCTTTAATTTTTTCTTTTCTTCCGATCATGTAACATGCTAAAAAATAATTTGTAAGATTCTGGTTGGTTGGTTTTGTAGGG
AATCTTTTTCTCTTGTTTTTTTCTGGGTTGAATGAGAATAATGTTTTGATAGTTTAAAGCTTTTTATTTGTTTGGTTTCTGATATGGGAAAGTTTTGTTG
TGGGGTGTTAGAGACAGGTTTGGCTCAACTGAAGTAAGGTTTGGTTATCTTATTACCTTATCTCTCACCACATTTAAAAACACACAAAACACAGTTACAC
AAGTGAAGTGTGGTTTTGGGAAGCAAGAATGTATGGGGATTGCCAAGTTATGTCAAGTATGGGAGGGAACGTAGTAGTAAACCCAGACACCCTCTTCTCT
TCCTCGATCCAGAACTCTAGCTTCAACTTCATCCCCACCATGCCCTTTCAACCTTTTCCTTCCATGGTAATTAATTATTATCAACCAGTTTTCTTCTCTT
TTTTTTTTCTTCTGCTTTTTGCTAAATCTCTCTTCTGATCACTTTCCTTGCCATTAATTTCCACTTGCACAAAACAGAAAGAAGAAGATGGGATCTTGCG
AGGGAAGGAAGAGGTTGAGAGTGGATCAGGGAGTGAACAATTAGTTGAAGACAAGTCAGGGAATGAACAAGAGAGTCATGAACAACCCACAAAGAAGAAA
CGTTATCACAGGCACACTGCTCGCCAGATCCAAGAAATGGAAGCGTGAGAACATACATTCTTCTATCTTTCTAGATCTCTTTTTTTTTTTTTTTCTCTTT
CCTTTGTGATGAAACTGAAACTTAAGGTTTTAATTTGTTGTTCATTGTTGCATGTGTAATGTTTTTCGTTTAATCTATAAATATTAATTGTTAGCATTAT
TATTTTTGTAAGTTGAAAATTCGAACTGCAATCTTTTTTCCTTTATCACTAAACTAACCTTATATTTTTTTGGCAGTTTGTTCAAGGAATGTCCACACCC
GGATGATAAGCAGAGACTGAAACTGAGCCATGAATTGGGTCTTAAACCGCGCCAGGTCAAGTTCTGGTTCCAGAACCGTCGAACCCAGATGAAGGTACGC
TGAAAACTTTATTATTATTACTTACAATGCTTCTTCAATCTCAGCCTCCATTAAAAACGTTCACTTTAACGATAGTAATAATATTCGAAACCCTAAACTG
CAGTAGTACATGCTCTTAATTCCACCCACTTAATTGAAAGTCTCTCACTACATTTTACTACAGCACGTTTCCCAATGAAACTGCCTTTCCTTGGCTTTTG
CATTAAAACTTTCCTATGCCCTAATAAAAACAGCTACACAGCCAGTGAGAGATAAAATATTAAGAAAATAAATTTTAAAAAATATAGTATCAATAATCAA
TAGTAAATAAAATAAAATAAAAGAGGAAGAGTGGAAGACTCTCATTTACTTGTGGTTCTTGGTATGTCCATCATACAGTCTGTAATCCATTAATGTACGC
ATTAAACCCTACCTGTCACAAGTGGTCTCAAACGCTACTCATATTTATTGCTATTATCATTACGGTTTTTAGGGTTTGAATAAGGGTCTTCTATTACTCC
TAGCTTCATAAAATTTTTAAAGCATTTATTTACGTTTTAGGATTACACGAATTATATACATGAAGATAGTATTCATCATCATTACTATACATGTTACTAC
TGTAGTATGTTATAACATTATGAAACATACGGAAGAATTTTTGGAATTTTTGAACTAACTATTAATTTTTGTTTGATTTTTTTTTTTATAATTTGGGGAC
ATAGGCACAACAAGACCGTGCAGATAATGTGATACTTAGAGCTGAGAATGAGTCTCTTAAGAGTGAGAATTATCGGTTACAAGCTGCACTGCGTAACGTA
ATTTGTCCCAACTGTGGTGGCCCATGCATAATGGGTGCTGATATGGGCTTGGATGAACACCAAGTTCGCATTGAAAATGCCCGTTTAAGAGAAGAGGTAT
ATTTTATTTTATAACTTCAATTCAATATGGAACGTAGTTGATTAAGTTTCCTTCTGATATAAAGAGTATGAACCTTCTTAAGGTTTGGAAATGAGTTTAA
TGTATAAGGAGTTTTTATATATACTATTAATTAATAAAAAAATCATTCATAAATAATTCTTAAAAATAATTATTATAAAAATTAAGAAATTAACATATAT
ATTGTCGATCCATATTAATATAATATAATTATTTTAATGGTACTTTTTTCTTATTCATAACATTGCCTTAGTTTTGATTTGGTATGTTGTGGTCATGCAT
GAATTGTTCCATTAAGCATAACTTAAGTATATGATTTAATTTTTCCAGTAATATAATATTTTTTATCAATAAATATTAGTTATTAATTATTAGTTGTTTT
TATTAGTCGGAAGGATTTTCTCATTTCTCCCAGTAAGTTGAATGTTAATTTTGCAGTTAGAACGCGTGTGTTGTCTCACAACAAGATACACTGGGCGTCC
AATACAAACAATGGCAACAGGTCCTACTCTAATGGCCCCTTCATTGGATTTGGACATGAGCATATACCCAAGGCACTTTGCGGATACCATTGCTCCTTGC
ACTGAAATGATTCCTGTGCCAATGTTGCCTCCCGAAGCTTCACCTTTTTCTGAGGGTGGTATCCTAATGGAAGAAGAGAAGTCTCTGACCTTGGAGCTTG
CCGCTTCCTCCATGGCTGAACTTGTGAAGATGTGTCAGACAAACGAGCCACTTTGGATTCGAAGCACTGAGAGTGAAAGGGAAGTGCTCAATTTTGAAGA
GCATGCAAGGATGTTTGCTTGGCCTCAGAATCTCAAGCATCGAAGTGAGCTAAGGACTGAAGCTAGCCGTGACACTTCTGTGGTTATAATGAATAGTGTA
ACTCTTGTTGATGCTTTCCTTGATGCTGTAAGTGAATATTGTTGAATTTTTTTAACATCCTTTTGATTTCTATTAAACTTTTACTTTCATATGAAAAATA
CAAGTGTCAAATAAGAAGTTTCATATCTTTCTTAGTTACACGAAAAAAATGCAATGTCTTTCACCTTAATCTTTTTATTTTACAAAAGTTTCACTGTATT
TATAATTTTCTTACACTACTTTCTACTATTTCTTTTAGCGGAATAAAAAGTATGGTAAATGATACTTTTGTAACATTTACAAAGTTATAGACTGAAAAAA
AAAAGTCCTGTGAAGTTAAACTTGTTTTTCCTTTTTCTTTTTTCCCTTCTATTTCCATACGTTTTTCTGATGACTTTGTCTTTTTTACATTTTAAATTTT
AGCAAAAATGGATGGAATTGTTTCCTACAATCGTTTCAAGAGCAAAAACTGTCCAAATCATATCTTCTGGTGCTTCCGGTCTTGCAAGCGGGACTCTTCA
GCTGGTAGGTGTCACATAGCTGTGTAAACATATTTAATTACTAGCATCATCATAGTATAGTTTAGGTAGATTATTATTGATATATATTGCTTGTTGTTTT
ACAGATGTACGCAGAATTCCAAGTTCTTTCTCCTTTGGTGTCCACTCGTGAGACTCATTTTCTTCGGTATTGTCAACAAAATGCTGAGGAGGGAACCTGG
GCCATTGTTGATTTTCCTGTTGATAGCTTTCACCAAAATTTTCACCCTTCTTATCCTAGATACTGCAGGAGGTCCTCTGGCTGCGTGATTCAAGATATGC
CAAATGGGTATTCAAGGGTAATTCCTATTTTCCAAAGTATTGTTATGTATGTGTTCAAAATTTTACAAGCTTGGTGCTTCTAATGATTTCATTTCCAACA
TTTTTTGGCGTACGTGTCTAATTTAATCGTTTTTTTTTTGGACTATATGTGTAAATGTAGGTAACATGGGTTGAGCATGCAAAAGTAGAAGAGAAGCCTG
TGCATCAGATATTCTGCAACTATGTGTACAGTGGAATGGCATTTGGAGCACAGCGTTGGTTAGGAGTTTTGCAGAGACAATGTGAGAGGGTCGCAAGCCT
CATGGCCAGAAACATATCAGATCTTGGAGGTTCTCTTAATTTTATCTACCTTATCTTAAGAATTGCATTAACTTAAATTAACTCTCTCTCTCTCTCTCTC
TCTATATATATATATATATATATATATATATGTATATATATATACATATAATTAACAAGGAAACTGTGGATGAAAAAGTACTACTTCACCTAAAACTAGG
CTAGGAAATAGGAAACCGGATAGTCCTAGGATAAAATAAATAAAATTTTAGGTCTATTAACCTTGTTATTAGTTTTTTAAAGTAAAAATTTCACACATAT
TAATTAAAATGCCTTACAAATCACTCTATTCTCTTAAAAAAATAATTTTTCAATTTTTAATGTAAGATTCACTTTTTGTTGGACCGATCCTCCTAATTTA
AAAAAATAAATAATAATATATAAACACTCACATATTATATATAATTAGTTATAATTAGTTGACACTCTTTATTTCTCTCTTTTCATCACACATTCACACC
AGACTACTTATAGCATATATATTCCTTTCTCTTCTATCTCTTTCTATCTGTCTAAATGTAAATTAGCACAAGATGTCCATGAAGAGTTTTTCAACAAATA
TGCATATATGTTACATTAACATGTGACACATATATGTTGTGTATTATAATTTGCAGCGATACCTTCGCCAGAAGCGCGAAAGAACTTGATGAAGCTAGCT
CAAAGAATGATAAAAACGTTTAGCCTTAACATGAGTACCTCTGGTGGTCAATCATGGACAGCCATATCAGATTCCCCTGAAGACACTGTTAGAATCACAA
CTAGGAAAATCACAGAGCCTGGACAACCTAATGGCGTGATTCTAAGTGCAGTTTCAACTACTTGGTTGCCCTATTCTCACACCAAGGTCTTTGATCTCCT
CAGGGATGAACGCCGCAGATCTCAGGTAGTGCAAACCCTTTACAATTCAATATTCAACTCTTAATCCATTGCATTTTTTAACGGTTAACTGATGAATATC
CACTTTCTTTTTTCTTTTTTGTCAGATGGATGCTCTTTCCAATGGGAACTCATTGAATGAAGTGGCTCATATTGCAAATGGCTCACATCCAGGAAACTGC
ATTTCTCTTCTTCGCATAAATGTAAGATCATTGTCCGAATTAATGGAGTATTGTTCTCTGATAGAAATCACCTTTTTCCCTGTCCCCTTCTTGTCTCTCC
TATAGAAGAAAAAAATATGTGCTGATTTGGATCCATTGCACCCTCATCAAAAGTTGCTCTATCTAGACTTTCTATTTGTTGTTACACTAACGAAAAATAT
TTAAAAAATAAAACTTAGATGTAATGCCATAGGTCCTTTTTTTCAATATTGAAGTTTGACTTCCAAAATAAGCTTGACATCTAGGTAAATTAAAATTTCA
ATTTTAACGAAAAATTGGAGAACACTCTCAAAGGAAAAACTAACAACCAATAGAAAAATGTTTTTTCTTATAGTAATTTTTTTTTTCATTTCGGAATCAA
ATATAATATCAAAGGTTTATAATAACTGGTTCATCATCTTAAAAATCAACTGAACTAGTTAGACTCCCTTCACAACTTGTACTGGATTGAATACCAAATT
GTGAAATTTTTAATTTGATGTGAAATGGTCTAATTAGAATGCAAGTGAAAGGTTCTCTATTCCAAACCTTAGGTTATTGTTACATATATATGCAGGTAGC
GAGCAACTCATCCCAGAACGTAGAGCTAATGCTGCAAGAGAATTGCACCGACCAATCTGGAAGCATAGTAGTGTACACAACCATCGACGTGGATTCGATC
CAGCTAGCCATGAGTGGTGAGGACCCTTCTTGCATTGCACTTCTTCCCCAAGGCTTCAAGATAGTGCCAATGTCATCACCACCCAACAACGTTGACACAC
CCATCATCGATGCCGCAACAAACTCATCATCAGAGCCTCCTCCATCTCTCAACAACAACAACTCAGGTGGTTGCCTCCTGACAATGGGGCTGCAGGTTCT
CGCGAGCACGATCCCTTCTGCAAAGCTCAACCTCTCGAGCGTCACCGCTATCAACAATCACCTTTGCAACACCTTGCACCAGATTGAAGCTGCTCTTTCT
TCTTCTAGCTCCCATGAGAATGGCAATGGCTCTTTCCTTTGCACTGAACCCACCAAGCAGTGAAAAAAAAAAGTAATCACTTAGATGATTAATTCCTACC
TACCCGTGTTTTGTTTCCTTCTTTGTGTACCCTTTTGGATTTTATGGGACTTTGTAGTGTTAGCTTTTTGTGTGGATCGATCAAGGAGTACCAAGAAGAC
GAAGAAGAACTATTATTATGCTTTGTGCTAGAAGAGAAGAATGAGGGTAAGAATGTTTAGAATAATTTAAGATGTGATTGAGTAGGGATTATTAATTAGG
TAGGGAAGTGTGTTAGAAAACTAGGTTGTGTGTGTGAGGGTGTGGTAAGAATATTTGAGAAACAATGTGGAATGGCATGAATTTATGTGTGTGAGGGACT
GAGGGAGTCAAGAGCGAACCAGATAGTACCCTCGGCTTTCTAGTGATCAGAGATGACCTCACCAGTGAGTAAGGGTGCTGTGGTTCGGGAATTGACTCTT
GTTTCTATGTCAGCCTCTATAGTACTGTGTTCATTTCAATATTGCTTATCATCATGATTCAAATTGGATTTGACTTATAATTCTCTTGTTTACA 

>Gmhdz51
CTGGGATCTAACTCTTGTTCTCTCTCTGTAGTAAGTACATATATAAAAATCATGAGAGTGCGAGCCAAACCCTGTTTCCACTGATCAACTTAAAGCGAAA
CAGTGAGAGAGAGACATCACTTTGCATGAGAACGATATCACTATCACATCTCATCCTCTTATTCTACCATGGCCTTCCCACCTCCTCACGGTTTCACGTT
TAACACTACTCATGAAGAAGATCACCACCACCTCCCTCCAACCTCTCTCAACCCCTTCCCCTCTTTGCCACCCCAACACTTTCAAGGTTCAATCATCTTT
TTCCCATTTTCTGCTGTGAATATTAATTTATTCAAAATTCAAATTCATTAAAAAATCAACAAACTTATCATATCACACTTTATAGTTGGATAAGAGTGTA
CGCTTTATAGTTGGATAACAGTGTATATCAGTACATATCATATTTTCTTTTTGTGATTAAATTTAATTTCTATACAATTTTAATTAATCAATAAAAAATC
GTAGTTAATATGACTTTTATGATCACAGTAATAAGAAAAAGCAATAGTATAACAACTTTATACTGTTAGTTTTGATACCACACCATTGTAATTTTGTGTT
ATATGTTGCAGGGGGTGCATCTTTCATGTTGAAGCGGTCCATGTCGTTTTCCGGCATTGAGAACAAGTGCGATGAAGTACTACATGGAGACGATGAGTTA
TCCGATGATGGGATCTTCCAGTGTGGGGAGAAGAAGAAGAGGTTGAATTTGGAACAGGTGAAGGCTCTTGAGAAGAGTTTTGATCTGGGGAACAAGCTTG
AGCCAGAAAGGAAAGTTCAGTTAGCTAAGGCTTTGGGGTTGCAGCCAAGACAAGTTGCCATATGGTTTCAGAATAGAAGGGCCAGATGGAAAACCAAGCA
TTTGGAGAAGGAATATGAAGTCCTCAAGAAACAGTTTGAAGCAGTCAAGGCCGATAATGATGTTCTTAAGGTTGAGAACCAGAAACTACAGGCAGAGGTA
ATTGTTCTAGCTTGCTTCAAGTTAATTATTATCTTGTGTGCTTGGATCAATAATTGAATTTTCCATAGTGGTTTCTTTTTTCTTTTTTCTTTTTTATCAA
AGTAATAAAGTTTTTGGAGAAATAGATAAAGGGGAATATGAACTTATTGATCAGGATCTGTTATTAAATTGCTGTTCTTGATCTTGGTTCAGATAAATAT
TTAATATTAATTAAAGAAATAATTAATTAGCCATTTGTATATTGACTGTGATGGGAGAATAGGCTGCAATTCTAATATTCGTTCTTTGAAAATAAAAGAA
TGAGGTTTACTCATTCCTTTTACATTTTTTTATTATTTAAATTTTGTTCTCTACATATTCTCGTCCTTAACTTGCTGGAATTGAATTTGTTATATTTTGT
GAGTAGGACGAAGTTTCCCTACTCCTTATTGTTCTATACGAAATTTCAGTGCTGTTCCTTTAGCGGTTGTAAATTGAGATTTTCATGTTGGAAGAAAAGA
AAGCATACCCTTGTTTGTTTGACTTTTGTGAGCTTACTTAGCTAGAAGGGGAACACCTTTTCCTTGTTTGAGTTTTGGTGTGTTTCATTTACTTCTAAAA
CTCCATTTCAATTTTATTAGTGACTTTTTAATAAAGTGGTGGATTCCCACATTAATTAACTATTTACTTGATTATAAGTTGGTCATTCTTGTGAAGAATC
TGTGTCACTGTCAGACCACATACATGTTTTTTTTTTTTTTTAAATGTGTCTAAATTTTTATTATGAACAATAAACACAGTTACACTAGATCCAAGTAATG
CTTTGACACATACCAGAATCTTATAGTACCAATGGCATGTGGATACTTTGATCATGTTGACTTGTTATTACATTTTTTTTCTACTATATGTTGTTTGCAG
TTACAAGCTGTAAAAAGTAGGGATTGGTGTGAAGCTGGAATGATGAGCCATAAGAAAGAAACTGAGGGTTCATGGAGCAATGGAAGTGATAACAGTTTAG
AGATTAATCTAGATCACTCAAGAACACTAGGTTTGAATAGTCCCATATCTTCTCAGAACGGTAAAAACCTACTACTACCCAATTCGTTAAACCCCACCAG
CATAACACAACTCCTTCAAGATGATGGCTTGTGCAACATGTTTCACAACATTGATGCACAACAGAACTTTTGGCCCTGGCCTGATCAGCAGCACCAGCGT
TTCCATTGACCCTATATAAATGATTTTGGGTATTAATGATATGATATGAGCAGAAATTATACAATACAATCTTTTTTCTTCAGTTTTTTTTTTCTTTCAA
TTTATTTAGGTGCAGTAGATTGCTGTATAAAGTTTGAACAAATTAAATCTATTTGAGTCATGAGGAGTCGGTGGACTTTGAGCAGTGCAATTTCTTTCCT
TGTATTGCAGAATATATAAAATAATATTTACGTTAGGCTGAAGTAAAAAATTATTAATATTGCTGAGTTATGGCACATGTGCCTCCTAAGTGGATTTCCA
GCTCTGCTGTGCAGTATGGACTTTGGACCATGAATATATAATAATTTAATAAAATGGGATTCTTTGTTTGCTTTTATGCG 
>Gmhdz52
TGTCACTCTGACCCAGGTCATAATTAACTCTGCACCATCCATTAACTATTTTTTGCTGTGTCTATATATATTTATAGTTCCATCCATCAGTTTCCCCTGC
ACTGAAAAAAAGTGAAAAGGCTGTTACACACACTGCCACCAAAGAGGCCTTTTTCCTCCATTTTGACGTGCCCCAAATCAGAGTTTTTTCTTTCCACACA
CACACACACTGGTGGTTGAGTGGTTCTTCTCAAAATGGGGGGAGAAAGATGATGATTTTGGGTTGGAGTTTGAGTTTGAGTTTTGGGGAGAGTGAACCAA
CAACAACAACACCCTCCCTCCTTTGAATACATGCACCAGCCCTAAAAACTACAACCTGTTCCCATGAATCACAATAAGGACTCTCTTTGGGGATTTGTCT
CAGTTACCAGGTCCGAGAATTTTTATTGTTCCCTTAATTTATTTTTTCTAAATTTTTGTTTGGAGATGATCCCCCCAAATCTTTTTGGTGGTATTTTCCT
CACCCAAATTTTTGGTGGGATAGTTTGGTCATCCAAAAGNNNNNNNNNNNNNNNNNNNNNNNNNNNNNNNNNNNNNNNNNNNNNNNNNNNNNNNNNNNNN
NNNNNNNNNNNNNNNNNNNNNNNNNNNNNNNNNNNNNNNTTTTTTTTTATTTGTTATTATAATGCTGTGAGTGCATCACTCACTTTTTCCCACATTTATC
AGCAATTCCTTAGCATAAGTTGGATGATGATCATATTGTAATGGCAACTGCAATTTAAAACCTTACCTTCACATTTCTTTCTCTGTTTTTTTTTCCTATA
AAACATTTTTAATCAATTATACGACCCAATTAAAAATTACAAAAACTTATCATTTTTAATTTATTATTCTCAAAGATAATATATATATATATATATATAT
ATATATATATATATATATATATATATATATATATATAAACAGGATTCATGAAATGTTATATAATTTCTCAATACGCGCATTTTTTTTCATTTCTATTTTC
CAAATCCGAGGTATCCAAGTGTTTGTACAGAAACACCCTTGGCTATGCTCTTTAATTACAAAAACTGCCATTCCCTGAATAAACCATTGTGGAACTCACC
TGCAACTGCATGTAGCAGACCGGAGCTCCGAAATGATACGAGGAATCGACGTCAATTCGGCGGCGGAGTGCGACGGCGTTTCCTCGCCGAACAGCGCTGT
CTCGAGCGTGAGCGGCGGCGACGGCAAGCAGAGCGAGAGGGACGACGATAATAATGCTGCCGCCGTGGCCGGTGAGAGGACCTCGTGCTCGCGAGGGAGC
GACGATGACGACGGTGGTGGCAGCGATGCCTCGAGGAAGAAGCTGAGGCTGACGAAAGAACAGTCCATGGTGTTGGAAGAAACGTTCAAGGAGCATAGCA
CGCTGAATCCGGTAAGTTAGTGGCATTTCTGTAATTCCTTGCATGTGTAAGGGTATTTTTGGTATTATAACTATTATTGTTATTATCATAAAAGAGACTC
TTTCTCTCTTTATCTAAAAATAAAATAAGAGAGATAAAGAAAAAGGATTTAATAGAAAATGAGTGAAGAGTTATTTTGAAACTAGGCTTTTTTATGGATT
GTTATTCAGAGGTTTTTTATATGCTATTATTTGTTAAAAAATATCTAAGTTTCACGCCGGTTGTCTCGTTTGTCTCGTTCTTTGAAGTGCATAAAATCTA
ACATCATTAAACATAATAGTGATATAGTTTGTGATATTAATCAAAGAGTAAAAAATAGTCTTAAAAATTGGAGACAAAAAGTGATTATCACACTATCATA
ATTTTTATAAATATAAATTATGAATTATAATTATTATTTTGTTTTCAATTTTAGAAACGGAAGCAAGCGTTGGCAGAGGAGTTGAATCTGAAGCCCAGAC
AAGTAGAGGTGTGGTTTCAGAACAGAAGAGCAAGGTGAGGTTTAAAATAATTAATATTTGAATTAAATTATTTGTTGACTTTATATTCCCTTTTTTTTTT
TCTTTTCAGTTGTAACGTTCGTCGTCTTACCTAAGTTGGCACGTGTTTTCTGATATGTTGAAGCCTAACTGAGGTGGATTAAACATAAAATATGAAAATT
AATGTGGTCACAAAGGTGCTATTTTCGATTTTCGATAAATTATTTTAAAATTGTCGTATTAGTGAATGGTTTGAAAATTTATTTTCACAAATTTCAAGCG
TTAAATTTTGAATGAGGGGTTGAAATCAACTACTATCTCCTTTCAGTTTTTGTTGTTAGTTTTTTTTTTTTTGCAAGTATTATTTTTTTATTGAAGGGAC
AAAGTATGAATTCTTGACTGAGATGTACATGTGGTATGGTTTTGTTGTTCCTCGTCAATGTTAATTATTAGTATTCGAACTGTTAAATGCAATCAAAGCA
ACTTTAGCATAACGTCAAAATAAATAATGGGTTTCACTACCCCCTCCTTCGACAGTGATCAATGACACAATTATGTTTACAATAAATCTAAAGTTAGCAA
TAATCATGTGACAAAATTAATAATAAAAATAATGGGGATGTCAAATATCAAAACATGGATAGTGGATAGTACGAATGGCCATACAAATATAGTATAGTAG
TGAGGAATTTGGAAATAGAAGTTTGATATTTGGATGTTGCATTTATTCAAATTTTTTATGAGATGTGGCAAATGGTACATTGGTTGTTGATGGCGTGTTT
CTGTTGTTACTTTGGGCTATTCACGTTGTTGTAAGTTTGGTGTATATTATTCTTTACATGGAAGGGAATAATATGAACTCTAATCTAATGATTTTAGTTC
AATAAACGCAGGACCAAGTTGAAGCAAACTGAAGTGGATTGTGAATACTTAAAGAGATGCTATGAGAATTTAACTGAAGAGAATAGAAGGTTGCACAAGG
AGGTCCAAGAGCTTAGGGCATTGAAATTATCCCCACAAATGTACATGCATATGAACCCTCCCACCACTCTTACAATATGCCCTTCTTGTGAGCGTACTCA
CTCCTTTGCATCCTCCTCCACTGCCACCATCCACTCGGCGGTGGCGGCCACATCGAGCAATCGCAAACTGTTCGGCACAAACATCCGGCTGCCCGTGTCC
TTCAACACTCGGCCATTTGAAGGCCCAATTCCTCGGCCATAATTGGTTGAGGCCTGAGGACAATGTGATATTTATAATGATGTCTAGACATTTTTAATTA
CTAGACATGTATGCATGGAAAAAAAATCAAATTGCAACGGAACACCAATTTGTGGTTTTTGTTAGGAATCAAGGATATGAGTTTGGACTTGGTTAAGTCT
TCAGTGAAGGGTTGTTCTATTTTGTGTATGCTATAAGTTATAGCTAGTCAACTTCAGGATTTGTGTAGGGTAGATATGTTACCGGCGAGGTATGGTTTGA
GTGGGGTAAGATTTTCATATGCCGAATAGTACTAGCATTTATTAGTTTAGACTTATAAAAAGAAGAGAAAGAGAATCCGAATCTGTGATGTTCTCATCAA
ATTGGAGATTAACGTGGAGGAATGATTGTGATTTCTCAATTGGAGTTTTTTGTCTACCTTTGCGTAGATGTCCTAGAACTACAGATGTAAATAAATAAAT
AAATAAACAATTTTTCCTTCAGATTCCATGAAGGAGTAGCTATATATTTTGCCTAATTAGAAAATCATTTAATTTGCCTTTCTAATTGAGGAATTTT 
>Gmhdz53
CACGATCATAAGTAACTTCACTTTCTTTCATATATCCCCAAAAAGTTTATTCAAAAGGCATATTGCAAAATTCACAGCTATTCACAGGGTTAAAGTGGAA
AGTGGAAACAGAGAGAGAGAGAGAGTGTGTTTGTAGTGTGTAATCACAGTGTGAAGAGTCAACCAAACCCTTTTTGGATGCACGTATTTGTAAGGCTTTC
AAGTGTCCACATGTTACGTTTTATCTGTGCTTTCTTCTCCAAACTCTCTCTCCTCTTGTCTGTGCACAAATCTATAAGCGTTTCATTTTCTACCTCTTTT
CATTAAATATTCATTTTTCTTTTTCCTTCTCTTTCACGCATTAGCATAGTCGAGCATAGCGGTTATCATGCAGGGAACGAGACAGCACACACTGAACTGA
AAGACTAGGGTTGCCATGCCATCCTAACTCCTAAGGAACTAGTAAAAGCAAAGAAGTAATAAACGTTTTTTTTTCTTCTTATTATTAATTACTAATCCTT
TTTTCTCTCTCTCAAAATAAGAGTGTGAAAAAATAGAATAAAAGACAGCATTTATTTAATTATATTTTGGGCTTTATCCTTTTGTCCCCTTTATCTTTTC
TCTCTATTATTTATTTATTTATTTATTAATTTCCCTGGTTTCAAAAGGTTCGTTTTTGATTGCCCTCACAGGTATATAAGGCAGATTCTGAGAGACCCAT
TTCATATTTTGTGGTGCTCCATGGCTTGGAAATTCCGGGGTTGGATGAATCAATCGACACAATAATCAAGGATTAACAGTTTTTCACCCATGAGGCTGAG
TCATTATTAGTTGCATCACCTTGTTTTTCTTCAAAGGGGTATTTTTTGAGTAGTAGCAGTTTTTGTTGTGGTGTGCTTGATTGAAGAGAGGAGAGAAAAA
GAAAGAAAAGAAAAAATAAAGAAGCAAAAGTGGCTACTTGGATGAGTTTTGGGGGATTTCTTGAGACCAAACAAAGTGGTGGAGGTGGAGGTAGGATCGT
AGCAGATATTCCTTACAGCAACAACAGCAACAATATAATGCCCTCTAGTGCTATCTCGCAGCCTCGTTTAGCCACTCCTACTTTGGTCAAATCCATGTTC
AACTCCCCTGGTCTTTCTCTTGCACTTGTGAGATTCATTCATACCCTTTTTACCTTTTCCTTCGTATAAGTACTTTTTTTTGGTTGGTTCTATTTACCTA
CTTTTCTTTTTCTTGTTTTGTTTTGGGAAAACGCAGCAAAGTGATATAGATGGAAAAAGGGATGTGAACAGATTAATGCCCGAGAATTTCGAGCAGAATG
GTTTGAGAAGGAACCGGGAAGAGGAGCATGAAAGCAGATCTGGCAGTGACAACATGGATGGTGGTTCTGGTGATGATTTTGATGCTGCCGACAACCCACC
GAGGAAAAAACGCTATCACCGACACACTCCTCAGCAAATTCAAGAGCTTGAATCGTACGATGATGTTTTCATTTAAGAAAAAAAAAATCATCTTTTTAAA
GCTTTACTTTTCTTTTCTTTTTTTTTGTGTGTGGAATTTTATTTTATGACTTTCTTTTGGAGGGGTTTTTTGATTTTGTGTTTTCTGGTGTTTTTTTAGG
CTCTTCAAGGAGTGTCCTCACCCGGATGAGAAACAAAGGCTTGAACTCAGCAGAAGGCTTAATTTGGAAACGAGGCAAGTAAAGTTTTGGTTCCAAAATC
GAAGAACACAAATGAAGGTAACAAATACACAACACCAACACCCTTGTGCCATCACTTTTCAATTTTTTCAAGTCATTTTCTGCTACAATTTCATGCTTTT
GGGACTCTGAAGAATAACCATGGATCGTTTTTATTTCATTTAGACACAATTGGAACGGCACGAGAACTCACTCCTAAGGCAAGAGAATGACAAGCTTAGA
GCAGAAAACATGTCTATGAGGGAAGCCATGAGGAATCCAATATGCACAAACTGTGGAGGTCCTGCAATGATTGGTGAAATTTCACTCGAAGAACAGCATC
TTAGAATTGAGAATGCTAGATTGAAGGACGAACTAGACCGTGTTTGTGCACTCGCTGGCAAGTTTTTAGGTCGACCCATTTCATCTCTAACAGGCTCAAT
TGGGCCTCCATTGCCAAACTCAAGCTTGGAGCTTGGTGTTGGGAGCAATGGTTTTGGAGGATTAAGCACTGTGCCTTCAACAATGCCTGATTTTGGGGTT
GGAATATCAAGCCCTTTAGCTATGGTGTCACCTTCAAGTACTAGACCAACCACAACAGCAACAACAACATTGGTGACTCCTCCTTCTGGCTTTGACAACA
GATCAATTGAGAGGTCTATTGTTCTTGAACTTGCTTTGGCTGCAATGGATGAGTTGGTGAAGATGGCTCAGACTGATGAGCCTCTTTGGATCAGAAGCTT
GGAAGGTGGAAGAGAAATTCTCAACCATGACGAGTACACAAGGACTATCACTCCTTGCATTGGCTTGAGACCCAATGGCTTTGTCACTGAGGCCTCTAGA
CAAACTGGCATGGTCATCATAAACAGCTTGGCCCTTGTTGAAACATTAATGGACTCAGTAAGCATCTCAACTACCTTCACACTTTTCTCAAACTTTTCCT
CGACTCTAATTTAGTACTACCTTTTATTATCCTTGGCTCCTTTCAATTTGTTGTTTTCTCATTTTATGTTGATATATATTTCTAGACTAATGTTGGTAAT
TGTAGTAATTTTAATCAATAATAAAAGAGTACATTAAAATATGTGATGCGAGTTCTTTTTTGATTTTGTATGCGTGCGTGAAGCTGATTTACTTTTCTGC
TGTGACAGAATCGTTGGTCAGAGATGTTCCCTTGTATGATTGCTAGAACCTCAACCGCTGAAGTTATATCTAATGGAATAAATGGAACTAGAAATGGTGC
CCTTCAGCTAGTAAGTTCAAATTGTTACTATCTTACACTACTTTTATTTAAAAAAAAAAAAAAAGTTACATTTTAATTGTGGGATTGTTTTAAGAATCAC
ATAAATTTGTTACCAGATGCATGCTGAGCTTCAAGTTCTTTCTCCCTTGGTTCCTGTTCGTGAGGTCAATTTTCTACGCTTTTGCAAGCAGCACGCAGAG
GGGTTATGGGCAGTGGTAGATGTGTCCATAGATACCATCCGAGACACTTCTGGTGCACCCACTTTTGTGAACTGTAGGAGGCTTCCTTCTGGTTGCGTGG
TGCAAGATATGCCAAATGGTTACTCTAAGGTAAATTAGTTACCAATATTCTTCCTAGGTGGCTAGGTTCATGTTCTCACTGCATTTTTAGCATCCCAATT
TTTTTTTTTTTTAAGACAGTAAAAATGATTTACTAGTAGTACATTCTACCAAGCGTTGTTGTGTCTTAATATAGTTTTCTAAAAATATATGTATATGCCA
CCTACTAAACCGTACTACCTCACCTGCTTTGATGTTTTTATCACATTTATTGTATTTTTTCCAAGTGGGTGCAAGTAACTGCACCATGGTGTAGTAGTAG
CTTAATTGAGCAATAGTTTTAAAAGTGGGGGCAAAACACCAGGCTAAGGAATCATGGGGCTTTTGCTTTTCCAAGCTACTTAAAAAAAATACCTTGTTCC
AAGTAACTCAGCGTGTTTAGTGATTACTCACTATAGAACCACTCTGTCAGTGATGATTCCAATATATATATTTTTAGTCTCTCAAAGAATTTGCACCCCT
GAATTAGGATGGTTCTTCCCCTTGTGTCTCAATAGTATATTCCAATCTTCAGTCTTCAACAACTGATTTTGATCCCATAAACTAATTGAGTAATACACCA
TGTTGCACAAATCTAGGTTAACCCCATTAATTTATTCGTGGAAGTCTCTATCATCACTTAATTTTTTGGCAGCACGAACACATTAATTACACAATTTGCG
TTGCAATTTTTTTTGCACCTACTACTTTTTAATTCCATAAACAATTCATATGATGTTTCTATTCCACTCTTTTTATGCTGCTACATTTGTCATTCCCCGA
GCATTATTTTAATTTATGAGACTATGCGTGACCTGGTTCCAGCCCCTATATTAATAAAAATATTCAATTCAATGCGGACCCTTTGAGTCAAGATCAAAGA
CTGGATAATTTTGTCTGTTTCTTTTGAGTGTTTGGGATGAGTTCACCACACTGTCGTAGCAAATCTCGATGAACCCTTTAACACTGCACGTAGCAGCTAC
TGCTTCTCCAAATCCCACGGTGACTTTATCTAGTAGTAGTACCTTAATATTTTATGTACTTGCGCCAAGCTCCATGAGATACCTTGTCTATCGTTCAACC
CATTCGTCAGGCTTTTCCAAGATTTGCTTTTCACATGCTTCTATTCACCAGCATCTTTGCTCCTAATTTAATTGTCATGCATCTTTCTGATTAATTAATT
TTCCGTACATTAGTCCTTGGTCTACAAAATTGCTGACTCATTATAATTAGTGCTACCTCAGCAATATAATATCAATGGGTCCACTTTGTAGCATGATAAC
TAAATTATAAGTTCATAAAGCAAAAATAATATCACTTGTGAAATGGGTATGAGTTTATATGACATGGTTTAAATTATACGCAGGTGACATGGGTGGAACA
TGCAGAATACGACGAAAGCCAAATTCACCAGCTCTATAGACCCTTGTTGAGCTCAGGCATGGGGTTTGGTGCACAACGTTGGGTTGCCACTCTTCAACGC
CAATGCGAGTGCCTAGCTATTCTAATATCCTCAGCAGTTCCCTCTAGAGAACATTCAGGTACATTTGTTTACATATTATATAGATACTATAATTATATAC
ATAGGTAGATATTTAGTGAGAACAATTCTCATTAGTCTAGACCATAAAATCATATACATGAACAATTAAAATTAAAAGAGAGCTGGTATAATTATATAAC
CATTTAATCTTAATCAGTCAAACATGATTTAATGGAGTAGTCGATCTCTATGTACTATTATTATTTTTCACACAAGAGTCTTCATTTAATATCATGCTAC
ATTTTAATTTTGCTTATTATATGGTTTGGTTGTGGCAGCAATAAGTTCAGGTGGAAGGAGAAGCATGTTGAAGCTGGCACAGCGCATGACGAACAACTTC
TGTGCTGGTGTGTGTGCCTCAACAGTGCACAAGTGGAACAAGCTGAACGCGGGAAACGTGGGGGAGGACGTGAGGGTGATGACGAGGAAGAGCGTGGATG
ACCCCGGTGAACCGCCGGGGATCGTCCTCAGTGCCGCCACCTCGGTGTGGCTTCCCGTCTCGCCACAGAGGCTCTTCGACTTCCTCCGTGACGAGCGGCT
CCGGAGTGAGTGGGACATCCTCTCCAACGGTGGACCAATGCAAGAGATGGCTCACATTGCCAAGGGACAAGACCATGCTAACTGTGTCTCCCTCCTTAGA
GCCAGTGTATGTACACATTCTTTTATCTCTTATTATATCACATCATAACTATAGGTTATAAAAAAATATACACACAAAATGAAATGAGGAGTTTTGTTCA
GACCAAACTTTACTAATAGTAGCTAAGAGATGTGATGGGAATAGGTTCGTTGAATTTTAATGTAGATTCAGGGATAGCACAAAAAAAGAACTTGGAATAC
GTGAGATGAAATTTGAATGGTGTGTGTATGAGTGTAGTTTTGTTTTACCATTGTTGATTTTGTGACGAGAAGAGGAAACGTCAGTATTGATTTGTCGCGG
AGTGTGGGGATAAAAAAGGTGAAATTGAGAAGGACAGGCTTGGAAAATTTTGGAAGTATCTATGAGGACAATTTTGGCAGCAGAAAATAGGGCAGCGTTT
GTTTCAGTAAACTTTTATAAAAAAAAAGTCAAAATACACGACTTTTGTCAACTTTCTATTTTCTTCACTTCTGACCTCATAATTACTTTTCTCTTTATAT
AAAAAAATAGGGGTTTTGACTAGCTCCTCCACCCAACTCAACTAAAACGACAACACCTAAATTTGTATTTTTCTCTTATGAAAAATGATAATTTTAATTT
TTTTCTTGTTGCAGGCTATAAATGCGAACCAGAGCAGCATGTTGATTCTGCAAGAGACGTGCACAGACGCGTCGGGGTCGCTTGTGGTGTACGCGCCGGT
GGACATTCCGGCAATGCACGTCGTGATGAACGGCGGCGACTCTGCTTACGTGGCGCTTCTTCCGTCGGGGTTCGCCATCGTGCCCGACGGGTCCGTCGAG
GAGAACGGTGGCGCGTCGCAGCAGAGGGCGGCGAGTGGCGGGTGCCTCCTGACGGTGGCGTTTCAGATTCTGGTGAACAGCCTCCCCACGGCGAAGCTCA
CGGTGGAGTCGGTGGAGACGGTGAACAACCTCATCTCCTGCACCGTGCAGAAGATCAAATCAGCGCTTCACTGCGAAAGCTGAAAGTCACGTGACTCTGG
CTTTGTCTATTATTATTATTATTATTTTTGTTTTGGAGAATTTAGGTTACATTTTGTAGTTAAAGGTGGCGCGTGTGAAGGACGCGAGGGGTGGGGGTGT
TGAGTCAAGAACGAACCGCGCGTGGGTGAGAGAACTCCTTGCATGGTGATATGAGGATCCGAGACCTTTTCCGGGTTGGGTTAGGATTTTCAACACAAAG
CAAGGGTGGTGGTTCGGGTATTGACTCGGGTCGACCCCTTTGTTTGCTCCATACAGTAGCAGAAGAAGGAAAAAAAAAATGAATAGAAATGTGAGAAACA
AAAAGGAACAAAATTGTGTTTCTGGTTAGGAATATTTATTGTAAGTTATCATCATTTTGATTTGTATTGACTTGGTGGGAGTATGCTAGAATTGGATCTA
GTAGTTTGTTGCATATGATCAAATCAATAATTTGTGTTCATTTTTTCAAAATTAAGTTCGTACTCTTTTTTCGTTTCTTAAGTTTAGTAATTTGACGTGT
CCTTAGTTTGTAAGTTATTGGATATAACT 

>Gmhdz54
GTATCGTTTTCTCCGTACCATGGTTGGTTTGTATACCATCTAACTTTCTCCATTTCTCAGTTTCTCACTTATATTATATCAGTGTGGGGGTGGAGAGAGA
AGAGAAGAGAGAATGGCGGGGGTGGTGTCAACGAGTTCTTTTATCCTAGCTTAGATTTGGTGTGATGCATTTGAAACGAAAAGTCAGGGTGGTGTGTGTG
AATATGACTATGAGATGCTACATGTGAAATAAGGTTTTGTTTTGTGTTTGTTGTTGTCCTTTTTTCTTTTTTTTTCCTGATGGGCGTTTTGGCTTAGACC
TCTTGGATTTTCTCCTTGCTGGGGTCTTTTTCAAAATTCTCAGTACTGACAAAGAATCGGTCAAGTGTGAAATATAGGAAAAACAAGTGGTTTTAGTCCT
TCTTATTATGTGTCACTGTTCGTTGTGTTTTTTCTGCTGTTGGGGTTGCAGACATGAGATGCAGGTGTGAACCTTGGATCAGAAAGGAAGGGGATTTTTC
TTGTCCTGTTGCTCTTTCCATCTGTTTCAGGAATAGCCTTTTAGCTATCTGCTAGAGAGAAAGAGAGAGAAAAAGGAGTGTCGACAAGGAAACAACTTTT
TGGCCATGTCTACTTTTTCACACTAAAAATCCAATCTTGTCAGTGTTTAGCTCAATCTGGTTTAAAAGTTCAAAAAGTTAAGCGTATTAAGGAATCAAAA
AACTGAAAAAAGTTCCTTCGCAAAAGTGAAAGTGACAATTTTGGGTAAAAAATAGAAATAAAGAAAAAAGGGAAGAACATGAGAGTCAGCATGGGAGGAG
GAATAGAAGCACAGAAAATTTTGGGAGATAAAAGAGAAAGGGTCAATCCATTTTTTTAAAGTCTTTTGTGCGGGTCTGAGGGTTGCAGTGTGGGGGTGCA
AGAGTTACGACTGATATTTATTTCTCAATCCATTCCCTGTTCAATGCAAAATTCATCTTCCTTCTCCTACTCAACTGTATGGTTTTGGTTTCTATGTCTA
ATCATTTTGTTTCATTGTTTATTTCTCTGTTGGCATTGGATTTTAATTGTGCATCTTATTATTCATCCCTCTTCTTGTTGTTGATGAGGCCATGATTATA
ATATTCTACAGCAAAGGAAAATGGAGGGCCCCAGTGAGATAGGTCTCATTGGAGAAAATTTTGATGCTGGTTTGATGGGGAGGATGAGGGACGATGAGTA
TGAAAGCCGTTCTGGAAGTGATAACTTTGAAGGCGCATCTGGTGATGATCAGGATGGTGGTGATGATCAGCCACAGAGGAAGAAGAGATACCACAGACAC
ACCCCTCACCAAATTCAAGAGCTTGAGGCGTATGGCTTTATGAAACTTTGCAGCTTTTTAATTTTTATTTTGCTGATTCGCTTGTATGGTTGAGTTATGT
GGTAAGTTTTGTTTGTGTTTTTTTGGGTTTATCTTTTATTGATTTTAGTTTCTTCAAGGAGTGTCCTCATCCTGATGAGAAGCAAAGGTTGGATCTAAGT
AAGAGGCTTGCTTTGGAGAATAAGCAAGTCAAGTTTTGGTTTCAGAATCGACGAACCCAAATGAAGGTGAATTTGAAGACACTAATACAATATATATTAT
TGAACTTGAATGCAGTTTGCTGATGCAATTTTGATATTGCACTAATTGAAGTGATTTTCTCTTGAATCAGACCCAACTGGAACGCCATGAGAACATAATG
CTTAGGCAGGAGAATGATAAGCTCAGAGCTGAGAACAGTTTGATGAAGGACGCCATGTCAAATCCAGTGTGTAACAACTGTGGTGGCCCTGCTATTCCTG
GCCAAATTTCATTTGAAGAGCATCAGATTAGAATTGAGAATGCTAGACTAAAGGATGAATTGAACCGTATATGCGCCTTAGCAAACAAGTTCCTTGGCAA
GCCAATCTCATCATTGACCAATCCCATGGCTCTCCCAACCTCAAATTCTGGTCTTGAACTTGGTATTGGAAGGAATGGGATTGGTGGTTCAAGCACCCTT
GGCACTCCCTTGCCTATGGGGCTTGATTTGGGAGATGGAGTGTTGGGCACTCAACCTGCAATGCCTGGGATTAGACCAGCATTGGGATTGATGGGAAATG
AAGTTCAGCTTGAGAGATCTATGCTTATAGATCTTGCATTGGCTGCTATGGAGGAATTGCTGAAGATGACTCAGGCAGAGAGCCCACTTTGGATCAAGAG
TTTGGATGGTGAGAAGGAAATGTTTAACCATGAGGAGTATGCAAGGTTGTTTTCTCCTTGTATTGGTCCAAAACCCACTGGCTATATAACTGAAGCTACA
AGAGAAACTGGGATAGTAATCATCAACAGTTTAGCCCTTGTGGAAACTTTGATGGACGCGGTATGACTATAATGATCAACTTCCTAGCCTCCAGTGAAGT
TTAACCAATTTTAGTTTTTTGAATTGCCATTGATGCAGGGACCAAAGCAATGTTTTTGATTTGGTGTTTTTGTTCCTAACATTGGACTATAACTATTACT
TAGTCTAGAATTGATGCAGGTATGTTTAATATCTTGTTTTAATTGTTTATTTCTTTGAATAGAATCGATGGGCAGAGATGTTTCCCTCTATGATTGCTAG
AGCTATCAACCTCGATGTTATATCTAATGGCATGGGTGGAACAAGAAATGGTGCTCTACAAGTGGTGTGTTTCATTACTGTATATTTACTTCATTGTGCC
TTAGTGGTTGTCTGGAACTGACTGGGATTATGTATTTCAGATGCATGCTGAGGTTCAATTGCTTTCGCCACTAGTTCCTGTCCGTCAAGTAAGATTCATC
CGATTCTGTAAGCAGCATGCAGAAGGTGTTTGGGCTGTGGTTGATGTTTCTATTGAGATTGGTCATGATGCTGCTAATGCACAGCCAGTCATGAGCTGTA
GGAGGCTTCCTTCTGGCTGTATTGTGCAGGATATGCCCAATGGTTACTCCAAGGTAAGTGCTGATGGTCTATAAGTACTTTTTAAGACTTCTTTGTTTTC
TTTTTAATCTTTGCGTGACACTGTTTATTGCTTTTTGTGGTGTTCAGATTCTTTTTTCTTCTTTTTTTAAATTGAGGGTATCTTCTTACTTTTGATAATG
AATGGGGTCATTTTGTTATAGCTGATTTTATAGTTTTGCAAGAAGTTACACTTGACTTCTAAGTAAACTTTGTTTTGACTGCTATGAATAGAATAAGGTT
CAACTTTGCTTGAGAAATCAGTCTTTTTTACTAGTTTTTTTATTTGAGGAGATGCTATAATCTTCTAACTTCAGAGTAAGTTTTGCTTGCTGTCTGTATT
TAATTTGTCCAGTGCTGCTCCTTGAGAATAGTGAATCGAGGCTTATATTGTTTGGCAATAGTTTGAAACTTCGTTTCTGTTTCGCATCTTTTAGTATTTA
AAAGTGCATGAAAATTTTAAATCTTGGGTTCTTCAGTCCTCGTTGTATAAACAATACACTTGATGCTTCTATTCCTATCTCTTTTTATATTCTTACTGCA
TACGAGACCATAATGACCTGGATCCAGTCATTTGCTTCTATAATATAATGCTGACAGGTGATGTGTTAATCCGTGCCCTTTAATATATTCATATAGGTTT
TGCAATGTTAAAAAAATTCCATAATCTGTGTTGGGATTCGCCACCATCTCGTTGACATCTGCTCCAATTTTGACATTTCACATAATCCTCTACAAACTTC
TTAGTTGGGGTATTAATTTATAATTAGCCTAGGGTTTTATGTCCCAAACATTTTTTGTGTGTATGTGGAGTTTTACGTCATTCAATAGTTACACCCTTCT
AATTGAGTTATCATATTTATATATCCAACTTCTCTTTTATCTCATTTAATAATCATCCCATTTTGGGGTAATATGGGTAGAAGGATGAGAGAAATAGAAA
GAACAAAAATAAATTAAGGAAGAGAGAAATTGATAGATACGACAAATGGTGTAATAGGAAATGAAAAGAGAGATAAGATGGAAAATGAAGTGGAGGTGAA
ATGGAAGAGAAGTCAAGTGGATGAGTATAAGAACAACTTATTTGATGTATATAGCCAACACAAAAAAAGATTGATAACTATTCACTACATTGGCTTGTGA
TTCTTTACATAACGGAAACTTTGCTTATCTTAAGTAGTTAAATTATTTCTTTATTATTGCAATGGATTTTTGAAAGAAAGTTTCACTATTTGTAGGTTAC
TTGGCTTGAACACTGGGAGTATGATGAGAATGTTGTACACCAACTTTATCGCCCATTGCTTAGTTCTGGTGTTGGATTTGGTGCTCATAGATGGATCGCT
ACCCTCCAAAGGCAATGTGAATGCTTGGCTATCCTCATGTCCTCTTCCATTTCAAGTGATGATCACACAGGTATACATGCATGCCACATTAATTTTTGTT
TACATTTTCATCACATTTAATTTTTGTTGCACTTTGGCTATGCAGCATTGAGCCAAGCTGGTAGGAGAAGCATGTTGAAATTGGCACAACGCATGACTAG
TAACTTCTGTTCCGGGGTTTGTGCTTCGTCCGCTCGGAAGTGGGACAGCCTTCACATAGGGACTCTTGGTGATGACATGAAAGTGATGACTAGGAAAAAC
GTGGATGACCCTGGTGAGCCTCCTGGGATTGTACTCAGTGCTGCCACTTCTGTTTGGGTGCCAGTGTCACGGCAAAGGCTGTTCGACTTTCTACGTGATG
AACGCTTGAGAAGTGAGTGGGACATCTTGTCCAATGGTGGACCAATGCAGGAGATGGTACATATTGCCAAAGGACAAGGACATGGAAACTGCGTTTCTCT
TCTTCGTGCTAATGTAAGTAGTAGTTTTATGTAGACAGGTTATAACAGGATGAAACTTAGTAATATGTAGGTTTTGTTTTAGGCAAATTATTTAGTTAAA
GTTTTAGGAAACAAAAAATAGAAACTTTTTATTTAAAATAAAAGTAATTGTTATTTTAGTAATACTAATGTCATTAACACTTGTTTAATTAAAAAAATAT
TTAGCTAGTTATAGTTAATGCACCTTAGTCTAACATCATTTTATGTTTTTGTGGGTAGGAAGCTATGAGTACTTATTAAAAAAATTATAGGTAATCTTCC
TTAAATCATGAAAGATTATTATGAGAAACAAAATATACTCAATATATAATTGTGTTAAATATTTGACGATTTAATAACCACCCATAGTAATGTGGCCTGC
ATTGTTTCTCCTAGAGAATATGTAAAAAAAAAAAAAAAAAAAAACATTTGGGAAATAGATTTGGTGCAATTACCAAATTCAGCATTCACGCAGTAATGAG
TCATCAAATCAAGATCATTAGAGATAAGATTGAATGACTTGGATTCTAATGCATGTTCTAAGTCGGATTTGTCAATATGAAATCTCTGATAATCATATAA
CGATTCTGAGCTGAATGTGTAAATGCAAAAAATAATCAATTGTAGGATTTTTTGATAGAAAAATAGTATATTTTTTGTTTCATTTTCTTCCTTTTTCTAT
GCTGTTTTCTGCATGTTGATGTCAATATTTTATTATAATGTTGTCTTATTTGCAGGCCGTTAACGCCAACGATAGCAGCATGCTGATTCTGCAGGAAACA
TGGATGGACGCGTCGTGCTCAGTGGTGGTATATGCACCAGTTGACGTGCAATCACTGAACGTGGTGATGAGTGGTGGAGATTCTGCATACGTTGCACTCT
TGCCTTCAGGCTTTGCAATTCTCCCCGATGGCCACTGCAACGACAACGGCTGCAACGGGACTTTACAGAAGGGTGGCGGTGGCAATGACGGCGGCGGAAG
CCTTCTCACAGTCGGGTTCCAAATACTGGTGAACAGTCTCCCAACAGCAAAGCTCACAGTGGAGTCAGTGGACACTGTGAACAACCTCATCTCCTGCACC
ATTCAGAAGATCAAAGCTTCTCTCAGAGTTGCATGATGATGACAACAACAACCATTTTGTTAATGCAGTAATAATAATGCAAGTTAAGTTACCTTAAATT
ATTATTTTGTGGTCTTTATATTTTTGGTTTCTAAGATGAATATTTATTCGGAGAGGGGTTATATAATTTGGCTGGGTGTATAGGAATTATAATTATATAG
AGAGTAGTGGAAGAGGAGGCTGAGGCAGAAAGGATCGCGTAAGAAAGGTTTCGAGTCAAGAACGAACCGCGATGGAGGAACTTGTTTGCATGCAGTTTTT
CTGCTCATAGTGGTTCGGGTATTGACTCGTTCACCTGCGAGTTAGTCTCTGTGCTCTTGTTTGGATAACATTAGAAAAAACAACACATGTGCCTGTGTTA
CTACTTAAATTATTACTAGTGCCCATCCTATCATACACATTTGCAAATTGCTCAACTAATGTATTTTCG 

>Gmhdz55
GAGAGAGATTACGGTTAAGCACAAAACAAAAAGACTTCAATGCCCACTTTGGAGCCTTAAAGAACCTTATTAACTCCGTTCATAGTTCTGGAACAGATCC
AGAGAGTTTTTGATACCTACTCTCTCTCCCTCTTCTCGAGAGTAGTTTCAGCAGAATTTCAGGGCCAAATTAAAAACGCACTTAAAATTCAAAATATATA
AAGAGGGGGCTAAGAGCACAGAACTTTGCTACAAGGAGAGTGAGAAAGGCTTTGATCAGCTTAGGGATTGTGAAAGTGGTAGTGGTCGGAAATAAAAATC
TCCCTACCCATCATCCGAGGCTGATCAAAATCTGGTGAGCTCTCCCTCTCTCTTTAATTTCTTACTTTCTTTCTCTTAATTAAACACATGTAGTACAGTA
TGGTACGAACATTAAACTAACATTCTCATATACTATTTATAAAAGATTTTTGGTAAAGCTTTTTAATTTCTTCCTTGTTTATATACTCCATCATTATGTA
TATATATGGAACTTTTTTTCTTTTTCTCCATATCCTAATTTTACTAGGAGGTTGCTACTCCAATCAGTGGATTTTTTAACCTCAATTTTGCACAATAAAA
GCTTCCAAATGAAACCCTTCTTGGCTTTTTTGTCAGAAAGGCTTTTGCAAAACAACTTGTTTTATTTTTGGCCATCCCGATATCTCTTTTGACTGCGAGA
CTAAGGCTGCATGGTGTGTTTTTCATTGTTAAAAATCAAAATAAAACATTTACTTGGTACTACCCTTTTGTATAAATTGCGTGACGCAGGTTGAGTGTTT
AATTTTCACTTTTTTTTTTCATTAATTTCTTTTTCTTGCATGCAGATTGAAGAGTAAGAGCGTGGCTTTTGGAACACAAGGATTTGCTGCAATGTATAAC
AAAAGTCAGAACACAAAATTCGATTCTCAACAACAACAGCAGCAGCAACAACCGCAGCAGCAACAACCGCAGAATTTGATGGAGATGTCAACACAGAGGA
CATCCTCGGAAGGAAGGAACCGAGACGATCAGGAACCTGCTGCGGGAAACGAAGTCACCATGGAAGCTCCTCCTTCGGGTGACGAGGACCAAGATCCCGA
TGAGGGGTTCAAAAGGAGGCGCCACACCCGCCACACACTGCACCAAATTTCAGAGATGGAAGCGTAAGGGTCCATGTTCCGATTCACCTTTTTTTTTTAT
CTAATTAATAAAAAAAAGTTATATTTATTACTGTACTTGCTTAGTTTTCTTATAATTAATTAAATAATGGCTCTATGTTCTTGTCTTGTCAGTTTCTTCA
AGGAGTGCCCTCACCCTGATGAGAAGCAAAGGAAAGCGCTTGGCCGCGAGCTCGGGTTGGTGCCTTTGCAAATCAAGTTTTGGTTTCAAAACAAGCGCAC
TCAAGTGAAGGTAAATTGAGGAGAAAAAGCCTCTATAACGTTCTTCCTCAAATAACACCTTAAGTTTGTATGCTTAAGGATGATTAATTACCTTTATCAG
TTTCTTTTCCTGTTTTTCTAATTAAGAAAAAAATTATTTTTATGCCATATTTATTTTTCTTTGGTTTTTTTCCTACAATATTTATTATTTTATCTCTTTT
TTTCCCAATCATATTCATTTATCATATACCTGCCCCCCCCCCCCCCCCCCCACCCCCCTCTCTCATTAAGAAAACAATACTTCAACAAATCGAGTAGACC
TTACTCATTATCCAATTAAAAAACAATACTTCAACAAAAATAATATTTTTTATAAAGTATTTTGTTTTCTTTTTTATCTCTCTTATATCCATCCAATATC
GGTAGACTGTTATTCACTGTTCAATTAAAAACAATAATTTAACAAAAAAATATTTTTTTAATAAAGTATTAATTTTTAATTAGAAAATAAAAAATGAGAA
GGACCTAGATTATCTACAATCAATTTTTTTAAGCATCCAGTCAACAGATCAGAACCTTAACATAAAAGATTTAGACAACTCAGATTTCATCTTTCAGACA
TAAAACATGCATTAGACTATGAGTCATTCAATTTTTATTCAAGGATTTTAATTTAATGACTGACTGATACTGAATTTGATGAATGGACCAAATTCATTTC
CTGACAGAAACAAGAATTAAAGAAGAGAAGCAAAGAAAATGCTAAATATACAGTTACTTTGTGCATACAAAAACATACACTCTGTTATCTTATTTTTACT
TAATTATTTTATTTTTGTTTTGTTTTTTCATCACATCATTTTTTTCTCTTTAATTCTTTTTTGTTTGTTTCTCTCTTCTTTTCATTCTAATAACCTCATT
TTGAAGTGAGCATTTATCAATGGAGAAATAATTTCAATCCATCTCCTAGATATGTCACTAGCACCACTCTAACCAGTATTAATTATTCTCACTACCATTT
TTTTCACTTAAAAAAAAAGATTGAAGTATACTTGGCTTGTCTTAAATATATCGTAATCGAATACTAATGATATTATTTGATCATTTATACAGTCTCAACA
AGAGAGATACGAAAACAACCTTCTGAGGGTTGAGAATGACAAGCTTCGAGCAGAGAACAGTAGGTACAGGAATGCACTATCGAATACTTCATGCCCTAAC
TGTGGAGCCCCTACTACTCTTGGAGAAATGTCCTTTGACGAGCAGCAGTTGAGGATGGAGAATGCGCGACAAAAAGAGGAGGTAAACCACTACCCACAAA
ACATGTTTGTTTTTTCCTCTTTCAGTTTTGGCCGGTTGAACGAACTAATTAATGAACCTCTCTTCATTTCCATATTTTTGTTTTTACTTTTTATATTTCA
GATTGATAGCATGTCAGGACTTGCAGCCAAGTATGCAGCTGGAAAATCTGCGAGCAATTCGTACTATAACATGCCATCTAATCAAAACCAGATGCCTTCG
CGCTCGCTTGACCTGGGAGTTGTTAACAACAACAGCAGCATCAACAACAACAACAGCAGCATCAACAACAGCAACAACAAGAACAACAACAACAACAACT
ATATTGTACAAGCGCAACCTGTAGCCATGGTTGGGGAAATGTATGGTGGAAATGACCCTCTTAGGGAACTCCCACTTCTTTCTAGTTTTGACAAAGATTT
AATTTCGGAGATTGGTCTCGTGGCAGTAGAGGAAATCAATCAGTTGACTCTGTCTGCAGATCCTTTGTGGGTCCCAGGCAATTACGGAAGTGAAGTTATA
AATGAAGATGAATACCTGAGGCATTTCCCTAGGGGAATAGGTCCAACACTCTTGGGCGCAAGAACCGAATCATCTCGGCAAACCGCTATAGTAATGATGC
ATCATATGAAACTCGTTGAGATGCTTATGGATGTGGTGAGTATTACTCTTCCCAACTTTGTTTTCATCATGTTATTTATTGCTGCTATGTTTTTCACTAT
CCTTCTTTGTATATTCATTTTTCTGGAAGGTAAGGCATTATTGTAATATATAGGTAAAATATGTATACAATATATGTTTTTAAAAATTAAGATTTGAATA
TGATAGTGTGTAGATTAAATAAAATTTAATTCTTTTACATTTAAATAATTTTATTTTTTAATTTCTTTTAATTAATTTTTAATGAAATTAATATTTATTG
TATTATTGTTAGCCTTTAGCTTTTTTATAACGTGTTTTTACAAAATATGTAATTATTGTTAAAATAAAGATGTTAGGTTTCGACAAATTTCAGAATCATA
TATATTAACCAGCTGGTTGACTGACTTTGAGGCTGTTATAATGATGATTTTCAGAATCAATGGTCAAATATGTTTTGCGGCATCGTTTCAAGGGCAGTGA
CACACGAAGTGCTGTCAATTGGAGACCATGCAAGATACGATGGAGCCTACCAAGTGGTACGCAAAGTTTAATTTATTAATTTTGTCTTAAATTCCTAATT
CTAATCAAGCTCGTGAGAATTGATTAAAGTAAAGAAAAGAATAAATAAAATTAATATGATATCTATCTAACAAATTAGGATTGAATTTGGTGTTTCAGAT
GTCAGCTGAGTTTCAGGTTCCTTCACCCCTTGTTCCTACTCGCGACAACTATTTCATCAGGTTCAGTAAGAAGCACGCAGGACAATCATGGGCGGTGGTT
GATATTTCAATGGATCATCTGCGACCTGGTGCAGTCACAAGAACCCGAAGACGACCCTCTGGTTGCATAATTCAAGAATTGCCAAATGGTTACTCAAAGG
TCGATCATATTTCAATTACCTATATCAACTTCATTCCACAATAATGGGTGTACATGATTAATTACTTCGCCATTGAGAAAACTTTATTTAATTTAACAAT
TAATCAATTGTTTTCTTCAGGTCATATGGGTTGAACATGTCGAAGTTGACGACATCGAGGTGCATAATCTTTACAAAAATTTGGTTAACTCTACCCTTGC
GTTTGGAGCTAAACGTTGGATTGCAGCAATAGAAAGAACATGCGAACATCTTGCTAGGGCAATGGCCACCAACATACCCCAAGGGGCACTTTGTGGTATA
TATATGTGACATCTCATCATCTTACTTCAATTCTTTTTTTTTTCTTTCATTTTTAAGAATATTGTGTTAATTAAAAGGTTATGAATCCTTATTCTGTATG
CAGTGATAACAAGTCACGAGGGTCGGAAAAGTATGATGAAGCTGGCCGAAAGAATGGTATTGAGCTTTTCTACTGGTGTGGGTGCTTCCACTGCAAACGC
TTGGACACCACTACCACTTGATCTTGAAAATGTTAGGGTCATGACCAGAAAGAGCGTGGATGATCCAGGCAGACCTTCCGGTATAGTGCTCAGTGCTGCA
ACTTCTCTCTGGCTCCCAGTTCCTGCAAGGAGAGTTTTTGACTTTCTCAGATCCGAAAACACTAGAAATCAGGTAGTAACGTATCAGATTTCAATGCTTC
TCACACTCTATTCATAGTACAATATGTATTTATTACTATTTATTGCTAGCAATATTTCTCATCTAATTCATATTTTTTTGTAAACATCTTGTTGAATTTA
TAGTGGGATATTCTGTCGAGCGGGGCTCAAGTGAACGAGCTTGCACATATTGCTAAAGGGAGAGACCATGGAAATTCTGTCTCTCTTCTTCGAGTGAATG
TAAGTTGATTGCTTTAGCATGCTAATAAAAGTACACTTTAACTAAACATCTCATTAGTTATAAATATGTCTAACATGCTGTTTGGTCAATGCAATTTGTA
GACTCAGAATGTGGCCCAGAACAATATGCTGATACTTCAAGAGAGTTGCATTGATGCTACAGGCTCATTTGTGGTTTATGCTCCTATTGATTTAGCTTCC
ATGAATCTTGTGTTGGGTGGTGGTAATCCGGATTACGTGGCCCTGCTCCCTTCGGGCTTTGCTGTTCTTCCTGATGGGCCTGCATTGAACGTAGTGCCCG
GGCCCGTATGTGAGGTTGTTGGATCTGGACGAGGTTGTCTTCTTACGGTTGCATTTCAGATACTGGTGGATTCTACACCAACGGCAAAACTCTCTGTTGG
TTCAGTGACAACCGTTAACAATTTGATAAAGAGAACCGTGGAAAGGATCAAAGATTCAGTCACGCTTGACGGCGCCTAAGTGCTAATTAAGCTCTCTCTC
TCTCAATAATAGTAAGCAAATTGATGTAATGAACCCTTCTTTACTAAATTCAATTATAACTAATTTGCATGTTCATGTTCATTTGCTTGAAGTTTAATTA
ACGATTTAAAATGTTGAAAAAATATGTAAAAAAATACATAATAAATTATTTCAGTCACTAATTTTGATTTTTCTTGTACCACATGCAGAAATAACAAAGA
GAAGGATGAAAGATGAGCAAGGAAGGTGGTTCAAACTTTAGTGTTCAGAAGAAGGGAAACAAGTCAATTAACGCACCTTAGAGAGTGTCCTATATGTAAT
GTTAGAATTTCTTAGGCACCGAAAAGTAGCTAGAAAAGTACTTCATCATCTAGCTAGGGAGGATGTTAGGTTCGGGCATTGACTTTCTCTAAATGAAGGC
GAAAGTAGTTCCATCTCACCTTGTATTAGCTATAGATATAATAATAACTCTGGATTTCTCTTGATCTATCTCAATTTTTGCACAGACCTTTTATTATTGT
GCAGAAAACTTGGAGAAACTTTCTTTAAGTGCTTTCTAATGTTGACTTCTAGACTTGTACTAATTTCTTCTTCTTTTAATGTTCCTTGTGTGCTTGAGAA
AATCGTTACAATTAACCATAT 


>Gmhdz56
CTTCTACACCCTCTGCAATAACTTCATGCTGCCAAACCCTCTCCCACTTGTTCTACTTATTCATTTTATCTCTTCCTGCGTCGTTTGGTTCTATCTCTAT
TTCGCTTTGGCCCACACTAAACTCACAACTTCCCCATCAACAACTCCTTCACTTCCCTAATTCCCCACACACATTCTTGTTTCTCTGATGACCCACAACA
CATCCGTTTCAGTCAACAACATAACTAATTAAGGTTCATTCCACTCTCAAACGCTTAAGGCCCCCTCTTGCATCTACGCATTCTTAATTTTAGCTTTGAC
TTGCTTTGCTTAGCTTAGTTAATTTCCGAGTGAGAGAAAGGGGTAACGGCTACGTTCCCCCGCATTGAAATTGGTTACTTGACAAGCGTTATAGTAATCA
TCTGTTTTGTCAAACCTTTCACACTGACTCAACACTCTACCCTTATTTTGTCTTTTCTGATTTCCCTAGCATTGCAAGTTTTGCGTGTAAGATAAGAGTA
GTAAGGCCAAGGCCAGGGAAAGTCAGCAGTGTCCTCTTGCAACCTTAACATAAGAATGAATCTCCAGACAAACACTTGAAAGTGCTCGAAATCGATCGAT
CAGAGACAAAACAGCGACACGAGGGGCCTGGATGCTTTTATTATCAATTTTTGCTTTGCGTGGCGGTTCCATAAATCCCAATTGCAAGTCCCATCAAACT
TTAGAGATGGAAAGCGGTTGATTCATTATATTGCAGTCGTCTTCGTGGTTAATCTATCAGGTGATCACTTCCTTAATTTCTTATTTTCTCTCATAATTAA
ACAGAGGTACAACAAATTTTCTTTTTTGAGTAAAACAGCAAGTTGATTAAATGGAAAAACTTTAACATTTTATTCATTCTCGATGGGGAGAAAAGTCATT
CTGGCTTAGAATTTTTTTACATATATACAGTTGCTATTGTTATCACATATGTTCATCTTAATGTTTTATTGCCAACAAAGTTTGGTATTTTAGCAATCTA
CAAGTATTTCTGAAAATGTTTTTTTAGGTGTGTCATGGCTTTGGTTGAAGCTCACCTTATTTAAATTTTTTTTTTTGAAAATAATCTACGTTTCATCTCG
ACTAAAAATAATCACACATTAAAATATATAAGTGAGAGAGACAATTCTTATTCCTTAAGTTAATTTTTAGGATTAAGTTAGACTTCTCACATTCTAAGAT
CTTATTAATGTGAGAGACAACTCTCATTCTCTCACTTACTTTATTGTAAGAATTTTATTCTTTCTTTATTTTTATGATAAGAAAGTGTTAATTTTTAATG
TTTATTTTAGAGAGAAAAAAAGTTTCTATTGTGAGGCCCAGGAGAAAAATAAATTCCTTACCTCCCCAAATTGGCATGAAATGGGTGAGGGGAAAAATGA
TCTCTTACTAATTTTTATTTTAGTTTTCTTAATATATATATCTTTAAAAATAGTTAAATATAAAACAATTTTATTTTTAAAGATAAGTATATTTTTCTAT
TAGAATGAAAAATATAACTTTTTATAAGGTGTTTGGCTATTTGGTGTTTCCATAAGCATCGAGAATAACTTAAACTCTTTATCCTTTTTCTAAATATGCA
AATTAAATCAAACTCAAGGATCATCCTATACCTTTTTTAGTTAGCATGTTATTGGTATAAAATATCTACTTGTTTTACCAATAATCAATTTTCATCCACA
AATCTTAAATCTAAGACTTTATTTATTTAAAGGAATTGAGTCAAATATAACTTCGACCAACATCTTGGAAATATTTATTTATTTATCTAAGTAATTACAA
GAAAAAAATTCTCTGCGTTTTTGTTATTTCCATTTATCAAAATAACGCATCTTTGCTACTCTATTAATTTTTTTTTCTTTTTTTCTTTCTTATTTTTTCT
GTATTTTATTTCTAAATCAAATAGAACATTAATATGTTTCTATCTAATCTTTTGTTACCCATAATAATCATAAACTTAAAAAAATTTCTGTGTAAACTAA
ACTTGTAGTTTTAAAACAAAAAATAAATTCCATTTGTCTACTCAATTAATAAATAATTCTAAATTATTTAATATTCTCTCAGTGTTTATATTTTAACATC
TTTAAATATCAAACACTCTATTAACACTCTTAATTTATCTCTATCATTCTTTTAGTATCTCATTGTCTATCATATCGATGTTTCTCTCTCTTTTATTTCC
ATCTCTCAAGATATCAATTAAATTTGGGTGTTTGAAGACTTTTTACCATATTAATTTTCCTACTTTCTTTTTATTTTTTCATCTTGCTCAATCATTCGAC
TTAACTGACTTGACTACTTTCTTTTTATATGGTGAGTATTTAATGTGTTTTATATTTTAAAAACATTAAATATTTTATATTTATTTTTCATTTAATACTT
TTTTCGTATGGTAATAATATTCTTTTCATTTAATACTTTTTTTGTACGGTAACACTTTTTTCAATTTCAACCAATACACCTTCACGTAAAAATATTAAAA
AAACAATTAATTTGATAAATAATTTAGAAAAAGATATTAGTTAAAAAATACATGTAATACTTTTAATCAATACCGATTATATTTTGTCTTTATACTAATT
AATCAATACCGATTATATTTCCTCTTTAAGTCTTTCACTATAAATTGAATTCGAGTAATGTTGTATGAGAAATGCAAGGAAGACATTTTTTAACAAACTC
TTGATGATTTCCTTAAAAAAAATACTTCTTTTATAATTGATTGAAATTTATAGGAAATCATAATTTTTTGGAATGCTAGGAACATTCTCTTTGGCACACT
CCTTTAAAGATTCTTTGTATATACGATTGACTAAAGTTTATTGAACAATTTTGATAGGTTTTAATTTTTATTTAATATAAATCAGGAGAGAGTATGAAAA
ATAAAATGTAATAAAAATGATGATTTTCATTAAATTCTAAGGAAATATTAAAAAAAAAAGCGTTAAAGAAAGTGATGTTAACATTTATGGTATTCACTAC
CAAGCACATTAATTAGTAATCTTTTTAATTTGAGTTGTGATAGTTGTTTTATCCTTGTAAAAAAAATTCTCCAATAAAAAGTATTAGTATTTATTTTTTA
TATAAGATTCAATTTATAATTTTTTATTTTGATTATTTTTAAATTAAATTGCCTCTAAATAAGTTATTATATTGGAAAAATTAATTGAGATGAGAGAATT
TATTATATGTCAGAAATACAAATGTATTTAATATTTACTTCTACAAAAAATAATTTAAATACTTAATTGAATATGTTTTTTAGGTACATCCTTAATTGAA
TATGTTTAAAAATTTCTAAGAAATTTGAGGGTAATAGTTAATAAGATGCATAGTTTTCTTTTTATTATTACTGATAGTTATTAAGTAAAAATATCTATAT
TTTTCATATTTTTAGATGCTAAAAGTATTGGATTCTTAATATTTATTATTTTAATACAATTTAAAAATTTATAGAAAGTTAATATTAGAAAAATATAATT
AATTTAAAATTAAGAATAGCATTGCTCATTTACTATTTTACTAAAAATATAAAATATTATCTGTCAAGAAAATATTAAATATTAACTATTTACCTTAGGT
AGTTATGAACATTCAATGTATTAAACTTCTAACGTATATTATATTGATTATTGAAGTTGTTCAAAAAATATTCTTAAGGGCACTCGCTATAGGGCTACAC
AAACTAGCCTACTTCTTGCTTTCCCACATTTTTGCTTCCGTCGGGCGAGTTAAATGTTTTAGAATTCCTGGTTTGGCAGAGACTAGCTAGAGAAGAAAAT
TGCGGCTTCCGAATTATTTAAGGAATGTTTCACGCAAACATGTTTGATTCTCACCCTCACTTGCTTGATATGTCACCCCACAAGACTACTGCTTGCTCTG
AGAGTGATTTGGGAAAGGCCTGCAGAGATGATGAGTACGAGACCAAATCTATCACTGACGCCATGGACGCTCCTTCTGGCGACGACCAAGATCCCAACCC
GCGACCCAAAAAGAAGGGTTACCGCCGCCACACACAGCGCCAAATAGAAGAAATGGAAGCGTACGTGATATTTTATATGAAACCTTAATTTGTTCCTACA
CATGACTCTTTATATATATCATATCTGATGATAATAGCATATATGTTTGCTTACTTGGTATTATATTGTTTTCTACTTTACTTTCATCAGCTTCTTCAAG
CAGTTTCCTCACCCGGATGACAAGCAAAGAAAAGAGCTGAGCCGTGAGCTGGGGTTAGAGCCTTTGCAAGTCAAGTTTTGGTTCCAAAACAAGCGCACCC
AGATGAAGGTAAGTCAAAGAGAGAGAGAGACGAAAGTTATATTAGATTGAACTTTGAAGTATGGTTGCCTTGTTTGAATTTCAAGTTGCACCACTAACAT
ATACTTTTTGTTAATTTATGCCGGTCATGTAGACTCAACATGAACGAAATGAGAATGCTATTTTGAAGACAGAAAATGAAAAGCTTCGCGCTGAGAACAA
CAGGTACAAGGAGGCCCTAAGCAATGCTACATGCCCCAACTGCGGAGGCTCAGCTGCTCTTGGCGAAATGTCCTTCGACGAGCAACACTTGAGGATTGAG
AATGCTCGGTTAAGAGAAGAGGTACCACAAAAGAAACTCGTTAGTTAACACGCGTCCTTGTTCCTTTTTTTTTTTTTTCTTAATCAAATAACCAAGTTAG
TTTCTTTTACTTCAGATTGATAGGATTTCAGGAATTGCGGCCAAGTACGTTGGAAAGCCAGTGACTTCTTCGTACTCCAACCTTTCATCTCTGAATAACA
ACCACGTGCCTGTTGGTAAGTATGGATCACAGTCAGGCACGGTAGGAGAAATGTATGGAGGGAGTGACCTTTTTAGGTCACTCCCAGCTCCTGCTGATGC
TGACAAACCCATGATTGTGGAGCTTGCTGTTGCAGCTATGGAGGAACTCACAAGACTAGCTCAGGCTGGAGACCCTTTGTGGGTCCCCAGCAACCACCAT
TCTGAGATTCTAAATGAAGAGGAATACTTGAGGACTTTCCCTAATAGAGGCTTAGGTCCCAAACCCTTGGGTTTGAGATCTGAAGCTTCAAGAGAATCAG
TGGTGGTCATCATGAATCACATTAACCTTATTGATATCCTTATGGACGTGGTGAGTGTTAATTAAATAATGTTCCTAGCTTACGATTTCTTAATCAGTGA
AACAGTTGAGTTGACAATGACATTGATGGGTACTCACTGGTTTTCAGAACCAATGGTCAACTGTGTTTTGCGGTATTGTCTCGAGAGCGTTGACCCTTGA
AGTCCTTTCAACTGGAGTAGCAGGAAACTACAACGGAGCCTTGCAAGTGGTACGCATTTTTCTCCCCTTTTATATATTTTCTTCTACACCATGACCCGGT
GTTGTTGACAGATAACTTTACCCTCGACCAGGACAAAAAATATATCTTTGTTAGCACCTCTTAATTAACAAAGTGTTTTTTGCTTTTTTGTGTTTAGATG
TCATCTGAGTTCCAAGTCCCTTCACCACTTGTTCCTACTCGTGAGAACTATTTCGTAAGGTACTGTAAGCAGCAACCAGATGGGATATGGGCAGTGGTGG
ATGTTTCCTTGGATAATCTGCGACCCAATACAATCTCAAGAAGCCGAAGAAGGCCCTCTGGTTGTTTAATTCAAGAATTGCCAAATGGTTACTCCAAGGT
CACAAATAATTATTACATTTTCTTTGATGAATTATAAGTTAATGAGTTGCTGTCTTGCTTTATTAATTATTATATATTATTCCTCATGGATCGATCAGGT
TACATGGATTGAACATGTAGAAGTGGATGATAGAGCGGTGCATAGCATATATAGACCTCTGGTTAACTCGGGCCTGGCATTTGGAGCTAAACGCTGGGTA
GCTACATTAGACAGACAATGCGAACGTCTTGCCAGTTCAATGGCCAACAACATTCCAGCAGGGGACCTATGTGGTATGTGATCGGCTGGAGTGTGATTTT
GTTTTTTTGTTAATTTCCAATTAATCTCAAATATATATATATGCATGCAGTGATAACGAGTGCTGAGGGAAGGAAAAGTATGATGAAGCTGGCGGAGAGA
ATGGTAATGAGCTATTGCACTGGTGTTGGTGCTTCTACTGCACATGCTTGGACAACGCTGTCCGCAACCGGATGTGATGACGTAAGGGTCATGACAAGAA
AGAGCACCGACGAACCTGGCAGGCCCCCCGGTATAGTGCTCAGTGCTGCCACTTCTTTCTGGCTTCCGGTTCCTCCAAATAGGGTTTTTGATTTTCTACG
TGATGAAAACTCAAGAAATGAGGTATCTATCTCTATCTATTATTAATAACTGCTTGCTATATTCATCCATGAAGCTGATACAATAATATTCAATTGAATT
ATCAGTGGGACATTCTATCCAACGGGGGTCTAGTTCAAGAATTAGCACATATAGCAAATGGTCGTGATCCCGGCAACTGTGTCTCTTTACTTCGAGTCAA
TGTAAGTTCCTGCTATATATGTATGTAATTAATTGTTGGCATAAATCTCATGACGGGCACATATTTGGTAAAAACCTTGTGTAGAGTGCAAATTCAAGCC
AAAGCAATATGCTGATACTTCAAGAGAGTTGCACAGATTCTACTGGCTCATATGTAGTTTATGCTCCTGTGGATATTGTTGCTATGAATGTTGTCTTGAG
TGGAGGAGATCCAGATTATGTTGCCCTGCTCCCCTCGGGCTTTGCTATTCTTCCTGATGGGCCTCCTGCATTAAATGGTGGGCCCATGCATGAAGTTGGA
TCTGGAGGTTCTCTACTCACAGTTGGATTCCAGATCTTAGTTGATTCAGCTCCAACCGCAAAGTTATCTCTGGGTTCAGTGGCCACTGTTAACAGTTTAA
TTAAGTGCACAGTTGAAAGGATCAAAGTTGCAGTCATACGTGACAACAACAACACCTGATTTCAATTCAGAACTTTCATATACATGGTAATCAAATTCAT
TTACAGTGGCAGTTTTAGGAGCGAAAGTTCATTTCATTAGAACAAGTCACTGAAAGGTACCGTTTCCTTTTTTTGTAGTCAGAAGAGCAAATTAAGGTAG
AGAAAGTAATGATCGAGCTTGGAGTGGTGCCTATTTCGTTTCCAAAACAAGGGCAAGAAGTCAATGAACGCACCTCGGAGTATCACTTCAACGTTAGGAG
TTTGAAGAATCTTAGGTTCGGGTATTGACTTTCACTTATGAATTGAAGACTAAAATGGTTCCATCCAGCTGTAGTATTTTAACTTAGAAAAACTGCAAAT
TTCGGACTCGCTATTTATTTTAGCGTAGAATTTTGGAGTAGTATTTGTAGGCTTGAGCAAACTTTCCTAAGTGTGGTTATGTTGACTTTTCCTATTGTAT
TGTAAACTTCATCTCTTTCTCTAGTGTTGTCACAGATGTTACCGCCGTCACAGTTACACAAAGTCTTTTTTTATTTATTATGAAAACTCTTTTTTTTT
>Gmhdz57
GTTAGAATTGGAGCCATGAAATGAGAATAGGAAATAGGATAGAGAAAGGCAAGCCAAGTTGTATTATTTGTGGGGCAAAAGCCATGATTCAGATAATTGG
GGCTTCCTGACATAAAGGCATGATTGAACTCCCCACTCCCACCCATTTCCTTCTTTCTATATAACCACCTCCATACGCACATCTCCACTTCATAGTCACC
CTCTCACTCTTCTTGCAGCATCTCTCTCCATTACCTTCATAACTCAATCTCCCATTATTATTAGAGATGACGGTTGAAAAGGAAGATTTGGGTTTGAGTC
TAAGCTTGAGCTTCCCTCAGAACCCCCCAACTCATCTTCATCTCAATCTCGTTTCCTCTTCTCCTTCCAGCCACAACCCTCAGAAACCCTCTTGGAACGA
CCCTTTCACTTCTTCAGGTGTGTGTTAAGATTCTCAATCTCTCGTTTGTTTCCAGATCTGGTCCAATTTCTTTACGCACTTCCCTTTTCTCTTTTACTTT
AACCAGGCACCTACTAGCTCGCTTATTTCTCAAAAAAACAAACGCACCTTAGCGGATTAACCTTTTAATTACCCCCTTTTTTCTCTTTCCGTTCTTGCTT
TTCATTTCCACAACTTTTGCAGTTTAACAATCATTTTCACTTCTTTTCACGCCTTTCAAGCTCATTCAAAGCTTCCTAATTTTCCCCATCCCCCTCTTTT
TACTTCATACTTTAGTATCCAACATTTTTTTAATCAAATTAAAGAAGAAAAAAAAACATTAATTCCTAGTGTTGGTTGCTATATGCTAAATGGTGTGTTT
TGCATGCGGGTGAAGCTGGATCATCATTCCTTCGAGGAATCGATGTGAACCGTTTACCTTCTGTGGTCGATTGCGAAGAGGAAGCAGGTGTGTCATCTCC
AAACAGCACGGTTTCTAGTGTCAGTGGAAAACGTAGCGAGAGGGAAGAAGCCAATGGTGAAGAAAACGACACAGACAGAGCTTGTTCCAGAGGCATCATC
AGCGACGAAGAAGATGCCGAAACCTCTAGAAAGAAACTTAGACTCTCCAAAGACCAATCAATTATCCTCGAAGAGAGCTTCAAAGAACACAACACTCTCA
ACCCCGTAAGTAATTAATAATTTGTTTGATGTCCAATGTTTTTGTTTTCTTAGGTCACTAACGTGTGAATATGTTGTGTTGTTTTGCAGAAACAAAAGTT
GGCGCTGGCGAAACAGCTGGGTCTTCGAGCGAGACAAGTGGAGGTGTGGTTCCAGAACAGAAGGGCAAGGTGGGTTCACTTCACCAATATTTGTGTTGTG
TGGTCTTTTTCACGTGATCTTTAAGAGTTTTAACTGATTTTTTTTTTTTGACTGAAATTTTCAGGACCAAGCTGAAGCAAACGGAAGTTGACTGTGAGTT
TTTGAAAAGGTGCTGCGAGAATCTGACCGTGGAGAACAGGAGGTTGCAGAAGGAAGTGCAAGAGCTTAGAGCACTGAAACTTTCCCCGCAGTTCTACATG
CACATGACCCCACCCACCACTCTCACCATGTGCCCCTCGTGTGAGCGTGTCGCGGTTCCCCCCTCCTCCGCCGTTGATCCTGCCATGCGTCACCATCACG
TGCCTCCTACACAACCTCGGGCCTTCCCCATTGGCCCATGGGCCACCGCTGCCGCCACTATCCCGCACAGGCCCTTCGATGCCCTCCGTCGCAGATCTTG
ACTCGTCGAAACAAAATGACAAAATTTGAAAAAAAGAAAACGGTTGTAATAGTAGGAAGCCATGAATTATGTGTTCAAAGTGTGGTCTAAGATATGGTGG
TTAGGAAAACTGATTTTGTGGGTCTCTAATGTTTTGTACTAGTTTGACCCTTCGTCTTTGTTTTGGGTTTCGGAGCATGACCTGGTTTAGTTAGTTAGAG
GTTTTTTTAGTTTGTAATACTTACTGCGTTACTCTCATTTCTCATGATTAAATCGGAGATTCTGTAAAGTTCAGTAGTCTTAATAAATATTATATATTAC
ATATAGCTTTCTTGTGTAAGCAGATTTTGCTCTCATACACATAAAGTCAAATTAATTACTA 

>Gmhdz58
AGGGACTTTCATTATTATTTCCAATATATCAAGATTCGTTTCTCTACTCATTCCTCCCTTTGATTAACAATAATCATAGCCACCCACCCACCCACCCAAC
GCCCCCACAAAAGGTCCTATTCATTCCCTCTCTATCTCTTCTTCTTAAGACCCTTTCAAATATCCCATGAGCCTTTAAACCACCACACACCATCTATAAT
TCCCCAACTGAAGAAGCTCACACGTACATCTATCACTCCCCCCAAACCCACACCGTTTTATTCTCTCAAATGGGTCTTGATCAGGATGCCAATAGCTCAG
GCCTTCACCTCGTTCTAGGGCTTTCTTTGACTGCTAGTGTTAAGGAAACCGCTCCGTCCACCAAGCCCGATGATCATCATCTTTGTGTTATCAAGCCAAC
TCCAACGAAACCTTATCCTTCCAAAGAACCGTCTTTGACGTTGGGGCTGTCCGGTAAGGGTTACCACGTGCCCAGAAATAACGTTGCCATCAACAAGGTT
TATTGTGAGGACCCTCTTGAGTTCTCTAGACAGACATCACCTCACAGTGTTGTTTCGTCTTTCTCAACTGGGAGGGTCATCAAGAGGGAGAGAGATCTTA
GCTGTGAAGACATGGAGGTAGACGCAGAAGAAAGGGTTTCTTCACGAGTGAGTGATGAAGACGAAGATGGAACCAATGCTAGAAAGAAGCTCAGACTCAC
CAAAGAACAATCTGCACTGCTAGAAGAGAGCTTCAAACAACACAGCACTCTCAACCCCGTAAGTAATTAATTCATTATTTTATTTTTTTTATCTCTATAT
CCTCTCCCGTGCAAATTTTAATTAATATTAATTTTTTTTATTGGATTTACAGAAACAGAAGCAAGCTTTAGCCAGGCAGTTAAATCTCCGGCCTCGACAA
GTTGAAGTGTGGTTCCAGAATCGGAGAGCCAGGTACACCAAACAGCACCATAAAAAATGTTTTATTAATTACGTGTGGCACGATATATAATCATCAAGCA
CAAATTAATAATATCCGTATATGTGTGGCACGATAAAGTTTTAGTTCTACAAATTAAACAATTAATTAATTAACACCTACAATCATTTGCTGGTTGTTGT
CTAATTAGAAAGGCTTATTAATATTGAATTCATAAGATAATAACATGATGACTTTGTGGTGTATATTAAGATTTTGGATTGTGTGTTGCAGAACAAAGCT
GAAGCAAACGGAGGTGGACTGTGAGTTCTTAAAGAAATGCTGTGAAACATTGACGGACGAAAACAGGAGGCTAAAGAAGGAGCTGCAAGAGCTGAAGGCA
CTGAAACTAGCTCAACCCTTGTACATGCCTATGCCTGCTGCCACACTCACCATGTGCCCTTCTTGCGAGAGGCTCGGTGGCGTTAGCGATAACGGTTCGA
ATAAAAGCCCCTTCTCCATGGCTCCCAAGCCTCACTTCTATAACCCCTTCGCCAATCCTTCTGCAGCATGTTGATTATTGTGGTTAGGTTTTCACTCTTC
TATAAAAAAGACAAGAGTTATTTCCCACAACCATTGTATTTTTTTGGTTGAGGGCGATGCGTCTAGCCAGGGAAAATTAAGCTGTAATTAGCTAATACTG
TTGAGAGTAGTAACTGCTGATTGAAATTACCTTTTTCTTTTTCTTCATCTATTGTATGTTTATATAAACCGTTATAGAAGGTGTTCATCTACGAAGGAGT
TAGATTTTTTTTTTCTTTTGTTGTTCATTTATAAAATTCTCATGGTAAGTGTATATGTACGTGTATAGATACACATATGTCAATGTTGTGAAACATCCAT
TTATCCCCCTTTCTTTGAAAAAGAAAAAGATAGCTAGAGGGTTCTGGGGGCTAATTTCTTCTCCGTTCCAAGTCCGCAAGTTAACGTGCATCTTTTTCCT
GACTGTAAGATGTCTTCAGACTTGGATCAGTGATTGTTCTTA 

>Gmhdz59
ACCTCCCTCCCATGTTTCTCGATCTTCGTGCTCTTCTCATTTTTCTCACTTTATTCCCTCTCTCACCCTTCTTCATTCAACTCCAACATGTTTATGCTTC
TTAGGGTTTCTTCTTCTTTACCCTCTTAAAACTTTAACCCCTATCTATTCCTTCCTTCTACCTCAAGCCCCTCCTTCTTTCTCTTTCTCTTTCTTTTCAA
ACCCTTCCGGATTCCTCTCACCTCTCTACAAAACCCCGCTATTTGAGCTCAACTCACGACAACTACAAGTGGGCTTCCTTCAAAATTCAATCTTTCGGTT
TCTGCCCAGAAGGGACAGTGAGTGGGGTGTGGGGGGTTCGGTTCGCTTTGGTTTTATCTTAGCTGGTCCTTTTACCAGCGTTTCCTGTTTAACATTTTTT
TTGGAGCCATTCGCTGCAATTTTTCTTTTTCTCAATGAAAGAGAGTTTCTTTCTTTCTCTCTCTCTTCCCTTTTATTTTTTATTCTCTGAGCTGGTTCCA
CGGTAGAGAAGAAGAAGAAGAAGAAACAACCGCTAACTGTGGTTGCACTAAAATATACTCACTCTTTTTCTCTGTCTCCATTCGTTTCTCTCCGCTTTAA
CGTTGCCCCAGTTAAGTTTTCTTATGTAAAGGCACACCCTTTACCTAATTACTAGTACCAACACCAAACAACCTTGCCTTTTTATTCTCTCCTTCTTGTG
TTACCTTTGTTGAGAGTGAGTGAGTGAAAGCATGGCTATGGTTGTGGCTCAACACAGAGAAAGTAGCAGCAGTGGAAGCATTGACAAGCACTTAGATTCT
GGTAAGTATGTGAGGTATACTGCTGAGCAAGTTGAGGCTCTTGAAAGGGTCTATGCCGAGTGCCCTAAGCCTAGTTCTCTGCGGAGGCAACAATTGATCA
GAGAGTGCCCCATTCTCTCCAACATCGAGCCTAAGCAAATCAAGGTTTGGTTCCAGAACCGTAGGTGAGTAACACAAATCAACCCTATTTTAAGTCCCTC
TCTTCATTCTTTTTGAAATTGGTTCTTAGATGTGAAGGTTTTGGATGGTGTGCAGGTGTAGGGAGAAGCAAAGAAAAGAGGCATCTAGGCTTCAGACCGT
GAACCGCAAACTCACTGCAATGAACAAGTTGTTGATGGAGGAGAATGATCGGTTGCAGAAGCAGGTGTCACAGCTTGTTTGTGAGAATGGTTTTATGAGG
CAGCAATTGCATACTGTAAGTGTGTTTGTGTGTTCTGTCTGAATGTCAATTCTTCACTTTTTGGGGCTCTTAAGCAGAAAAAACATTGATGAAAAGAATG
TGTACTAAATGTGGAGAATTTGAGAGAAGAACCGATCTGTTTTGTGGTTTTTCGTGCATGTTGGTCATGAGTTGATGTTAATTGCTGTGGTAGTTTTTAC
TATGAGTCCTAATTGTTTTTGTTGTTTGAGTTGCTATTCATGTTATTGTTTTCCCTGCAGCCATCGGCAACAACTACTGATGCTAGTTGTGATTCGGTGG
TTACCACTCCTCAGCATACCCTGAGAGATGCTAGTAACCCTGCTGGGTAATTCTGAACTTCATGAAGTGAAGTTGCTTCTTTTGTGGTGAAGTTTTGCTC
AAATTGGTTTTTCTGTTGTGATCCTTGCAGACTCCTATCAATTGCAGAGGAAACTTTGACAGAGTTCCTTTCAAAGGCTACAGGAACTGCTGTAGATTGG
GTCCAGATGCCTGGGATGAAGGTTTTTTTTTTCTTTTCTGTTCCTTGCAATGAATTTGTTAAGAAATTGGTGACCTTTGGCATCTAGAGGACAGCTTTTG
TGAATTTCGTTGTGATACCCCGTTTTGAATTTTCTAAATTTGTCAATTATCTCTTCATCTAAGAAAAAGTTCTTTTTGCCAGCCTGGTCCGGATTCGGTT
GGGATCTTTGCCATTTCACAAAGTTGCAGTGGAGTGGCAGCTCGAGCCTGTGGTCTTGTTAGTTTAGAACCTACAAAGGTAAATTGACTTAGAAGTATGG
TTTGGATTTTTTTTTCATTTCTTGGTATGCCAGTGAATGTCTGTAAGCTGTTTGGAATTTGAATTTCTGAATGCCTGATTTTCAACAGATTGCAGAGATC
CTTAAAGATCGTCCATCTTGGTTCCGTGACTGTCGGAGCCTAGAAGTTTTTACTATGTTTCCTGCTGGAAATGGAGGAACCATTGAACTTGTTTACACAC
AGGTGAGCCTCAAATTTAAGACTTCTTTGTCAGTTCCGTTTTTGTTTTTGTTGTTCCTGTGAGTATACTTAAATTGCTACAGACATATGCTCCAACAACA
CTGGCTCCTGCTCGGGATTTCTGGACTCTGAGATATACCACAAGTTTGGAAAATGGCAGTCTTGTGGTGAGTATGTTTTGTCTTTTGATGCCTTATATAG
ATTCATAGAATTTATATGTAAGACTGTTGTGTTGTGTTTGCTTTGAATTCTTCTTGATGCATTATATAGATTCTTAGGATTTATCTGTAAGACTGTTGTG
TTGTGTTTGCTTCAAGTCTTGATGCATTATATAGATTCATAAAATTTATATGCAAGACTGTCGTGTTGTGTTTTCTTTCTTCCTTGATGGGAGGTAATGT
AATATATTTTGGACTTACGTGCCTTCTGATCCTACTTTTGAAGGTTTGTGAGAGGTCCCTGTCTGGTTCTGGAACTGGCCCTAATCCAGCTGCTGCTGCT
CAGTTTGTAAGGGCTGAAACACTCCCTAGTGGCTACTTGATCCGACCATGTGAAGGTGGAGGGTCAATCATTCACATAGTAGACCACCTAAATCTCGAGG
TTTTGTTTCGTAACACTGAGCTAATGTATATTTTTTTCTTTTCTTATATACATTAATTTGCTTATTGTTTTCTTTTAGGCATGGAGTGTGCCAGAAGTGT
TGCGGCCACTTTATGAATCATCCAAGGTGGTTGCTCAGAAAATGACAATTGCAGTAAGTTCATTATCATTAAGTCATATAATTGGGATTTATAGCCAAAT
TTGGATGGAATGTGTAAACTGAACCACAATCTTGAGCAAATATAGTATTATATCATTTAATGTTTGAGTATTTAGTCTCTGACATACAAATGTTAGACTG
TTTAGCTTAATGTGATTCGCATGTTCTGTGCCTTTCTGTAAAAAGATAGGTATTAATTTGGTGGCTTTTGTGATAGGCGCTTCGCTATATCAGGCAAATA
GCTCAGGAAACAAGTGGTGAGGTTGTTTATGGATTGGGTAGGCAGCCTGCTGTTCTGCGGACTTTCAGCCAGAGATTGAGCAGGTAGCCACATGAAATAA
TTAGTTTTGTTGGAGGTCATTTCAGCCTGCAATTCTAGAATATTGTTTTTTGCAAAATCATTTCTGGTTCAATATGAGTTTTTGGCTGAAAATTGATGCA
TTTGACTTGCAGAGGCTTCAATGACGCTGTAAATGGATTCAATGATGATGGGTGGACTGTATTGAACTGTGATGGTGCTGAGGATGTAATTATTGCTGTT
AATTCAACCAAGAATTTGAGTGGCACTTCTAACCCAGCAAGTTCCCTTACATTCCTTGGAGGAATTCTCTGTGCAAAAGCTTCTATGTTGCTTCAAGTGA
GTCTTGAGAACCCAATTCATATAATATTAATTGCTAGTTTTTAATGGATTGAAAGATGGGGACACATCAAGTAAAATATCTTTGTAGTTGCTTTTCTTTT
TTGTAACTAGTGTTTGTTTGCATCGCATGGTATTTGGTAACAAGCTAAACTGGCCATTGATAGGTTTGATCTCTGGAAGAACTCTAGGCATTCATACATA
TGGAACTTGATCCCAGATTTAATAGGATAGGTGATTCTTCAATGTTATCTAACATGTTATGGTTGAAAATTATGTGCAGAATGTCCCTCCTGCAGTTTTG
GTTCGTTTTCTGAGGGAGCACCGCTCAGAGTGGGCTGATTTCAATGTTGATGCTTATTCTGCTGCATCACTGAAAGCTGGCACCTATGCCTATCCAGGGA
TGAGGCCTACAAGATTCACTGGCAGTCAAATAATTATGCCTCTTGGTCATACAATTGAACATGAAGAGGTAGGTTTGCATTCCCTTAAAAATTGGATGGA
GGATGCATATTTGGTTTGGGCCAAGATTTTTTTGACATATGATATATTTACATATTATTCAGTAGTCTGTCAGCAATTTATGGTCTGATCTTTTTGGACA
TTTGTACTTGTAAGCAACATTACTGAAAAAGTTGTGTTTTCACTACAGATGCTTGAAGTTATTAGGTTGGAAGGTCACTCTCTTGCTCAAGAAGACGCTT
TTGTTTCTAGGGACATTCATCTCTTACAGGTGATGCCTCTGACTTGTTAAAATGCTTTATTAAATTCTTTTTTGGACAAGTTGAGTCAACATCAAATGTG
AATTTATCATCTTAGTACAAAATTATTTTTCATCAAAGATGTGAATGATTCTAGTATATCTTGCAGTACTTCAGATTTTAAACAATACCACAAAAAGAGA
TATCAATCTTAGATTAGGATTTCTACATTACAATTTCAATTTAGTTTTAAATTGCTACTTGAAATCTTTGCCTTGTAATTATACACATTCCTCGCAATGC
ATTTTTGCCTGCCTTAGTATTCATTTGTTTTTAGTTCTTTTCTATGCATTTAAATGTTTTATACACGAACAAATATAATTAATATAGGTAGTTTCTAAGG
TGCTTTTTTGTGTTATCTTTTTGCAGATATGTAGTGGGATTGATGAGAATGCTGTGGGGGCTTGTTCAGAGCTCGTATTTGCTCCAATTGATGAAATGTT
CCCTGATGATGCTCCATTGGTTCCTTCTGGTTTCCGCATTATCCCATTAGATTCAAAACCAGTTGAGTTTTGTTCCTCTGTATTTTGCTTTCTATAATCT
CTACTGAGCTTTATTTTTTTCATCTCTTTACATCTTCAATTAAGCTTTTTAGCACATGTGACTACTTAAAAGTTCATATTACTGAACTTCACGTGCTCCC
AAAAAAACACAGGATATAATACTCATACTAATGTTATTTTTCTTTAATTGAAACCGTGACTGAAAATGTACTCTGTCTGCTAGTTAGAATGGAGCTACTA
TTGCTGTTGTCCATGTGTATCCCTTCTGTAACATTATTACTATGTTCTTGTTTTATAGGGTGACAAAAAGGATGCTGTTGCTACAAATCGGACCCTGGAT
TTGACATCTGGTTTTGAAGTTGGTCCTGCAACAACTGCTGGTGCAGATGCATCATCAAGTCAAAACACTCGATCGGTGTTGACTATTGCCTTCCAGTTCC
CTTTTGACAGCAGTCTGCAAGACAACGTCGCGGTCATGGCACGCCAATATGTCCGCAGTGTGATTTCCTCCGTGCAGAGGGTTGCCATGGCTATATCTCC
ATCTGGTATAAACCCATCAATTGGAGCTAAACTTTCTCCTGGTTCTCCAGAGGCTGTTACACTAGCTCACTGGATCTGCCAAAGTTATAGGCGAGTCGAC
CTAGCTCTCTGTTTTAACATGCTATTTAGTCAAGTATTCTAGTTCATATTTATTGTCAAAAGGAAATGTCTAATATGGTTTTTTTCCCGACATTTTTGCA
AAATCAGTTACTATTTAGGGTCCGACTTACTGAGATCAGATTCTCTTGTTGGTGACATGATGCTGAAACAACTGTGGCATCACCAGGATGCCATTCTATG
CTGTTCACTGAAGGTAAAGCTTATATGATTTCAATTCCATTTCATTTCAAAGTCCGAGTAATCCTTTTGATCATAAAGGAAAATGGAAGGCATGTTTTTT
TTTAAGATAGCCCTTTAATTCGTATAACGTGAGATTAATATGATTCTTCTTCATTTAATATTGCAGTCATTGCCAGTGTTCATATTTGCAAATCAAGCTG
GCCTTGACATGTTGGAAACAACCCTAGTTGCCTTACAAGATATCACATTGGATAAAATATTTGATGAGGCTGGACGCAAGGCATTGTGTACAGACTTTGC
CAAGTTAATGGAGCAGGTAATAATAACTTCTAGTGATCACAAAATTTTCAAGTTACAACTACATTGTCATTTTGAAAATTGCTGAATTGTTTTCTGCATT
ATGTACTCTTTTCCATCAGGGTTTTGCTTATCTGCCAGCTGGAATCTGCATGTCGACGATGGGGCGCCATGTGTCATATGACCAAGCCATTGCATGGAAA
GTTCTTACTGGGGAAGACAACACTGTTCACTGCTTGGCTTTCTCTTTCATAAATTGGTCATTTGTATGAAAAATCCAATTCGTGTGCCCTGCTTTTTCCC
ACTTGAACATAAAAATGAAAGGGTTAAAAGGGAGACAAGACAAGTTTGGGGGGAAAAAGAAGTCGTAAATTTTTGTATAACACATCAGGATCAGGTTTGC
ATTTAATTCGATTTAATTTATTTCTTATTTAGTGCAGAGACCAAATTGAATTAATCTTGTAAATTATTTAGTGCTAGAGTGAAGTTGAGACTTTTGAATG
ACACATGTTGAGTACTTTGTTTTTGTCTCTAGTATCTTTCACTCGAGTTGAGCTCATACACAGAAGAACTTGTGTGATGACAAAGCGCGTGTAATGTTTC
TTACACAATCACAGTTCTGACTTGTGTGTCCAATGTAGTACTTTGTTTTTGTATGTAGTATGATCATATCTTTCAACTCGAGTTAAATATTAGCACAGTA
CATTTGTATCTGATGTACAACCTAAGTATATT 

>Gmhdz60
CACCTAACCCCAGTCAGATTCTAACCCCGGTTGGGTTTATATAAAGCGAGTGCAATTCAGAAACTCTACCGGGATGTGAAACTACTCATCACTCACTCCA
AACCCACCACACCACCATTATTCATATCTCATTCTCTAACCTTTCACTATTCCCTCTCATTCACTCTCTAGCTAGTTTCCTCATCATCGTAGAAGAACCA
ATACTTGTACTCTCTCTTACTTTTTAACCATGTAGAATGATTCACCTAAGGAAAAATTAGTAGCTTCTTGTTGTGCTTTTTATTTTGTTTTGTTTTGTGT
AGAGATAAATCTGTTTGGTATTGTTTTGTGTTTTATGAATTATTTGATGGGTGAAGAGGGAGAAGAAGTGGTGAGAAAGCAAGGACAAAGGGGTGTTGAT
GGAGATAAATGGTACTTGTATAGCTGCTTACAAGACTGTAAATATTGGTGCTGTAATTTAATACACGAGACTAGCAGTTCTTTTTCGATGGTTCCTTTTG
AGTGAAAAAAACCTTGTCTTCTCATCAGCTTTCTTTGGAGAGATCTTAAAGACGACATTGACTGCTAACAACAATAAAGTGGATCAATCATTAAAGGCTT
ACTTCTTCTTCTTCTTCTTCTTCTTCTTCTTCTAACAACAATAAGATCCCATCTTTCCCACTCATGAAGAGACTTAACAGCTCAGATTCTTCCACTGCCC
TCATGACAATTTTTCCATCATCATCAACAGGTGCTTAATTAATTCATTCACACTTTTTAAATATTGGTTTTTGTTTTTTAAAATTCAGACACAGATCCAA
GATCCATGTTTTATGTTGGTTATACTAATAATGATGATGTCTGATTTAATTTGCATTGGTTTAGAGGAACATAGTCCGAGGAACAGCCACCACATGTATG
GCAGGGAGTTCCGATCGATGTTGGACGGACTCGACGAGGAAGGGTGTGTTGAAGAACCGGGGCATCAATCTGAGAAGAAGCGTCGACTAAGTGTGGAACA
AGTGAAGGCTTTGGAGAAGAACTTTGAGGTTGAAAACAAGCTTGAACCTGAGAGGAAGGTCAAGCTTGCCCAAGAACTTGGGTTGCAACCTAGACAAGTA
GCCGTTTGGTTCCAAAACCGCCGAGCCAGATGGAAAACCAAACAATTGGAGAGAGATTATGGTGTCCTCAAAGCCAATTATGATGCTCTTAAGCTTAACT
TTGGCACCCTCAATCAGGACAACGAAGCCTTACGAAAGCAGGTAGAATAATAATACAACATAGTATAATATTTAGAAGAATTGATTTTGAGTCTAATTAA
TTTTAAATTAAAAAGTATAGGTGAATTTTGAGTGAGAAAACAAACTTCATGCTGAATTTTCCTATTAATTTTTTTTCTGGGTCGTGCCTTTCAATCTAGA
AACTATGCTCGATGGATTTAACCTCATGCTTGAAATGATCAGTAGTTTTCTAATTAAGAGCTTTCTTCTCTTAATCTAATTTCTTTTTAATAATAAAGAA
AAACTTTTGTTGAGAAACGATTTATTTAACAAGAAAAATTTATATTTGATTATCTCTAAATTAAGTGTAAAACCGTGATCTAAAAAAAACTCAATCAACT
CAATACTCTCATAGTGTATATAGTGTTAGTTGAGAGTGAGTGGATTTTGAAATTGGATTGTGTTTGCAGATAAAGGAATTGAAATCGAGGCTGCTGCAAG
AAGAGAACACAGCAGGAAGCGGTGTTTCGGTGAAGGAAGAAGAGATAACAACGATGCCTGCAGACTCAGAAGAGAAAACGATGGAACAAAGTAAGAGTGA
CCCACCTTCTGAAACCTCGAACATTAATCCTAGTTCGGAGTCGTCGGAGGAGGACCACTTGAATTACGAATGTTTCAACAACAACAGCGACGACTGTGTC
GTCGGAGGATCCGCCGCAGCATCGCTCTTGCAAGTGGACTTCATGAAAGACGGTTCTTCCGACAGCGACGGATCAAGCGCGATCTTGAACGAAGACACCA
TGTACTTGCCGTCTTCGATGAACTGTTTTCAGTTCCAGAAACCGTATCATCACGCGCAGTACGTGAAGACGGAGGAGCACAATTTCTTGAGCGCCGATGA
GGCCTGCAATTTCTTCTCCGATGAACAAGCACCGACCCTGCAATGGTACTGTCCAGAACAGTGGAGCTGAGATAGAAGAAACATGGGAAAATTGGAAACC
GCTTTCAGAAATTTTTGTTTAATATGTTGCACGGTTGTGTTGAACACAGCTCATTGAGGTAAAAGTTGTAAAAAAAGGTTGCCACTTGCCAACAGAGGCT
GCTTGAAGGTAGAAAATGAAACACTGTGCAGAAGATAGAGTTACGAAAGAGAGAACAGAGATCAATGGCTGCATGGCGTGGGGTCGGAGATGAAGGATGA
CGATTAAGGTTAATTATACTCTCGATCGTGGGTAATATCAATAATTATTCAATCGTAAAGCAAACCATGCTGTAAAAAACAAATTTCAATTCAAGTATAG
AATAACGATGTAGTACTTTATCAAACAGAAAACGAAAAAAAAAATTATAAATCTGTTAAACAATATCCTTTTGCCTCACTGAACTCAGTTTACTAGTGTT
TATGATTGATTATCCTTTTCCTGTAAAAGTATTTTTTTTTCACCAACAATTGCTACTAAACTGAATTTGAGTTGGAGGCAACATATGAGTTGTTTTTTAA
TGTTCATTTCCATTGACATTGTTTATTCATTAGTCGTGTCAAGTAAAAATATTTTTGTTATTAGTATATCATTCAAATAAAATTTATTTTATCAACATAT
TTTAAAAAAAAAATCAAACATAAATCATATTATACTAAACATTTTTTT 

>Gmhdz61
CGAGGACTCAATGGGGGAGTGGGTCCCATCCTGTCAAATCAAAGGAACAACAGCAACAGGGACAAGGACGTAAATGCGCCGAAAATTATAAAGAAAACGT
CCCTCCCATGTTTCTCGATCTTCGTGTCGTTCTCTTCTCATTTCTCAACTCTCTCTTCTCTCTTCTCTCTTCTCATTTCTCACTCACTTTATTCCCTTCT
TCAACTCCAACATGTTTATGCTTCTTAGGGTTTCTTTTTCTTTACCCTCTTAAAACTTTAACCCCCCCCCTTCTCTATTCCTTCCTTCTATCTCAAGCCC
ATCCCCTCATTCTCTTTCTCTTTCTTTTCAAACCCACACCTCTCCTCTCTTCTACATAAACACCAATAAAACCCCGCAATTTGAGCTCAACACACGACAA
CAACTACAAGTGGGGTTCCTTAAAAATTCAATCTTTCGGTTTCGACTTCTTGCAAGTGAAAAAAAAAAAAAGGCAGTGAGTGGGTTGTGGTTCGGTTTGG
TTTTATCTTAGCTGGTTCTTTTACGAGCGTTTCTGTTTAACATTTTTGGAGCCATTCGCTGCAATTCTTTTCTCAATGAAAGAGAGTTTCTTTCTTTCTC
TCTCTCTCCCCTTTTATTTTTTATTCTCTGAGCTGGTTCCACGGTAGAGAAGAAGAAGAAGAAGAAACAACCAATAACGGTGGTTGCACTAAAATACACA
CTCTTACTCTTTCTCTCTCCCTTTAACGTTACCCCAGTTAAGTTTTCTTATGTAAAGGCACACCCTTCACTAGTACCAACACCAACAACAACCTTGTCTT
TTTTCATTTTCTCCTTCTCGTGTTACCTTTGTTGAGAGTGAGTGAGTGAAAGCATGGCTATGGCTGTGGCTCAACACAGAGAAAGTAGCAGCAGTGGAAG
CATTGACAAACACTTAGATTCTGGCAAGTATGTGAGGTACACTGCCGAGCAAGTTGAGGCTCTTGAAAGGGTCTATGCTGAGTGCCCTAAGCCTAGTTCT
CTGAGAAGGCAACAATTGATCAGAGAGTGCCCCATTCTCTCCAACATCGAGCCTAAGCAAATCAAGGTTTGGTTCCAGAACCGCAGGTGAGTCACTCAAA
TCAACACTACTTTAAGGCCCCTCGTTCTTTCATGTTTCTGAAAGTGGTTCTTAGATGTGGGGTTTTGGGTGGTGTGTAGGTGTAGGGAGAAGCAGAGAAA
AGAGGCATCTAGGCTTCAGACTGTGAACCGCAAACTCACTGCAATGAACAAGTTGTTGATGGAGGAGAATGATCGGTTGCAGAAGCAGGTGTCACAGCTT
GTGTGTGAGAATGGGTTTATGAGGCAGCAATTGCATACTGTAAGTGTGTGTGTGTTCTGTCAGATTGTCAACTCTTCACCTTTTTGGGCTCTTAAGTAGA
AAAAAAACATTGTTGAAAAGAATGAACTAAATGTGGGGAAATTGAGAGAAGAACCGATCTGTTTTGTAGTTTTTCTTGCATGTTGGTCTCGAGTTGATGT
TAACGGCTGTTGTAGCTTTTACTATGAGTCCTACTTGTTTTGGTTGTTTGGGCTGTTATTCATGTTATTTTTATCCCTGCAGCCATCAGCAGCAACTACT
GATGCTAGTTGTGATTCGGTGGTTACCACTCCTCAGCATACCATGAGAGATGCTAATAACCCTGCTGGGTAAATCTGAGCTTCATGAAGTGGAGTTGCTT
CTTTTGTGGTGAAGTTTTACTCAAATTTGTTTTTCTGTTGCGATCCTTGCAGACTCCTATCAATTGCAGAGGAAACTTTGACAGAGTTCCTTTCAAAGGC
TACAGGAACTGCTGTAGATTGGGTCCAGATGCCTGGGATGAAGGTTTCTTTTTTCTGTTCCTTGCAATGAATTTGTTAAGAAATTGGTGGCCTTTGGCAT
CTAGAGGATAGTTATTGTGAATTTCATTGTGATACGGTGCTGATTTGAATTTACTGAATTTGCCAATTATATCTTCATCTAAAAAAAAGTTCTATTTTGC
CAGCCTGGTCCGGATTCGGTTGGGATCTTTGCCATTTCACAAAGTTGCAGTGGAGTGGCAGCTCGAGCCTGTGGTCTTGTTAGTTTAGAACCTACGAAGG
TAAATTCACCAAGTAAAAGTATGGTTTGGATTTTTTTTGTCATATCTTGGTATGCCAGTTAATGTCTGGAATCTGTTTGGAATTTGAATTTCTGAATGCC
TGATTTTCACCAGATTGCAGAGATCCTTAAAGATCGTCCATCTTGGTTCCGTGACTGTCGGAGCCTAGAAGTTTTTACTATGTTTCCTGCTGGAAATGGA
GGAACCATTGAACTTGTTTACACGCAGGTGAGCCTCAAATTTAAGACTTATTTGTTGGTTCTGTTTTTTTTTTTTGTTCCTATGATTATACTTAATTTGC
TACAGACATATGCTCCAACAACACTGGCTCCTGCCCGGGATTTCTGGACGCTGAGATATACCACCAGCTTGGAAAATGGTAGTCTTGTGGTGAGCATGTT
TTGTCATTTGATGCTCTATATAGATTCATAGAATTTATGTAAGAATGTCGTGTTGTGTTTTGCTTTAAATTCTTCTTGACGCATTATATAGATTCTTAGA
ATTTATCTGTAAGACTGTTGCGTTTTGTTTGTTATAAATTATTCTTTGACGGGGAGGTAATGTAATATATTTTGGACTTATTTCCCTTCTGATTCTACTT
TTGCAGGTTTGTGAGAGGTCCCTGTCTGGTTCTGGAACAGGCCCTAATCCAGCTGCTGCTGCTCAGTTTGTAAGAGCTGAAACACTTCCTAGTGGCTACT
TAATCCGACCATGTGAGGGTGGAGGGTCAATCATTCACATAGTGGACCACCTAAATCTGGAGGTTTTGTTTCTTAACACTGAGCTAATGCATATTTTTCC
TTTCCTTATTTACATTAATTTGCTTATTGTTTTCTTTTAGGCATGGAGTGTGCCAGAAGTGTTGCGGCCACTTTATGAATCATCCAAGGTGGTTGCTCAG
AAAATGACAATTGCAGTAAGTTCATTATTGTTAAGTCAAAAAATAAAATTGGGATTTAAAGTCAAATTTTGATGGACTAGTGGTGCTATTGTGAACAATG
TGCAAACTGAACCACAATCTTGAGCAAATCCAGTATTATATCATTTAATGTTTTTCTGTATTTAATCTCTGACATACAGATGTTAGACTGTCCAGCTTAA
TGCGATTCCCATGTTCTGTGCCTTTCTCTACCAAGATAGTTATTAATTTGGTGACTTTTGTGATAGGCGCTTCGCTATATCAGGCAAATAGCTCAGGAAA
CAAGTGGTGAGGTGGTTTACGGATTGGGTAGGCAGCCTGCTGTTCTGCGGACTTTCAGCCAGAGATTGAGCAGGTAGCCACATGAAATAATTAGTTTTGT
TGGAGGCCATTTCAGCTTGCTGTTCTAGGATTTTTTTTTTTTTTTTTGGCAAAATCATCTCTGGTTCAATGAGTTTTTTGGCTGAAATTTGATGCATTTG
ACTTACAGAGGCTTCAATGACGCTGTAAATGGATTCAATGATGATGGGTGGACTGTATTGAACTGTGATGGTGCCGAGGATGTATTTATTGCAGTTAATT
CAACCAAGAATTTGAGTGGCACTTCTAACCCAGCAAGTTCCCTTACATTCCTTGGAGGAATTCTCTGTGCAAAAGCTTCTATGTTGCTTCAAGTGAGTCT
TGAGAACCCAATTCATATATATTAAATGCTAGTTTTTAATGAATTGTAAGATGAGGATACATTATGTAAAATACCTTTGTAGTTGCTTTTCATTTTTGTA
GCTAGCATTTGTTTGCATCACATGGTATTGGGTAACAAGCTAAACTGGCAATTGATGGGTTTGATCTCTGAAAGAAATCTTGGCCATGAGAGATTTCTTT
TGATACTTTTGTACATATGGAACTCGATCCCAGCTTTAATAGGATAGATGATTCTTCAATTATCTAACATGTTATAGTTGAATATTATGTGCAGAATGTC
CCTCCTGCAGTTTTGGTTCGTTTTCTGAGGGAGCACCGCTCAGAGTGGGCTGATTTCAGTGTTGATGCTTATTCTGCTGCATCACTGAAAGCCGGCACCT
ATGCCTATCCAGGGATGAGGCCTACAAGATTTACTGGCAGTCAAATAATTATGCCTCTTGGTCATACAATTGAACATGAAGAGGTAGGTTTGCATTCCCT
TAAAAATTGGATGAAGGATGCATATTTGCTTTGGGCCAAGATTTGTTTGACATATGATATATTTACATATTATTCAGTAGAGTATGTCAGCAATTTATGG
TCTGATCTTTTTGGACATTTGTAATTGTAAGCAACATTACTGATAAAATTGTATTTTCACTACAGATGCTGGAAGTTATTAGGCTGGAAGGTCACTCTCT
TGCTCAAGAAGATGCTTTTGTTTCTAGGGACATTCATCTCTTACAGGTGATGCCTCTGGCTTGTTAAGAAGCTGTATTAAATTCTTTTTTTGCATAAGTT
GTGTCACATCAAGTGTGAATTTGTCAACTTCAGTACAAAATTATTTTTCATCAAAGATGTGAATGGTTTTTAGTATATCTTGCAGTATTTCAGATTTTGA
ACAATACCATAAAAATATACCTCAATCTTTAGATTACGATTTCTAGATTACAACTTCAATTTAGTTTTAAAGTGCTACTTGAAACCTTTGCCTTATAATT
ATGCTCATTCCTGTCAACGCATTGTTGCCTGCCTTCTTGGCATTCGTTTGTTTATAGTTCTTTTCTATGCATTTAAATGATGCACGAACGAATATAATTA
ATTTAGGTAGGTAGGTTCTAAGGTGCTCTTTTGTGTTTTGTGTTATCTTTTCTGCAGATATGTAGTGGGATTGATGAGAATGCTGTGGGGGCTTGTTCTG
AGCTTGTATTTGCTCCAATTGATGAAATGTTCCCCGATGATGCTCCATTGATTCCTTCTGGTTTCCGCATTATCCCATTAGATTCAAAACCAGTTAAGTT
TTGTTCCTCTGTATTTTGCTTTCTATAATCTCTACCGTGCTTTATTTTTTTCAGCTCTTTACATCTTCACTCAAGCTTAGCGCATGTAATGACGTAAAAA
GTTCATATTACTAAATTTCACTTGCCCCCAAAAGAACACAAGATATAATACACTCTTAAAATTGGGGATTTTTAATTCAAAACAGTAACTGAAAATGTTC
TATCTGCTAGTTAAGAGTGGACCTACTGTTGCCGTTGTCCATGTGTACCCCTTCTGTAACATTACATTGTTCTTGTTTTATAGGGTGACAAAAAGGAAGT
TGCTACAAATCGGACCCTGGATTTGACATCTGGTTTTGAAGTGGGTCCTGCAACAACTGCTGGCACAGATGCATCATCCAGTCAAAACACTCGATCAGTG
TTGACTATTGCCTTCCAGTTCCCTTTCGACAGCAGTCTGCAAGACAATGTCGCAGTCATGGCACGTCAGTATGTCCGCAGTGTGATTTCTTCCGTGCAGA
GGGTTGCCATGGCTATATCACCATCTGGTATAAGCCCATCTGTTGGAGCTAAACTTTCTCCTGGTTCTCCAGAGGCTGTTACACTAGCTCACTGGATCTG
CCAAAGTTATAGGCGAGTCTACCTATCTAGCTGTTTAACATTTTCATCTCAGTAGTTAATACAAGCATGCTATTTAGTCAAGTATTCTAGTTCATATTTA
TTGTCGAAAGGAAATATCTAATACGGTTTTTCCCCTATGTTTTTCCAAAATCAGTTACTATATAGGGTCTGACTTACTGAGATCCGATTCTCTTGTGGGT
GACATGATGCTGAAACAACTGTGGCATCATCAGGATGCAATTCTATGCTGTTCACTGAAGGCAAGCAAGCTTGTGTGATTTCAATTCATTTCATTTCAAA
GTGATATCAATCCTTTTGTTCATAAAGGAAGTTGGGAGGGTTATTTTTTATGATAGCCCTTTAATTCTTATCACATGAGACTAATGTGATTCTTCTCCCT
TTGATATTGCAGCCATTGCCAGTGTTCATATTTGCAAATCAAGCTGGCCTTGACATGTTGGAAACAACTCTAGTAGCTTTACAAGACATCACATTGGATA
AAATATTTGATGAGGCTGGACGCAAGGCATTGTGTACAGACTTTGCCAAGTTAATGGAGCAGGTGATAATTTCTAGTGATCACAAAGTTTTCAAGTTACA
ACTACATTCTCATTTTGAAAAGGGCTGAATTTTTTTCTGCATTGTGTATTCTTCCATCAGGGATTTGCTTATCTGCCAGCTGGAATCTGCATGTCGACGA
TGGGACGCCATGTGTCATATGACCAAGCCATCGCATGGAAAGTGCTTACTGGAGAAGACAACACTGTTCACTGCCTGGCTTTCTCTTTCATAAATTGGTC
ATTTGTATGAAAATCCAATTCGCGTGCCCTGCTTTTTCCCACTTGAACATAAAAATGAAAGGGTTAAAAGGGAGACAGTCAAATTTGGAGGGAAAAAGAA
GTCCTAAATTTTTGTATAACACATCAGGATCAGGTATGCATTTAATTCGATTTAATTTATTTCTTATTTAGTGCAGAAACCAAATTGAATTAATCTTGTA
AATTATTTAGTGCTAGAGTGAAGTTCAGACTTGAATGACACATGTTGAGTACTTTGTTTTTGTCTCTACTATCTTTCCCTCGACCTTAAGCTCATACACA
GAAGAACTTGTGTGATGACAAAGCGCGTTTGTAATGTTTATTCTTACACAATCACAGTTCTGACTTGTGTGTCCAACGTAGTACTATATATTCTTACTGG
AGTACTTTGTCTTTCAACTCGAGTTAAGCATTAGGGTACATTTGTATCTGAAGTACTATGCATTTGTACAACCTATCTGTATTTTAAGATTGCTAAAGTT
ATAAACTGAAGTGTTAAATTAATTACACATCACTAACGATGGTGGTAACGTATGTGAAATAGAAAGAGAATAAATGGAAAATAGTTACACAGACCTTTTA
T 


>Gmhdz62
ATTTGCATTTGCATTGCACCGTCAACTCGCAAAATATTTATAAGTTTTATACTACACCAAACCAAAAAATATGCTGCGTCTCTTTCTCTCTCCCCTCTCT
AGCAATTACACCTCTTTTGCCCTCCATTAAATGCAATTGCACCCTCTCAATACGCTCTGCAATTACTCTTCGCTGCCACATTTTCCTCCATCTGTTCCCC
ACTTCTCTCTCTCCTTCAATGCCCTTGTCCCTCTCTCTTCTTCTTCTTCTTCTTCTTCTCACTTTCTCTCTGTAACACCTTCTCTTCATGATATAGCTTC
TTCACCTTTTTTTTCTTTCTTTTCTTTGTTACCATATATAAGTAAACTAGATTCCATAACTGTCCCAAGCCCTTCCTTCAAAAGGGTCCTCTCTTTTCAA
CCCAAAACAGATCTACACCTTCATCTTCCACCACCACTCTCACTGGTAAGTGCTAAAAAATATTGATAATAAAAGCTTCTGTCGCAACCAGGGTCGCGGC
GTGTTTGTGTGGAACATTCATGTTTTGTTAAGGTTCTCTAAGGTCACATTTGTTTTTTTTTTTTTTTAAACGAAACTAATGAAGCTGTTTGGTACATTTT
GTGAGTTCTACTAACATTTTCCGGGTGAGTCGCTTGCAGCTAGGGCTGTGAGAAAAGGAACGTTATTAGGTCTGTAAGAAAAAAGAAAATATCCTGAAAT
ATAGGATGCGTTGTAGGATTCTCCGAGATCTTCGTGTTGTTTTATTTTATAAATAAAAAAGTTTTGATTTTGTTTTGTGAAAAGGCAAAAGATCAGATAA
GGGTTACAATATTTCTTTTCTTTTTTATTCTGTTTACATATATTGATGATATATATATGCATAGCGTATATTTGTTTCGAAATTTTGATAAGTTTTTATC
TTTTTAATTTTTTTTCGGCCGTTTGTATAACTGAGTTTTGTAGTAACACACTGACTCGCTTTGACATTGTCATCTGACAGAATCCAAGGGCTCAACCTCT
TAAGCTTTTTCTCTATCCAAGAACCTCTTAAGAGAGAGAAAGAATAAGAGAAAGAGAAAGTGAGAGAGCCAATTCTACATTTGTTGGTGGTGGTTTTTGA
GGCATGTGAAATATGCAAGCCGGTATTATGATGATTCCGGCGAGAAACATGCCTTCGATGATAGCAAGAAACAACAACGTTGTAGGGTTTTTTGGATCAT
CTGCACTTTTCACTCTTGCCCAGGTCGGTGCTTTTTAACTTTTCACCTTCTCTTTCAACTCTTTTGACTCTTACCTTTTTATTTTTTTATTTTTTAACCT
TTTCAAATTTTCACTTTTTTAACGCTCTCTCTTTTGAATCACAAATTAAACAACCCTTTTGTTTTGTACAACCAACCAGGCCAAATATCCTTCTCGATAT
TACAACTCCGCGTTTTCCCCAAAACTGCGTTATTTTCTCCATAAAAAAGTCAAAAGAAAAAAATTACACGTTTTTTTTATAAAAAAACAAGAAAGAAAAG
AAAATAAAATGTTGATGTGTTTGTGTCTTTTTCTCTGAGAGAGAACCGTACTATACTACATGTGTTTGAATTGTGTTTTGTTAGATTGAGAAACTATAAG
CCTCTCCGGAACCTTAAAAGATCTATAGCAATAATAATGTTCCAGCCGAACCTGATGGACGCGTTGGAGATGGGTCAGAACACTTCCGAGAGTGAGGTTC
CTCGAATCCTAGAAGACGAGTTCGACAGTGCCACCAAGTCCGGTAGTGAAAACCATGAAGGTGCCTCTGGTGAAGACCAAGACCCTCGTCCCAACAAAAA
GAAGCGTTACCACCGCCACACCCAACACCAGATCCAAGAAATGGAAGCGTAAGTTTTCCCAAATAAACCCCAATTTCGTGATATTTTTTTGATACCAGAA
ATAGTTCTGTTCATGTCAGATAAAAAATTCTTTTTTGAGTATTTAAGTTCAAACTTAAACTTTTGGTTAAACTGGAGCAAATAAAAAAATTGGATGAATT
TTGTTTTGCAGTTTTTTCAAGGAGTGTCCGCACCCAGATGACAAGCAAAGGAAGGAACTGAGCAGGGAGTTAGGGTTAGAGCCATTGCAGGTTAAGTTTT
GGTTTCAGAACAAGCGTACTCAGATGAAGGTATATTTGTATATCTTTGGTGCATATATAGTAGGTTTTGCTTTTCTATTTTTGTGAGTTGTTGGTAAAGG
GGGTGATGGAGTTTTGTTGTTGCAGACACAGCACGAGCGGCATGAGAATACAAATCTCAGAACCGAAAACGAGAAGCTTCGAGCAGATAATATGAGGTAT
AGGGAGGCTCTTAGCAATGCTTCGTGTCCTAATTGTGGTGGACCAACCGCTATAGGAGAAATGTCATTCGATGAACATCACTTGAGGCTTGAAAACGCAA
GGCTAAGAGAAGAGGTACATCAATTAATTAAGTAGAGCTAACATTTTATGTGTGTGACACACTATGTGTTTCAATAATTCTATGGCTACTATTCGTTGGT
CCAAGTATGGACCTTAATTAAAATAAATATTAAAAGAGCATGCATTGTCCTTTTTAATGAGTGCATGCACCCAATTCAACTCATATTATATATATTAGCA
ATGACCTAACATGCCCAACAGTTGCAAACCCCAAAGGGATAGTTTTTTTTTTTCTTCTTTTTTCTCTATTCTACTTGAAGTCAATTTTGTTCGAATTGGG
TGGGACATTTGATTATTTCATGACATTTTTTGACTTTTTGATTTATTTATTTTCAGATTGATCGCATCTCAGCAATTGCTGCAAAGTATGTAGGGAAGCC
AGTGGTGAACTATTCAAATATTTCTCCTTCTCTCCCTCCTCGTCCGTTAGAACTAGGGGTTGGTGGTGCTGGTTTTGGAGGCCAACCAGGGATTGGTGTG
GACATGTATGGAGCTGGGGATCTTCTTAGGTCAATTAGTGGACCCACTGAAGCTGATAAGCCAATAATCATAGAGCTAGCTGTTGCAGCTATGGAGGAGC
TCATTGGGATGGCACAAATGGGTGAGCCTCTTTGGTTAACTACCCTTGATGGCACATCCACTATGCTCAATGAGGATGAGTACATTAGGTCTTTTCCTCG
AGGGATTGGTCCAAAACCTAGTGGCTTCAAATGTGAAGCTTCAAGAGAAACTGCTGTTGTTATCATGAACCATGTCAACCTCGTTGAGATTCTCATGGAT
GTGGTATGTTTCTATTCTCTTATTCTATTTTCAAAAAGGTTTTGTGGACACCATTCAGGTGTCTTCCCTGGAGAGAAAAAGAAAGAAAATGTTCAAGGTA
CACGTATGGGTGGAAAGAAGAGAGTCAAAGAGAAAAGTTAAAGGAAGAAACTAGGACTCATAAATATAATAAATGATGTGATAGAAAATGAAAAGAGATA
AAAAATGATAAATGTGACTAATATGATGTTGCAAGAAAAGAAAGATCAAAGAAACTGAGTGTTAATTAAATGTATGTTTACACTCGTAAGGTGTTAAAAG
ATTGTAGTTGTTATACATTATTATTTGTCTATGTTGTGCTCCTGAAATGTGTTATTTCAAGCCCTTATTTCTCTGGACTTTTACATTTGATTTCTTTGTT
CTCTTCAGAACCAATGGTCCACAGTGTTCTCTGGTATAGTCTCAAGAGCCATGACTCTGGAAGTTCTATCAACAGGGGTGGCTGGGAACTACAATGGTGC
CTTACAAGTGGTACATATTTACTATGTTAAAGTAGTTTAATTAACTTGCAAGCAATTAGAGATATAAGGCTGATTGAATAATTAAGAGAAGAAAAGGAAG
GAGCAGAAGGTCGCGGGTTGAACCCCTCCTACTAGTAAAACTAACATTTTAATAACTAACATTTGTAAAAAATAAAAAAAATACAAATGAACCTATTGTT
TGTTTCTGCAGATGACAGCAGAACTACAACTACCTACACCACTTGTGCCAACTCGCGAGAGTTATTTTGTGAGGTATTGTAAGCAACATGCAGATGGGAC
TTGGGCAGTTGTGGATGTTTCTTTGGATAATTTGCGCCCAGGTCCTTCAGCCAGATGTAGAAGAAGGCCTTCTGGTTGCTTAATTCAAGAAATGCCAAAT
GGCTATTCAAAGGTATCAGACACTAATATAATATACATGGTAGTTTTGTACATGTTTGTCTTTTATTTGTATTTTTCTTCAAAGGTAAGGTTGTTGAACC
AGTGACACCGGTTACACTGACCTTTCCTATAACCTTGTGCACTAGGCCGTACCTTTTATTTTATTTTTTTCTGTTAATTTTTTTTTATCTACAAATATTC
TTAGTTAATGTTGGCTTAGTCTGTAATCTCTATTTATTAGGTCACATGGGTTGAGCATGTAGAAGTGGATGATAGAGGTGTTCACAATCTTTACAAGCAG
CTTGTTAGCTCTGGACATGCATTTGGTGCAAAACGTTGGGTTGCAACCTTAGATCGACAATGTGAAAGACTCGCTAGTGCCATGGCAACAAACATTCCCA
CTGTAGATGTTGGCGGTATTAATAAAATACTTATTCTCTAGTTTTACACATTCTTTAGTTTTGAAAAAAAATAAAACATTCTTTTTAACACACTGTTTTT
TTAATTAGTTATATTAATTATAGGATAATGATATCACAAACATTCTTTTGATATTCTTTTTTTATCTCTCTTTATCATAGATATTATATCACATGGCAAT
GGTATATATATTTTTCAATCTCTCTCTCGTCAAGTGGCATAAAGGTGTTCATACATGATGCATTATTCTTAATTAAAATTAATTGAAACTCTTAAAATCA
AATTAACAATGAGATTCAAATAAAATGAGATAAATAACTTTTTTTTTATGAAAACTACTTTAGTAATATAAAATGTTATTATATTGTTTGTTATTCTGTA
CTTATAAAATTTAGCTTATGATAATGTTTGAAAATAGTGTAGCTATTACAAAGCACACATTGGCACGTTGCTAGCATTCCTAAAAGTCTTTGATGGGGAC
AATTTTGTATCTTAAAATTAACTTTTGATTCTTATATACTATGGTACTATAGTGATAACAAACCAAGACGGGAGAAAGAGCATGATGAAGCTGGCTGAAA
GAATGGTGATAAGCTTTTGTGCTGGAGTGAGTGCTTCCACTGCTCACACATGGACAACACTCTCTGGGACCGGTGCTGATGATGTAAGGGTTATGACCAG
AAAGAGTGTGGATGACCCTGGAAGACCCCCTGGCATAGTTCTCAGTGCTGCCACTTCTTTTTGGCTTCCTGTTCCACCTAAACGAGTCTTTGACTTCCTC
CGTGACGAAAACTCTAGGAATGAGGTATGTGCAAATTTTTTTAAAAAAAGGCTAAGTTAATAGCGTTTTAGGGTCCATTATTGGGTGTTAGTAGGCCCAT
TATTAATTAATAGACAACCTTCATCTGGTAATCTTGCTTACTTGATGGATTTATATTTATTAATTATGATTTGACTTGCCTATTTTTTTCACCAATTATC
TTCTATCAAATGCTTTGGATTACATGCATATCTTTTTCACATTGCCTAAGACAGCATGATAGATACTCCTCCTTTTCAATAAAGGCCCGGGATATGCTAA
ATGAAAAAGTGTTAGGTAGAATAACGATAGATATCTACTTTTACACAAACAAAGCAATTTACATTTAGCTGGTGTTTATTATCTAATTGGTCCCATTTCA
TTTTCTGCTCACCTATGTTCTGAATCTATTGATGTAACGTGATTAATTTATGTCAACAAAAATGTGTACCATGCATATTTGTGTTAGATAAGAAATTCTT
CATTTTTTTTCTTTTTTACGCACGTCTTTTCACAAATTAAAGAGCATCAACTTCTATTGGAAAAAAAATTAAGTTCAACGGTGAACATATTAAGTCAATG
CGATCTTAACAAAACTTATTTTTAATTAAAAAATAGAATTAAGTTAATAAATCAAGAGTTGCTCTTTGACTACAAGCAAGTGCTGTTACAAAATAAATGT
TATTAATTTTTAAAGAATTTAATTAGAATTTGCTTTATATTTCTTGAATTTTTTGTAAAAATTATTTAAAAAATTTAATTATATATTTTTATATTGATTA
CTACATGAAAATTAAATTCATTCTAAAAATTATAAAGCATATGTAAGCATGTGTTTGTGGGTCAGTCCTAATATCTTGATCTTTATTTCTATTTAGATTT
AATTTGTATATTGTTTCTTTGTCATTTTAACATTTTCAACCCCTTAAAACGACAGTGGGACATTCTTTCCAATGGAGGAGTTGTCCAAGAAATGGCACAC
ATTGCAAACGGAAGAGACACAGGAAACTGTGTATCTCTACTTCGAGTAAATGTATGTTATATATTATATCTTATATATGTATATTCATTATTTGTCAATT
TGAAACATTCCCAGTAAATTAAACTGAGTGAAGTGTGACTAATTAACTATGTCATAACCTTGTAGAGTGCAAATTCGAGCCAGAGCAACATGTTGATATT
ACAAGAGAGTTGCACCAATTCAACAGGCTCTTTTGTCATTTATGCTCCGGTGGACATTGTTGCAATGAATGTGGTTCTAAATGGTGGAGACCCAGATTAC
GTGGCACTTCTTCCTTCAGGGTTTGCTATTCTCCCTGATGGAACCACATCGCATAATGGAAGTGGTGGCATTGGCGAAACTGGCCCTAGTGGTTCTCTCT
TAACCGTTGCGTTTCAAATATTGGTGGATTCTGTTCCAACCGCGAAGCTTTCTCTTGGATCTGTGGCCACTGTGAACAATCTCATTGCATGCACTGTTGA
GAGAATCAAGGCTTCTTTGTCTGGTGAACCTGCTTGATCAGAGCTTCAAGACTTTTGGATTCTGCGGTACGTTCATGATCATGAAACCTATTCAAGCTTT
ATTAGCACACGTGCACCTGTGCACGCACTTTTTTTTTAATTTCTTTGATTTTTCACAACACCTTGATTTTAGGGGTGTTAGGAACTTGTTTTATGCTTCC
TAATGCATGTTGGGTTTTAAGAATTTTTATCAAACTATGTATACATGCTTGGAGAAGGGTTTATCTAAATTAAAGTAAATTAATTTTTTGAATTCAGAAC
TATAATATATGTCATCATATATAACAGGAAAAAAAAGGTTGGTGGAGGTGTTAACTCTGTCACACTTTGATAGAAGAAAGAATATTGTAGATGTCATACA
TGATTGGATAAGAAAATGAAATAAAGAAAAAGGAGTTAATGGGGTATTTAGAATATAGAAATGTTCATTAATCATGCATTACTTTTAAATGATTTTTTAA
TATTACATTTTTTTCAAACCCCTAACTATCAATTATTATTTTTCAATCTCTTTCTTCTTATCGTATGATATTTTTTTCTTCTTCTATCTCTTTCACATTA
AGTGTCAACTAATGATTTAGATATCTAAATTTCATTTTGCTTTGTATATGAAACTCTTCAACCTATTCTTGCTTCTACTATTCTACTAATTTTAATGTTT
TATTTTACTTGACAACTCAGTTGCAGTTTACAAGAAGGATCAACGGGACGCATTGCATTGTGGAAAATTAAAAAGTTGGTGTTGAACCTCGGCTTATATT
ACAAAGACGGGGAGAAGTCAAGAGCGCACCTTGCATGATTCCTTCTCAGTGCCCCAAAAGAGTTCTGAGAGGATTAAGGTTCGGGAATTGACTTCCCTAG
CTAGATATAGTAAACGTTAAGAGCACATTTTAAGATCTTGCTACCCTTTACCATTTCCAAGACTAAAATATATATATAGCTAGCTAGGATTAACCTTTTG
AGTAACTAGGGTTTAACATTAATGTAAAACTCTTGTCTTTTTCAATATCTGATTTTGTGTGATTTAGAAGTAGTAGCACCGGCACTAGTTGGTGGGAAAA
TTTGCATTTAGTACGCAGTCTAATCTCACCAAACCTCCTTTTTGAATAGGTTTTG
>Gmhdz63
TGGCTCACCATTAAATGCAATTGCACCATCTCAATACCCTCAGCAATAACTCATCGCTGCCACATTTTTCTCCATCCGTTCCTTCTTTCTCCTCCCTTTT
CTTTACTCCTTCAATTCCTTTGTCTCTGTCCTCTCGTCTTCTTTCTTCTTTCTCCCTTCCCAGTTTCTCCCTTCAAACTAAGCCTTTTCTCATCACAACA
ACACACACACACACACATCAAGCTTTTTTCATGGTTGCCATATGTAAGCAACTTTATTTCCATATCTTCCTCAGCCTTTTTCTATCCTATGAATCCTTGA
AAAGGGTCCCTTTTTTGGCAACAAGCTTAGCCCCAAAGCAGATCTAAATACTCATCTTCTTCTCTAGCTAGCTATATATCTTCTGCAGAAACTACCACCG
ACTGGTAAGTGGAGGAGAAATCTTGGTACATGTTGATTTCATATATCATATATATCATTCACACACCTTTAAGATCATTGATTTTGCGAAACCAAACCGT
TCATACTGTTAACAATTTTTTTTCTTTTTAAATTCTTAATCTTTTTTGGGTGCATATAGCTAGCTAGGGTTGCTAGAATGCGGAAGGAACGGTAGGTTTT
CCATATATATATGCATGGAAAACAAGTAGCTTAGTTGGATTCCACAAAATCTTTGTGGGGCTTTTTTTTTTTAATTTTCATTTTCTGATTTTGCTTGTCC
GGAATTGCAGAATCCGAAATTGTCAACACTTTGTTTCTGTGCATTATCTTTTACCAGTCGTTTCTGTGCATTTTAACATGGCATATACACGCGCGATGCC
TTTTAATTATTCATTTAAAAAAAAAATAGACATGCGAAGTCACGTTTTTGTGGCTGGGAGTTTCATTTGGCTTATTATGTTAACATGTTTCCTTTTTGAA
GTGACCTTGTCAGATTCTGAGAAGAAACAGATCCTGAGAAGTTTTTTCAACCTAAAAGGGTCTCAGAAAACACAACACTGGACACGAGAGAGAACTGAAG
GAGACGGATCGAAATTCTCTAGAGTGTGAAATATGCCAGCTGGTATTATGATTCCAGCAAGAAACATGCCCTCGATGATTGGAAGAAACGGAACCGTTGG
TGGCTTTGGATTATCTTCAGGGCTCTCTCTTGGCCATGTTAGTAATTTCTTCATCTCTTTTTCTTCTTTTTTGCTTCTTCTTCCATCTCTCGAATTTCTC
CCAATTTTTGTCACAATTGGGTTCTGATTCTGATGACAATTTGATTGATGTGTTGTTCGGTTTGCTCAATTTGACTTTTATCCTTCAAAAAGGGTCTTTG
TTTTTTCACAAGTCAAAATTGGTCTTAGTGTGAAGCCAAGCCGGCCGGCTCAAAACTCTCTCTTGTATTCTTCTCGTTATTCGCAAAACGCGTTATTCCT
TCTCACTGTTTGAAGCTACTACTTGCTCACTTTCCCCCAAAAAAACGTATCAACCTAGTCAAAATCCTCGTGTTTTCTGCACAACTCTTATACTCCAAAT
AATAATTTAAATTATCCCATCAATTAGTCCTCCCTAGCTATGTGTTTACACACGTGAATTAGACAGAAAGCAAAAAACAAACAGAAAAGTGTTGTTGTTT
TATATATGCTTGCTCTTTGAGTGTACTGCACTGTACTTTATACCTGGTATTATTGTATTGTGTTAGATTGAAAACCATAAGGCTTCGGAATCTCAAAGAT
CTGTAGAAATGTTCCAGCCAAACCTGATGGAAGCTGGTCAGCTCCACCCACTGGACATGCCTCAGAACACTTCAGAGAGCGATGTCCCTAGAATCCGTGA
AGATGACTTTGACAGTGCCACCAAGTCAGGTAGTGAAAATCTAGAAGGTGCTTCCGGTGAAGACCAAGACCCTCGTCCCAACAAGAAGAAACGCTACCAC
CGCCACACTCAGCACCAGATCCAGGAGATGGAAGCGTAAGTCACCCAAAATATACCCATCTTTTTCAATGTAACTTTTTGTGTCAATCCTGTTAAAAGCC
GAAAATAAGACTAGTATGAGGATTGACTTGAACTCTTACACGGCTAGGGTTCAAACATGAGATTGACTTGAACTCGAGAGTTCAGATTACTGATTGAACT
GGAATAATCTTGTGTTAGTTGTTTATGCACATTGGTGTTTTTTAATGGAATTCAATTTGATTAATTTGTTTTGATAATTTTAATTTTTTTTCTTCTTCAG
GTTCTTTAAGGAGTGTCCGCACCCTGATGACAAGCAAAGGAAGGAGCTGAGTCGAGAGTTAGGGTTAGAGCCATTGCAGGTTAAGTTTTGGTTCCAGAAC
AAGCGCACTCAGATGAAGGTACATAAATACACGTGGTTTTTGCTTCTTTTTTTGTTTTTGTTTGTTGAAAAGTGAAAAAGGCTTTGAACCCTTTACGCGT
GTGTTGTTTTTTGTTACAGACCCAACATGAACGTCATGAGAACACACAGCTGAGAACTGAAAACGAGAAGCTTCGAGCAGATAACATGAGGTTCAGGGAA
GCTCTCGGCAATGCCTCGTGTCCTAACTGTGGTGGACCAACCGCTATAGGGGAAATGTCATTCGATGAACATCACTTGAGGCTCGAAAATGCTCGCCTGA
GAGAAGAGGTACCACAATTTGGAAGCTGCTCCAACTTTGCACTGAGAAACCTTTTTTTTTCATAAATAACTAAAAAAAACATCATCTTAATTTCACTTCA
TTTTCATATATACAATTGCATAAGAATATTAACAAGGTTTTATCATTTCTACTATTTGTTATACAAATTTTTAAGAATAACAAATAGATTAAATTAAATA
GAATGACATTTTCATAATTATTAGTAAAATTGAGAAATAAAAAAAATCCTAAACTCATTGGACCAACTTGGTGATTGGTTTAAGTGGTAAATGTTTAATT
ATCTTTAAATAAAGTCTTAAATTTAAATCTTTTATATAAATGTTTGTCATTTAAATATGATTGTCTCTGATAAAAAATACATATGATTTAGAACCAAGAG
GATAGTTAATTAGTTGAGTGTTTTGTTAATTCTTATATATGTTGGTGTTAATGTCAGATTGATAGGATATCTGCCATTGCTGCAAAGTATGTTGGGAAGC
CTGTGGTGAGCTATCCACTTGTTTCTCCTTCATCTGTTCCTCCTCGTCCACTAGAACTTGGGGTTAGTGGTGGTTTTGGTGGCCAACCTGGAGGCATTGG
AGGGGACATGTATGGTGGAGCTGCAGGAGATCTTCTAAGGTCAATAAGTGGACCTACTGAAGCTGATAAGCCAATCATAATAGAGCTTGCTGTTGCAGCC
ATGGAGGAGCTCATTGGAATGGCGCAAATGGGTGAGCCTCTTTGGTTGACTACCCTGGATGGCACCACTGTGCTCAACGAGGATGAGTACATCAGGTCTT
TTCCTCGAGGGATTGGTCCTAAACCCGTTGGTTTCAAGTGTGAAGCTTCGAGGGAAACTGCTGTTGTTATCATGAACCATGTTAACCTTGTTGAGATCCT
CATGGACGTGGTACGTTTATGGGAAGAAATTATTATATGATTTGGGACTATGATCATGTGGTTATGGTTCTAGTCAATCTCTATATGACACTGTCAAGTT
AATAAAATTCGACTACATCTTATAACATGGATAGAGATTATTTAATAATTTTGTGTATAGGCTGCTTAATTAATTTCTTTCCTCACGTTATTATATATTT
AGAGATTCTGCAAAATTTTCATTTATAGTCTTTTACACTAATTATATATTATGTCGTGAATTTAAGAATCAATGGTCCACGGTGTTCTCTGGCATTGTCT
CAAGAGCAATGACTTTGGAAGTGCTATCAACAGGGGTGGCGGGGAATTACAACGGTGCATTGCAAGTGGTATTGTATTTCATTGAATATCTATTCTTATA
TGAAAAATATGTGCAACATAGTACATAGAATTTGTTGACATCCATTATCTTTTTGTTATATATGCAGATGACAGCAGAAGTGCAAGTACCTTCACCTCTG
GTGCCAACTCGAGAGAGCTATTTTGTAAGGTATTGTAAGCAGCACGGTGACGGAACTTGGGCAGTAGTGGACGTGTCCTTGGATAATTTGCGTCCTAGTC
CTTCAGCCAGATGTAGAAGAAGGCCCTCAGGTTGCTTAATTCAAGAAATGCCCAATGGCTACTCTAAGGTTAGGATTAATACACCATCGTAGAAAGAAAA
AAAAAATCTCTTTCTTAAGTGGTGTTTAATTAGTTGCTACACATACATTTTTTTTAACTAGCTTGTTAAATGTATATTTTTAAAATGGATAAAGAAAGGA
AATATGAATATGAGACAGATGATGTGGTTGCATTTGGCATTTAATTGATTTTGTTGTCAATCTCATTGCCGTAGGTCATATGGGTTGAGCACGTAGAAGT
GGATGACAGAGGTGTCCATAATCTATACAAGCAGCTTGTTAGCTCGGGGCATGCATTTGGTGCAAAACGTTGGATTGCAAACTTGGATCGACAATGTGAA
AGGCTTGCTAGTGCCATGGCAACAAACATTCCCACAGTAGATGTTGGAGGTATCTATATATCAATGAATTCAAACTCATTCTTTTTTAAGTAATTGACCT
TATAATAATATTCTAATTGATGATTAATTTTAGTAATAACAAACCCAGATGGGAGGAAGAGCATGTTGAAACTGGCTGAGAGAATGGTCATAAGCTTTTG
TGCTGGAGTGAGTGCATCTACTGCACACACATGGACAACACTTTCTGGAACTGGTGCCGATGATGTAAGGGTCATGACACGTAAGAGTGTAGATGACCCA
GGAAGGCCTCCTGGCATCGTTCTCAGTGCTGCAACTTCTTTTTGGCTTCCTGTGTCACCAAAAAGGGTTTTTGAATTCCTCCGCGATGAGAACTCCAGAA
GTGAGGTAACCTAGTAATTAATGACGCATTGATCAAACTATAGGCAACAATTATGCACCAATGATTGTCTTCTTATCGAATGTTCTAGGCTGCATTATTG
TGTGGTCTTAGGTTACTAGACTTGCTTCATTTAGTAAAATTGCCTAGTTGGGTGTCTGATGTATGTCTCTATGTTGATATGTACTCATCATTTTTAGTTA
TCATACGTCAAATTTCTACTCTAAGTTATCTCATCGATTACTTTTTGAATTGCAAATATCTTTTTCAAATTGCCAAAGACAAGTGATCTTGAAGACCATC
AAACTTCGTTCCATATTATTTTGTGTCATTTTGACTTTTCACCAATCAATTTTAACGGATAATCAGATGTAATCCCCTCGGTAAATTAAAATTTTAAATT
ATGTTAGACTTTCGTATCTTACATCATGTTGTTTTCTCTAAATCGTCCTTAATTTTAAATGAAAAAAAATAATGATAAATGAATATATATATATATATAT
ATATATATATATATATATATATATATATATATATATATAAATTTTGATATGTCTTATTTTTATTTATTTATTTATTTATTTCTTATCACTGGTTATACTT
ATATTTCTCTATTGTTTTCTCTTTTTTTTTTCTTTCACTATGTCAAATAGTATGAAATCTCCATGCATCTTCATCCAACAATAAATTAAAAAAGAAATTA
GTAAATGGAAGATTAATTGGCCATTTTCCAAAAAAAAAAAAAGTAATATTAAATGAGCAAAAGGGTTTCTTGAATTAGAATTTCATGTGTTTGTCGATTA
ATGTTATCTCTTCATCTCATCTTAATTAAATTGGTTTGTTTTTGTGATTCATCTAACTTTTTCAACCCTTTGGAAAATAGTGGGATATTCTTTCCAACGG
TGGAGTTGTTCAAGAAATGGCACACATTGCCAATGGCCGAGACACTGGAAATTGTGTCTCTCTACTTCGGGTGAATGTAAGTTGACCATACCCTATAGCC
ACATTTACTATTCATCAATTTCATGAAATCTTTCTTTTTCATTAATTTCTAGTCAAACTAAAGATATGTTTGTTTACACGTACGTTGCAACCTTTTTCAT
TCTTTCCAATGAATGAAACGCATAGGTAAAAAGTTGTTTCTTTTGCGTTCTATGCCTAGGAAAGATGCAAAGTCCATTGCAAACGTTTAAGCAAACATGC
ACTAAGTGAATAAGTTTGACTAACCTAAGTTTCTAATGGTGCATGCAGAGTGCGAATTCAAGCCAAAGCAACATGTTGATATTACAAGAGAGTTGCGCGG
ACTCAACGGGATCTTTTGTGATATATGCTCCTGTAGATATTGTGGCAATGAATGTGGTTCTGAATGGAGGGGACCCGGACTACGTGGCCCTTCTCCCTTC
AGGATTTGCTATACTCCCAGATGGGACCACTGCACATGGAGGTGGCATTGGTGACATTGGACATGGTGGTTCTCTCTTGACTGTGGCATTTCAAATATTG
GTTGATTCGGTTCCAACGGCAAAGCTTTCTCTTGGATCAGTTGCTACTGTTAACAATCTCATTGCCTGCACTGTTGAGAGAATTAAGGCTGCTTTATCTG
GTGAAGTTGCTTGACCTAATGGATTATAGGTAAGAACGCCACACTATCCTATTTTTTTTCACACTTTCTTAACTACTAAATGAGTCTTATATCTCCTAAG
TATCCAATTAATTAACACTCTTATCTAAACATTATACTACTATGTACTCCTCAATGTTTTTTACAATTTGCACTTGATTCTGAGTTCTGACTCTTCATTT
TCATGGTCTGTTTATTATTATTTATTTATTTATTTGGATAAATCTTGAATGGTCTCTTAATTTATATGTAAACTTGGATGCAGTTTAGAAGAAGGATAAA
GGGGTGCATTGCATTTTGGACAAATGGGAGGTGTTGGGAACTTCGGCTTATACCAAAAAGGATGAGAATTGAGAAGTCAAGAGCGCACCTTGCATGATCC
TTTCTTAGCACCCAACACAGTGCTGAAAGGATTAAGGTTCGGGAATTGACTTCCCTGAAAATCGTAAATGCTAAGAGCTTAAATCAAGACCTTAGTACCT
TCTCTCTTCACCTTCAAAGACTACATATTTATAGTTAGTGTTAGCTTTTTCTATGATTATTAGGTTGGAGCTGTGACTTAACCTCTTATGTTCTTTCTTC
TAATGTTTTTTTGTATTTTATAAGATCAAGCGCGCTAGCCTTATAGCTAGTAAATGGGAAGCTTGCACCGTTAGTGTAGTGGTTAAGTTCTCACTACACT
ACCATGTTTGACCCTTTTTAAGGTTTTCAAATGAATGTTCCTTCCAATTTGCCCAATCTCATTCAACAATTCAAGTCTCGTGGTTTATTATTTTGTGTTT
GTTATTTCTACCATAAATATTGTTG 
>Gmhdz64
TCCATGACCAAGACCAAACCCAACAATAAAATCTGTATTAAATCCACCTCTTCCATAAAACCCAACTTTCCCATTTGACTATACTTCGATCATACAACAG
TTCAATCCCTTCTCTCTCTCTCTCTCTCTCTCTCTCTCTCTCTCTCTCTCTCTCTCTCTCAAATGGAAGACAATAATGAAGAATGCATCACTGGGTTATG
TTTGGGAATTGGAATGGGAGGGCATGTTCCAAAGAAGAATAAGCAGAAAGAGAACAAGGCTGTGGCTTGCCTAGACCTAGCGTTTGAGCTTTGTCCAAAA
GGAGAAGAAGCCATTAACGTGAATCTTCATCATCATCATCATGAGAAGGTAGAAAGAATCAGCTTGGAGAGAATCCACGAGTACCCCAATGAAAAGAGCA
CTGATTCTGATAACAGCAACAACAACAACAGATGCAGAAAGAAACTGCGGCTTTCCAAGGAGCAATCATCCATGCTTGAGAACAGCTTCAAACAGCATAG
CACTCTTAATCCGGTATTCATTCATATACGTACAAGAAACCCTTTTTCTCATTTTAATCTGTGTATTTTTCTAAAACCTTATGTATTTGTGTGTATGTGT
AGATATATATTTCATAGGGCTAATACTAATGCTATAACTATTTTTGGTATATTAATTTTATGGAAACTAATTTAAATTGCACGCTGCAAATCGTTAATAT
ATATATATGTGTGTGTGTGTAACGCTATTAATTATTTTTTTGCCTACATGATCATTTGTAACATATATATTTATCAGTTATGTCGTTTTGTTTTACACCA
CGAGGTAAGAGGATTTTATATATGCGTTGGTTTTGGTTCCACATGCAGGTCCAGAAACAAGCACTAGCTGATCAATTGAATTTAAAGACTAGACAAGTTG
AAGTTTGGTTTCAGAACAGAAGAGCAAGGTACGTTAATATCGCACATAGTTTCCGTTTCATTGATCTTATTGCTAGCTACACCTTTGTTTATTCTTCATC
AAGTTGCTTAATTTGCATTAATTATCTGGGGAGAGGGGGTGGGGGGAGAAAAAAAAGAAAGAAAAAAGAAACAGAGTTTTCTACGGTTTTATTTGTTTAT
TTAATAAACTATTTATTGTGTTGACTATATGGATCGACCTAAGGTATGCATTTAATTTAACGAATGAATATATAATTAACTTTTCAGGACCAAACTGAAG
CAGACAGAAGTGGACCACGAGTTGTTGAAAAAACACTGTCAAAATCTAAGTGATGAGAACAAAAGATTGAAGAAGGAATTGCAGGAACTACGTGCACTTA
AGGTTGGACCGTCGCCACTATGCATTCAACTATCCAAAACGGCGACTCTGACAACTATGTGTTCTTCCTGCGATCGAGAATTAAAACTAGTAAATTAAGC
TCGATACAATGAAGGAAAGAACAACATAGAGTTAGAGGGTAGAAATTGATACAATATGATTAGATGAAAGATATTATTGGAATATCAAGCACCGGTTACA
ATACGTAACTCAAAAACTTTCTGATTATAATTAGAAGGAAAAACAGTACATATTATTGTATTCCTCCGGTCCCCACATCACAAACATATAGAAAACTGGG
GCGGCTTAGATACGTATCGTTAGTAATTAGATGTCTCTTATTTCTTCAATTTATACTAATTAATCAAAATTAGCTTGCCATTGTTTATAGCTAGGTTTTT
GTGATTTTTCCCTTCAAATTAATAAGTTATGTGTACATGTGTCATGTGTCTGTTAGTACGGATAAGGAATAAGTTTTTGAATGGTTGAAACTCAAAAGAG
AAATTAAAACAATCCTCTAAGTCCGTCCACTAATTAGAGATTAGGATTAAAT 

>Gmhdz65
GGTCCATGAAAGGTGTAATATATGGAATTTGATGATACTACTACGATTACATAATTTGCATTGCACCTATTATGATTATTATTATTATTATTTATTTTTC
TCTCTCCGCTGTCTGTCTCTCAACCTAAAAATCGCTGTCTTTCGGTCTGCATACCTATCATCAGCACCATCCCCTCTTTCTGAAAACTCTGTCACCATGA
GAGTGAGAGCCAAACTCCTGTTTTCGCCACCACCACCCTCCTAATTAAATCGCTGCATCACAAACAAACACACATACACAAAGTAGTGAAAGAAAAGAGA
AAGAGAAGAGTGAGTCTTCAATTTTCATTAGTGAGCGACCCTCCAAAAACCTTGCATGAATGAATGATAACATCATCTTCACTACTACTACCAAAAGTCC
ACAAGAATAACTCCCTCTTCTTCTTCCTTTCCTTCTACCATGGCTTTCCCTCCTTCTCACACTTTCATGTTCCAAACCCATGAAGATCATGACCCCCACC
AGCTCCATCTGCGTTCAACTTCAACATCCCTCAACGCCTTCCCCTCTTTCCCACCTCATCACTTTCAAGGTGAGAACACACACACTCACACACAACAAAA
CACACTCACCATCATTCCTCTCTTCAAGTGTAATTCCAAGTCAATTCATAGTTACTATTTTTTCCATGCATGTCAAGGTCTTTAAAAACCAGTTTGTAAC
AGTGAATTCAGACATAACATCAAAGTTTTTTTTTTTTTTTTTACACTCTACGCTATTGCATCAACTGTTTTTATCTGTAATATCATGAATCGCAACGAAA
CTGTGGTAACAACCACAATTTGAAACCTTGATGTATATATAGTAATCAAGATTCTAAATTGAGATCACAGTGTTATTGCGGTGCTTGATAATTGTAGTAA
AAGATCCTTAACTCTTTCGTTGAGGTTGAACTCATAGTTGTGGATATTTCTTGAAATCTTGAAAATAATATTAGCCCGGAAATGATTATTCTTTTGTAAA
AATAATATGGGACATCTGATAAAAAAAAAGTAATTGTTTTTTTAAGAATACAAGATAAAGGAAGAAGGCATATTGAAAAAATATTAATGGACACTCCTAA
TAAAGGATAAGATGTATGATGTGATAGAAAAAGAGAGAGATAATGAGAAATAAAAGGTGTGAATGAGGTGTTTAAAATAACAGATGTGGATATCTTTGTA
TCATTACTATGATTTCATTTCAGGTGGTGGGGCAGGTGCAGGAGGTTTTATGATGAAGCGTTCAATGTCGTTTTCCAGCATAGAGAAGAACAACCACAAG
AACAAGTGCGATGAGGTGCACGGTGACGACGAGTTATCGGACGAGGGATCTCAGCTCCTAGGGGAGAAGAAGAAGAGGCTGAGTCAGGAGCAGGTGAAGG
GTCTCGAGAAGAGCTTCGAGCTCGGGAACAAGCTCGAGCCCGAGAGGAAAATGCAGCTGGCCAAGGCCCTGGGACTTCAGCCAAGGCAGATCTCCATATG
GTTCCAGAACAGAAGAGCTAGGTGGAAGACCAAGCAGCTTGAGAAGGAGTATGAAGTTCTCAAGAAACTGTTTGAAGCTGTTAAGGCTGATAATGACTCC
CTCAAGGCTCAGAACCAGAAACTACATGCAGAGGTAATAATTTTATTAATTTATGGTACCATGTGTAGCTAAATTAAAACACAATATACAATTAGATGCA
GTTCTTTAGATGTTTTTATATATCGTTGTTCTATCAGAATTGGAGTTTTCTCTTGGTAATCTGAATAATAATAGTTTACTGTTGAAGTTACTGCAGTGAA
AGTGAAACTTTAATTGTGATTGAAAAATAATACGAAATAAATCTAAAGAACTGCATCTAAGTTTTATTCTTTTTAATAATACTAGAAACATGTCTTGTGT
CCAGTCATTGCTTGTGGAATCTTGAAATCAACCTTATTTGTAGGGATAAGGTTCCTTTTTTGGGTCGTGCTAAATAATTAATGGTTTTGGAGAAATGAGA
AGTTGGAATTTTTCAGATCTCGAGGGATTAATTTTGGTACCATTTGAATCCTGATCTTGATTCAAAATATCCAATTAATAGAGTTTGACGTGACTCCAAC
ATCCAAATGTCTTTTGTTGAATTAAAATTGAATCTTGAATGAAGTACTTTTGTTATTCAACGATTTTTTTTTCATTTTTTTCCACCATAGTTTTATTTAC
TGGATTATGGTTAGCAATATTTTCTGAATGTTCTTATTTGTTTTAGTGCTCTTCCTTTTCCCTTAACAATGAACTTGATTGATATTTTCGTGTTTCAAGA
GACATAGGCTTTTATATATCTTTAATTATAGGAGGATTCCTTTTTCTTTTATTTTATTCTGAGTTTTGGTGCTTCTCGTTATTTAGTAAGAAAACTCCGT
ATCATTGATTGAGTAATGATGATCCCACATGTGTTTAGTGACCAATTTTAAAGAAATTGATTCCTTCATTAACTTTTTGTTGATTGTGAGTTGATCATTC
TTGGGAAGTGTCAGTGTGACAGTGTCAGAACCGAGAACTGGGAATTAATAGTAATCTTTGCTTTCCTTTTTCCATTGAAAACTCTGTGCTATAACTATTC
CACGTTGCTAGCAAGCTATGAAAAAAGACAAAAGGTTGCATTAGATATCCTTCACATGGAACCAGAAAAGCTGTGGTTGAAACACATTAACAAAAACAGT
TTTGGTTTTACACTTTCCACTGTGTGGTGTTGTTGTGTTTGCAGTTACAAACTCTAAAAAGTAGGGACTGCAGTGAAACCGGAACAGTAATTAGCCTCAA
GAAAGAAACTGAGGGTTCTTGGAGCAATGGCAGCAACAACAGTTCAGAAATCAATTTGGATCTCTCAAGAACACCAGTGATGAATAGTCCTGTGTCTTCT
TCTCTGAATGGAAAAACCCTTTTACCAACTTCCCTTAAGCCCACAAGCATAACTCAACTCCTCCAATGCTCATCAAGATCAGATCTCCAAGATGAGAGCT
TCTGCAACATGTTCCACAACATTGATGAGCAGCAGAATTTTTGGCCCTGGCCTGATCATCAGCAACACCAGTTTCATTAATCAATAAAAAAAAACCCAAA
ATTGTTGATTTTGGACACTATAAAATGATTTGAGGTTGAAGAAAAGTTATGAAAAGTAATTAAAAAGTTCATTGATTAGGCTTATAGCTCAACCTTCTCT
TTTTTCTTCTTTTTTCCCTACCAGTTTTTCCAAATTTATGTTTATGATGTAGATTGATGTATAAAAAGTTTGAACACATTTACTTAAGTCATGATCATCA
GGAGTTGGTGGACTTTGAGTAGTAGTGCAACTTCTTCTTTCCTTTTTCTTTCT 
>Gmhdz66
GGCAGTGACCATCGTTCGTACAATTTTAGTCGCAGAAAACACTCACAAAGACACACAGAGTGTTCGTTGACGACACACACACACAACAAAAGCTCGCCGG
AAAATCTTGCTCCGGAGATTCCGACGAAGGTGGTCGCGGCGGTGCTCCTCCTTCGTCCCGAAACTGAGGGCCTCAAAGTATAAACTTTGGTAGTGGGTAG
GATCTGGCGGTGTATGATGGGATCTTGCATATGCCCGTTGGAGACTCCGGCGAGGTTGCTTTGGACCACAAGCTTCTTCCGTCATAAGCTTATGATCTTC
TAATAGTTACTAATTCACACACAAACAAAACACTTCATAACAACAACCCTTCTGAAATTCTCAACACTAGTTTCGAAAAACAGAGTAAAACACACAGAAC
AAACACACACATACAAGAGCAAAGACACCTTTTAAGTACTAAGGTGTCTCTTTCTCTCGCCGGAAAGTGTCTCTGGCAGCGGTGATTGACCGGAGTGCCA
TGGAGTCTGGACGGATTTTCTTTGATGCCTCTGCTTCTCGCGGGAACAACATGCTCTTCCTCGGCAACACTGAACTTGCTTTTCGAGGTCATTCTCTTGC
TCTTTATCTTGATTTGATGTTATCAAGTTTTCTCTTACTTACCCTTTTTTTGGATTGAAAATTTGAAATTAAATATGGTGTGGAGTATTTGTTGTTCTTA
TGGTTTGGTTTCTTAAAGTGCTTTTGGTGTTGTTCTCCTGATATTAATTTATGTTGACCATTAACATAAACCATTATTCCGCGTATTATAAAAGGTAAAA
TTCTAATTCTGATTAGAGAACAGTAAAAAAAAAAACACTGCATCTGAGTTTTGTGCTTCTAAAAATGAAATCTGTTTGGCAGCTGGGAAGTTTGGAACAA
TAAAGCAAACGAAATAAAAGGCATGATTCGATTTGGGTTTTTGATAAAGGAAGCAACTTGATGGTGTATCAGATTTGGGTTGTGACAGATAAAGAATTAA
AAATTTCTTGTTTTATTAAATTTTTGTATGTATTATTATGTTTTGGCATGGATGGTGGTCTTGATACACAAAAGAGTGTAAATTGATGGGGTTTTGTTTT
TGGGATTGAAATGAAAGCAGGGAGATCGATGATGAGCATGGAGGAAGCCTCAAAGAGGCGACCTTTCTTCACCTCACCGGACGAACTGTATGATGAGGAG
TATTATGACAAGCAGTCGCCGGAGAAGAAGAAGCACCGCCTCAGTTCCGAACAGGTTGGCCAGTAGCTTCAAATTTGAATGAATTGCTATTTGTTGTTGT
TGTCAGACTCATCACCAATTTGAATATAAGAAGTTGTTGCCATGAATAGCTTGAAATTTGAATGAATTGCTTTGACTTTGGCTTTTAAACTTAATATAAT
ATGTGGAAAGAAAAAAGGTGGTTGGCTTTAAAGAGAAAACCTATTTTGTAGCTATGAAGAGATTGAATCTGAAACCATTTCTTACTATTAGTAGTAAATC
AAGACAACTTTGCTTGATTTGAATACTTGGTGTTGTTATTAATTTACGGATTACTATATATTGTATAATGCTTTTACTTTACTTTGTTTTTTAGATTAAT
ATATATTGTTGCATCCAAAGATTAAGATATGAGAAAAGTGTGTGATAGCTTGCCATCAACATTTCCATGTGCTGTGACACTCTTTATGTGGTTGATGGTT
AGGTCCATCTGTTGGAGAAGAACTTCGAGGAAGAGAACAAATTGGAGCCTGAGAGGAAGACCCAGTTGGCTAAGAAGCTGGGATTGCAGCCCAGGCAGGT
GGCTGTGTGGTTTCAGAACCGCAGGGCTCGATGGAAGACCAAGCAACTTGAAAGGGATTATGATGTTCTCAAGTCTTCATACGACACCCTACTTTCATCC
TACGATTCAATTATGAAGGAGAATGAGAAACTCAAATCTGAGGTACATTTAAACATGTGTACCGTTGAAAAAGTTAAATCATTGTATTGCATCTATGCAA
CGGTAATTTTAAGATTTCTCTATGTAGATTTGGCTACTCATATATGCAATTTGAGTATCGGTGAATGACATAAAAGAGTGTTAGCAACATAATCTTAAAT
AGATTATTTTTAACACATATTTTATTATTAGTTATATTAAAAATAATTACAAAATAAGAAACTCATTATATACAGAATGGAACCTAAAAAAATTATAATT
TTTAATAAATTTTAACCGATAATAATAATAAAAAAAAGTATTTGAAAGAATGTGTTATTAATATTTCTAGTGATACTACGGATAGAGTTATGCATAGATG
TGTGTAATGGGTGAATAAAATAGAATAGAATATAAATTGTCTGTCAACAGTTGGGGGTGTATAGGATTAGAATTAGTGCCTTCACAATCAGAACTCCATC
ATAGCATAGCATAGGGAAACAAGTCGACACGACGCTTGGAAGATGATTGGTAGCTATCCTGAAAGGGTCCTACACATGAGATTCGACATTATAATAATCA
CAAACTACCAGGAGTAGCATCTGTTCTGAACCCCACCTCGTTTGCAAAGAGGTCACTTTCAAAGTAGCTATGCGAATATACCTTTGTAGATTTCTCAAAA
TATGCTTTAAGACTTCCTTTTGAGAAAGAGACTGAACTTTTAAAAAAGAAAAAAGGAGTATGCAAGATAGGCCAGAAACTAATTAACAAGTGGACTTTTT
GATTGAATATCTTATATGACATGTTGACTATTCCGCAGGTGGTATCCTTAAATGAGAAGCTTCAAGTTCAAGCTAAAGAGGTGCCTGAGGAAACATTATG
TGACAAGAAAGTCGATCCACTTCCAGTAGATGAAGATATGGCTCCGATTTTCAGCACAAGAGTGGAGGACCACCTGAGTAGTGGGAGTGTTGGAAGTGCG
GTGGTGGATGAGGGTAGTCCACAGGTGGTTGTTGACAGTGTTGATTCATACTTTCCAGCTGACAACTATGGTGGATGCATGGGCCCGGTCGAAAGGGTTC
AGTCTGAACAGGAGGATGGGAGTGATGATGGGAGGAGTTACTTGGATGTGTTTGTGGCATCTGAAACTGAGAATCAAAACCATGAGGAAGGAGAGGCATT
GGGTTGGTGGACTAATATGTATTATGTTGGGTAAATGATAATGCAGCAGTGCTTTTGAAATTTAGATGCTTAATTAAGAAAAGGTAATAATATTGTTTAA
TTAGATGTATCATGTGGGCGAGAGGAGGAAAAAGTGAAAGCCCGATTTGGCTGGCTTGGACCCCTAGCAGTTGGAGTGTCCTTAAGCCAAGGTTTAATAA
ATAAAGTCTAATAATTTGGTCATTTGTGTTGGTTAATGGTTGTACTGTCAGAATTACAGTAAGTATATTTCTTGTTCGAGTATTAAAACATGGCTAATTA
GTACTTTACAAAATTTGATGAGTTCTC 

>Gmhdz67
TCCCACCCCACACCCTTATTTTCTTATCTATATAATATCTATTCACAACATATTGCAAGTTGCAGCAAACCCCTTCAACATTTTTCACCCTCAGAATTCA
TATCATGAGTTTTCATGATACATCAAACACGGGGCTTGGACTTGGTCTTGGTCTTGGACTTGTTAGCTTCCATGATCAATCAGAGAATTGCATGAAGAGT
ACTAATGATCCCTTGAGAGAAATCCATAAGATAAAAAAGGTGGAGAATCCATCAAAATGTAACAGCACATACCCTTCACTTACATTAGGACCACCAGATG
ATGATGATGATGATGATGATGAAGTGAATAATCAACCACCAAGTTCAAAAACTGAGTCCTATGAATATTTTCGTCCCCATGTTTCTTCTCCTAGTGCGGT
GTCTTCATTTTCCAACTATTCTAGCATCAAGAGGGAAAGAGATCAGGTTTTGTGGGAAAAAGAATTTGAGGTAGAGGTAGAGAAAGTTCCAACAAGGGTT
GGTGATGTTGACGAAGATGGTAACCCCAGAAAGAAACTTAGGCTCACAAAAGAGCAAGCCGCAGTCTTGGAGGAAAATTTCAGAGAGCATTCTACTCTTA
ATCCGGTACCTTAATAAATTCAGAGAGATTAATTATTATCATACATATATTTTTCTTCCATTTTTTTCTCTCATTTTTTTTTTAATTTTCTATCACATTA
TTTATCATTTTTTTATTTTTTTTCTGTCTTTTTTTTTACTTGAACAATTGTATGATCTATAATCCCGATCAATCTTTCTCTGACATATAATAAAATATAA
TTAATTTTTTTTCTTAAATTAAAAATCTTAAATATATGTCACATAAGGATTGTTCAAGATCATGAATAAGATGACGATGTTTTTATATTGATATTTTTTA
TTAATTGATATTACATATATGATATGATTAGTTAATCATGGTTTAGTTTTTTTTTTTATGGAGAGAATCATGGTTTAGTTTATTTTTCTTCGATCAATAA
TTAATTCACTATAAGGTTATCTTAACTCGATTTTCAATTCTTTTATCATTTTCTTCAGAAGCAAAAGCAAGAATTGGCAATGAAGCTGAATCTGCGAGCA
AGACAAGTAGAGGTGTGGTTTCAGAATAGGAGAGCCAGGTAGTTTTCAAGTACCCTACTTTACCTTGTTCCTCTGCAATTAGAAGTTCATATATAAATCT
ATTCATTAATCTCCTTGTTATTTATTGAATAATTACTTTCCTTCATATAAGTCCTTCTAACTGGTTTAAAGAGAGTAACAGGCACGGTTTTAAAAAGAAA
AGTAGAAAATTGTCATTAAAATATTTATTCAAATCACAAATCAATAATTATTACTTACAAAATTACTTACTTTGTAAGTAATAAAAAATATCTAATAAAG
TGTCTTTAATATTATTTAACTACTAATGTCTTTATGTTATTCATTATCATGAACTTTATTTAAAACAAAATATTAAACATTTTTAAAGTCTGTCCTATTC
CAATATGATTGCATGTCTTCATAGAAGATATACGTGATTTCATAAAAATAAAAAATAAAAACATTTTTAAAGTTTTGAAGATTATAAAGATTTTTAATTC
AATTGTACTTTTAGTCTTACATTTAGACTATGGGTGATTTTGGTTTTTCAGTTTTTGTTAATTGATTAAGTTCCTTTACTTTTTTAAATTACCAAAGTTG
GTTTCTTGATATTTTTATTTAAAGTCCTCAAATTCTTTTTGTTTTTTTAATCTAAATATAAGATGGTTTATGATGTAATTGAAACACAAAACAATTTTAA
AAGAATAAAATTAATAAGTTTTGTAGAAATTAAACTTAGTAAAATTTAATAGATTTTATACAATGTGAGATTAGGGTTTAAAGAAGATAATTTTTTTTTT
GAAAAAAATGGGTTGAAAATTGATAATTTGATTAATAATTTCGAGTCAATATTTTTATATTTAGAATTAATTACTTTAAGTAATTAATAGTGCAGATTTT
TTCCCCTAACATAATTACATTACGTGTACAGGACAAAGCTAAAGCAAACCGAGTCAGATTGTGAACTATTGAAGAAATGTTGCGATACTCTAACCGAAGA
AAATAAGAAGCTGCAAAAGGAGCTGCAAGAACTAAAGTCAATACAAGCAACGCCAATGCCCCTTTATATGCAGATTCCAGCAGCCACACTTTGCATTTGC
CCTTCTTGTGAGAGAATATGTGGTGGCAACAACAACAGTGATGGCGGCAACAATAATAATGGCTCTTCACACACGACATCGTTGCTCATTGGCTCAAAGA
CACATCATCATTCCTTTTACAAAAGTAACAAGTATCCATTCCCCCACTCATCATCCGCAGCATGCTAGATATATAGATAGTTCCGAGGGTTGTGTTTCAA
TGATGTGATCATATGTAGTCATTATTATATAGTTTGATAATTAGCATGTAAATAAAGATAGGTGATCAGTGATTAGTACTAGCTCCACATGCTTTCTTGT
AAGGCACGTGATTATATATGTATACTTCATAAACAGAAAGATCAATTCATAGAGCTAGATTTTTCTAATTTGTTGTAATTTAATTATATGTAATATACTT
ATGGCCTATGGGTACATTTATATATGAATAACAATGCAGGGTTTATCATATG 
>Gmhdz68
CCTCCTCCACATTATAGAGTAAATGATTTTAAAAACATTAGCGAGTTCCTTTCTTTTGTTTTTATATTCTTAAAACCCACCACTCCATACGTCACTTTCT
CCCTTCCCCCTTGCTTCCCTTGCCTCTGCCATTTTTGATCCTTCATAAACTCACCATTCTTCATTCCCTTCATCAATGGCCGCCGACATGTCCAACAATA
ATAATCCTCCTCCCACTTCTCACGCCAAAGACTTCTTTGCTTCTCCTGCTCTCTCTCTCAGCCTTGTAAGTATTATAACTTAACTACTCAACCATACACT
TCTTTCTTTCTTCTATATGCTTTTCTCTCCTCTCTCTTGAGTCTTGTCGCTTTCTGCATTCAAGGCTGGTATTTTTCGCCATGCCGGGGTTGCCGCGGCG
GATGAGGCTGCCACTTCGGTGGAGGAGGGTGAAGAGTGTGAGAGGTTAGATGATATTAGCAGCGAGAACTCCGGTCCCACAAGATCCAGATCAGAGGATG
ATTTCGAAGTTGAAGCTGAACATGAAGATGACGATGCTGATGGAGACAAGAACAAGAACAAGAAGAGGAAGAAATATCACAGGCACACTGCTGACCAGAT
CAAAGAAATGGAAGCGTACGTTACTATAATAATTATTAATCTCACTTTTTTATTTTGTTTGTGTGCCTGCATATTTGCTTAGTTAAGAGATGTTTAGCAA
TATTGAAATATATTATAAATTTTAAAACTTTGTAAATTTCACGTCTTTATTTAATAAGCTCTATCACCTGTAATTTTATAGTTTTCAGTCAAGTATAAAT
GTATAATACAAAGTGTGATGTTGCTAGCACTAGTTTTGATGGAGGAAGCACTATTTTTTTATTTATTCGACAAATACTAGTTTATCATAATGTTAGTTTT
GTTAACCAAAAAAATCGAACTCGCCTTATTTCTCCAAAAGACTATTGACATTGATTAATCATGATTGAGCAATGTGCATTATATTTTGCGTACACTTTTT
CTTTGAGCTTCTGGCATCCCTCCTGCACAGTACTACTATCACTATGTGTCTTCATTACTACTAGCTAGTTACTATATATATATATATATATATATATATA
GAGAGAGAGAGAGAGAGAGAGAGAGAGAGAGAGAGAGAGAGAGAGAGAGAGAGAGAGAGAGAGAGAGAGAGAGAGAGAGAGAGAGAGAGAGAGAGAGAGA
GACGCCTATGATGATTATTTGTTAATTAAGAACGGCTAAGAAACAGCTTTATATATATATATATATATATATATATATATATATATATACCTGTTGGATG
ATTTTCTTTGCACATATTATTAATTGTTAAGTAAGGAAGTAATCAGTCATTTATTTAGGGGGTCATCAATGAATCAAAATAATGATTTGCATGCCAGCGT
TACCAGTGGGACTTTAAAGCATGGCTGCGTAGTTTATACCGTACTACTGGCCACGATTATGAGTAAATTTATTGATATCGTATGGTTACAAAAGGACGAT
GATTAAAAGACAGCTTAAATTTTTTTATTTTTGAACTGCTTTTGCTTTATTTCTTTGTTTGATGTAAACCACTGTTTTTTTTAGACCTCTTTCCACTTGA
TTAATTTGTGTTACTGTTACACATTTATATCATGTCTGCATTATTTGAACCCCATTTTTTGGACTATTCTGCACTTCAGAATTGAAGCTTGTAGTGAAAG
GTAAATCAAGAGAAAAGTTGATGTCGTGAATGTAATGTTGCAGGCTTTTCAAAGAGTCACCACATCCTGATGAAAAGCAGAGGCAACAACTAAGCAAGCA
ATTAGGCCTTGCCCCAAGGCAAGTCAAGTTTTGGTTCCAAAATCGTCGAACCCAAATCAAGGTAATTTAATTTAAATTTATTAACTTACCCGCATCCCCA
GTTACCGCATCAACTCCATTTCATTTTCTTTAATAATTGTTTTTCTTTTGTTGAGTTTAATAATAATATATATGCATTATTATATACACATATATGTAAT
CGGCTTTTCGCAGGCAATACAAGAGCGTCATGAAAATTCTTTGTTGAAGTCAGAAATAGAGAAACTAAAGGAGAAAAACAAGACCTTACGAGAGACCATA
AACAAAGCTTGTTGCCCCAACTGTGGCGTGCCTACCACAAGCAGAGATGGTGCCATGCCAACTGAAGAACAACAACTACGTATTGAAAATGCCAAACTCA
AAGCTGAGGTTTAATGTTAATGTTAATTCACATTATTACTTTCTTTAATTTCCTTGATATGAAAAGAAATTAAAATAAATATTGAAGATTTACACTCTAT
ATATATCAACACGTGTGTGTAGGTAGAGAAGCTCCGAGCAGTTTTAGGGAAATACGCACCAGGGTCAACGTCCCCTTCATGTTCTTCTGGCCATGACCAA
GAGAATAGAAGCTCTTTGGATTTTTACACTGGAATTTTTGGACTTGATAAGTCAAGGATAATGGATACAGTAAACCAAGCTATGGAGGAGCTCATCAAGA
TGGCTACCGTGGGGGAACCATTATGGCTTCGTAGCTTCGAGACTGGTCGCGAAATTCTTAACTATGATGAATATGTTAGGGAGTTTGCAGTTGAAAATTC
AAGCAGTGGAAAGCCAAGGAGATCCATTGAAGCCTCAAGAGACACTGCAGTTGTTTTTGTGGATCTCCCTCGGCTTGTCCAAAGTTTTCTAGATGTGGTA
AGAATAAGATACCTGTATGTGTGTGTAGAGTGCTTCTTGAATTATAAATGCATTCTTGAATCATATGAATAACCACTGTACTTCGTGGGCTTAATCAGGG
TTTTACTATCTATGAGGCTCAAATAGAATAGTAAAAGATACAGGTGGTACAAAAAGAAAAAAGAACCATATGAATATTAGAGTTGTCTCAAATAGCTTTT
TAATCTCTTGTAACAAAGTGTCTCTTATATAAAAGTGCTTCGTGAGTAAGTTCTGGGTTAGAATGAATATATATTATTTCCTTTTGACTTGTTATGCTTC
TTGCAGAATCAGTGGAAGGAAATGTTTCCGTGTTTAATATCTAAGGCGGCCACTGTTGATGTAATATGCAATGGAGAGGGTCCTGGCAGGAATGGTGCAG
TGCAACTGGTAAGGGGAAAATGTTACCACTGTGCTAGCTTTTGTTTTACATGGTTACCTAATTCTCTCAGTAATTAATTCTCCGCATCACACACAAAATT
CACCGTACCACAAACCGTATACTTGAATTCGCTGGGCCCTACTTAATGAAAGGTTTGATAAAACTTTAAAGTTTTAGTCAGATACACTAAATTGAAATGC
CAAAAGAAAAATTAGTATGTGTCATATATAACCTCAATCGCTTTCATTCAACCTAGTGTTTCAAATAAAATTCATTTCCCGTTGTAAAACAGAAAGGACA
CTTCAAACGTGGATTTATTGATATGGAATTTCTTTTCTCCAAGTGGTCGAACCATGACAAACAAAGAGAAAGGGTGGTTTTAAGCTGTTTTCGTACTTAT
GGATTTTTCATCCTAAAGTTATAAATGTTTAAACTAAAAAATTTGAGTTGCATGTGTAAACTTACGCTTCCGCTTATAGAAATTACGGTTTATTAGCCCA
TTCGTTTGATTTCTGTTTCAAAATATAAGTGCTTATCACCTTTTTCGTGTCTTTAAAACACGACCTTTATTTATATCACACAAAGTATAGACAAAGTTAC
CATTTATCACTGTTGGCATTTTCCTCTTAGTTCCCCACATCTTATCCAATGGGTGTGTCCAGCTGGAATCTCTCTCTCTCTCTCTTTCTTTGTCTCTACG
TGTTCTTTTATTAAAAAAAGATTTTCCTCTCAGTGGCTAAATGCCAATCAAAAAGCACATAAACCAGTGTTTTATTACTTCTTTTATATAAAATTCTTGA
ACATAGAAAGACAAGCATGACCTCGTTCTAAGTTATAAGATGTGGACACTGGACAGTGAAACTTTTTCCTGGAAGTACCAAAGGCACAACAAATTTAATT
TGACAATAAAACTCTAAACCTTAATTTTGTATTGGGTGCAGATGTTTGCTGAGCTGCAAATGCTCACTCCTATGGTGCCCACAAGAGAAGTATATTTTGT
CCGTTTCTGCAAGCAGTTGAGTGCTGAACAGTGGGCAATCGTTGATGTATCCATAGACAAAGTAGAAGACAACATTGACGCGTCCCTCGTGAAATGCAGA
AAACGCCCTTCCGGTTGCATTATTGAGGACAAGTCCAATGGCCATTGCAAAGTATGTACAAATTCAAGTCCTAAATATATTTTAGTTTACACTTTTGTTA
CATAAAGGACCCATAAAAATTTCAACCTCTATATTTTGTTTTTTTAGGAAATCCCTTAATTGGTCATTGTATATAGTCGGTGCGAGCAAAGTCTAATTTA
TGAGAAAAATAAAATAAAATAGAGGATGGGTACAACAACTGGGTGTTACTAGTAAGCTAGCTAGTGTGTGAGTATGACCATTGCAGCTAATTTTGTCGGT
GGACATCGTGTAAATTAAGGATGCACTTTCATAGGCACCATTAGTAATCAATAATCATCACTTGAAAGAAGCAAAGCAATAAAATTATGGTGTTAATTAA
ATAAACGAAGATAAATAGTATCTTATGAAGATAAAAACATTTTTTTTTAGTTTAGTAATTAGAAGAATTGGTGAAGGGGGTTTAGAATTATTGAAGTAAA
AAATGTAGCATAGACTAGACTACATGTTGATCTTTGTTTTTATCTTTAGGTAATATGGGTGGAGCACTTGGAATGCCAGAAGAGTGCAGTCCATTCAATG
TATCGCACCATTGTGAACAGTGGCCTAGCTTTTGGGGCCAGGCATTGGATTGCGACTCTACAACTTCAATGTGAACGTCTAGTTTTCTTCATGGCAACAA
ATGTTCCCATGAAGGATTCAACCGGTGAGTAATAAATTCTAATAAGTTACTTCTACTTTGTTATTAAATACTTAACTTAGGAGCAGCTACAAAATGGAAG
AGTGTTGCATGACAAAATGTTAGGTGTTGCCACGTTGGCCGGGAGAAAAAGCATTTTGAAGTTGGCACAAAGAATGACATGGAGTTTCTGCCATGCAATT
GGCGCGTCAAGCTTCCACACATGGACTAAGTTTACAAGTAAAACTGGAGAAGACATAAGGATAAGTTCTAGAAAGAACTTGAACGATCCTGGTGAACCTC
TTGGGTTGATATTGTGCGCTGTTTGTTCTGTATGGTTGCCTGTCTCACCTAATGTTCTGTTTGATTTCCTGAGGGATGAAACGCGACGAACTGAAGTACC
ACTCTCTTGTCTCCTTTCCTTCTCAATCCTTTTGTCAATTTTGGTTAATAATTTGAATGGTTAAATGTCCTGATACGTATCACATTATCTTAGTGGGACA
TCATGTCAAGTGGTGGGACAGTGCAGTCCATTGCAAATTTAGCCAAAGGACAAGACCGAGGAAATGCCGTAGCCATTCAAGTAAGTTACTTCGGTTCAAA
TTTCAATACCTTAAAATGAAAATGCAAAGTGCATTGAGGTAAAAAAGACATGGTTCTAAGTGAAATATGGTATTCTTCTGATTTGGCAGACAATTAAATC
GAAAGAAAACAGTGTGTGGATACTGCAAGATAGCTACACAAACCCTTATGAGTCAATGGTGGTATATGCTTCTGTGGACATTACTGGCACTCAGTCTGTG
ATGACAGGATGTGATTCGAGCAATCTTGCCATACTGCCCTCAGGATTCTCTATTATTCCTGATGGTCTTGAGTCAAGGCCATTGGTGATTAGTTCAAGGC
AGGAAGAAAAAAATACCGAGGGAGGATCTTTGTTTACAATGGCATTCCAGATTCTTACCAATGCTTCTCCCGCTGCCAAGTTAACAATGGAGTCTGTGGA
CTCGGTCAACACTCTTGTATCTTGTACATTGAGAAATATCCGAACGAGTCTACAATGTGAAGATGGCTAGTCAAAATCAGATAATCACTTGATAGAGAGT
CATAGACTTTAATTAGCTGTGATAATCTTAGGCTCTCTATTCCCTTTTTTGGATGGTATTCGGTTTGGCAAAAATAGCTTGCTTTTGTCCCCTTTCTCCG
TTTCTGGGTTAGTTTTACTCATTATTCCACTACCAAGGAGGGTTGGTTGAGTTTGTATATCTGTATCTGCAGTTCTGTAGGTAGAAAGATAGACAAAAAG
CTTTTAGAACCTAGAGTATTAAGTATGGCGTGTATAGAATTATCATTTGTTAATTCCTTATGCAGTTGGTTTTTTGGTAGTAATTTTGATTATTCCTGCC
TTACATGGTTGATTTGATGGCTCAAATTGGAATTATTGACCAAAAAAGGATAGAGCTAGTAATGACAAGTTACTTCACACCCAGGTTCTGCTCTA 

>Gmhdz69
CAACACATTCTTTCTTCCTCAGTTCTTGTTCCATCTCTTTCTCCTTTCTTTTTCTCTCTTTCTCTCACAATCTCGAGATTGGTGTGTGGAGGGCGATAAA
GACCACTGTTTCCCCCCTTTAGTTTCTCTTCTAAGTTGGATTTTGAAGGAACTGAGCAGCATCTAATGAAGGAGAGTGGAGGCTCTCTTGGAGAAGAGAG
CCTGCCCGAGACTAACACCAAGAACAGTGAAGAAGAAGAACCAATTAACTAGTTCCTTTTTTTCTTTCTTTCTTTCTCACTCACTCCCTCCCTCCCAATC
CCATTTTCTTCAAATAGTGTGCGTGTGTGTGTTAAGAGAAGAATAGGGTGTGTGTGTTTAGAGTGATGGCACTTTCTATGCACAAGGACTCAGCCAACAA
CCAGATGGATTCAAGCAAGTATGTGAGGTACACACCAGAGCAGGTTGAGGCTTTGGAGAGGGTCTATGCTGAATGCCCTAAGCCAAGTTCCTTGAGGAGG
CAGCAACTCATCAGAGAGTGCCCCATACTTTCCAACATTGAACCCAAACAGATCAAAGTTTGGTTCCAGAATAGAAGGTGTCTTTCTTTTCAAAATTTCA
AATAACCCAAATGCCAAAATCTCCCATTTCTTATTCTTCCTCAAAAAAAGCCTTCAACTTCACCTATTTTTTTTATCTTGTCTCAATGAAAGAACGCAAC
TTTTTTTAGTTCCTATTTTGTGTTTCTTTTTATTGTTCTTAGAAGGCATTGGTGAATTTTGGTGTGTAGGTGTCGTGAGAAGCAGAGGAAGGAAGCTTCT
CGCTTGCAGACAGTGAACAGAAAGCTGACTGCAATGAACAAGCTGTTAATGGAGGAGAATGACCGTTTGCAGAAGCAGGTTTCTCATCTGGTGTATGAGA
ATGGTTACATGAAGCAACAGATACACACTGTGATATTCTCTATCTCTCTCTCTGTCTTTCTTCTCTTCATTTTGTGAATGCTTTTTGTATTTTCTGAATA
TATTAATGGCTGAACCATGTTTTGGTTTGAACTTTGAACAGGCTTCTGCTGGTACTACCACAGACAATAGCTGTGAGTCTGTGGTAATGAGTGGTCAAAA
CCAACAGCAAAACCCAACACCTCAGCATCCCAACCGGGATGCTAACAACCCAGCTGGGTAAGTAACATTACATAACATAACACGTACTTCTTTATTATTT
TTCATTTCAATGTTTTCATGGTAATAATACCATCATTGTTCATTTTTGTTTCAGTCTTCTCGCCATAGCTGAGGAGACCCTGGCAGAGTTCCTTTCCAAG
GCTACTGGAACTGCTGTCGACTGGGTCCAGATGATTGGGATGAAGGTATGCCCTTTTTAATATTCTTAATTGCTTGTGTTTGTATGTATATTTCATAAAT
TTGTGATATTGTTGTTGTGTGTTTGTTCATTGTGATTTTCAATGAGTAGCCTGGTCCGGATTCCATTGGAATCGTAGCTGTTTCCCGCAACTGTAGTGGC
GTGGCAGCACGAGCCTGCGGCCTTGTGAGCCTGGAGCCCACTAAGGTATGTTATTGGCTCCATTTTCCTTTTTTTTCACAATGTTGAACAATGAAAAATG
TCTTTTCTTTACTCTCATTAGTTTGTGTTTGTGACTGTTGTTTATGTCAGGTTGCTGAAATTCTCAAAGATCGACAGTCGTGGTATCGTGACTGTCGATG
CGTGGATGTGTTGAGTATAGTCCCCACTGGAAATGGGGGCACCATAGAGCTCATGTACATGCAGGTCTGGTAGCTATTTACTTCACTTTGAATGATTTTA
TGTTTTTAGGTTTCTTGGTTGTTTTGTTGACATGTGATTCATTTATTTTAATCAGACATATGCGCCCACAACTTTGGCAGCAGCACGGGACTTTTGGACA
CTGAGATACACGACAAGTTTGGAAGATGGAAGTCTTGTGGTATTGAGAAGAATTTAATCCTATTATATATTTCTTAGCAAACAAATGCCCTGGTTAAATG
ACTGTTCATTTCTCATATGCTGAAAATGGTCATTTCTTGAACTGGTCCCAGTATTATTCTCCCTGTCTTTTGATTAGAAAGGAGAGAGTATTTTTCAAAT
ATTTTAGTTCATTAGCACAAGCAAGCTGCCCATTTGACAAGACTTGGCTTCTTTTGGTTTAAGTTCTGCCCTCCTTACTTTGCTTCCATTGTGATTTTTG
GTCTACTTGATGTTAGAACTGTTATGAAAAATTTGAAGCTTTTGCTTACAGGGTGTGGCTTACGGTGTGTTTTATGTCAACACATTGCATAATGTTGAAT
GATTTTTTATTTTAAAACAAATTTGGCTAATTGGAATTATCATGTTGGCAGATATGTGAGAGATCCTTGACATCCTCAACTGGTGGCCCAGCAGGGCCTC
CTTCTACTACTTTTGTAAGAGCTGAAATGCTTCCCAGTGGTTTTCTAATTAGACCATGTGAGGGTGGTGGATCCATTATTCATATTGTTGATCATATTGA
TTTAGATGTAAGTAATAGATATCCAAGTCAATTTTAGAATTTTAATATTCCAGAACTTATAGTCCTTAGTTGTTTAACTTATTGAATGCAGGTCTGGAGT
GTACCTGAAGTACTGAGGCCGCTGTATGAATCATCAAAAATCTTGGCTCAGAAGTTGACAATTGCTGTAAGATTAGTTGCTTGTTAAATGAATTAGATAT
GTTTAACTTTTTCAAAAATCAGTGACTGAGTATTTTAAAATTGACTATGCAGGCCTTGCAACATATAAGACAGATAGCACTAGAATCAAGTGGAGAAATT
CAGTATGGTGGTGGACGCCAGCCTGCTGTTTTAAGAACATTTAGCCAGAGACTTTGCAGGTAAGGCAGGCATTAATGTCCTTGGTAGTTCTAACATATGC
TTTGTGCATTTTAGTTATTGACTTGGCACATTTTAAACTTGATGTGATTAAGTAGCAGTTTGTTCATTAATCATTCTTATTCTTGCTAAAATTCAAGCTT
GTCCATTATCACTGCATCGTAATTGCTAAGTTTTTATTGAAATTGCATTCCTTAGGGGCTTTAATGATGCTGTGAATGGGTTTGTTGATGATGGCTGGTC
ACTGATGGGTACTGATGGAGTGGAAGATGTGACTATAGCCATAAACTCATCTCCAAACAAATTTTTGGGCTCCAATTACAACGCATCAATGTTTCCAGCA
TTTGGAGGTGGGGTCTTGTGTGCCAAGGCATCAATGCTCCTGCAGGTACCTGAAACAATTCTATGGGCTCAGGCATAATGTTAATAATATTAATATATAC
TATTCAAAATTTGTCTTTTTGTTTCCTAATTTGCTAAGCATCTTCTAAATTTTCATCATAATCATCTCTTGTACAATGTTTCTCTACAGAATGTTCCTCC
TGCTTTGCTTGTTCGGTTTTTGAGGGAGCATCGATCAGAGTGGGCTGATTATGGAGTTGATGCATACTCTGCCGCATGCCTTAAAGCTAGTCCCTATGCA
GTTCCTTGTGCAAGACCTGGAGGCTTCCCCAGCACCCAGGTCATTTTACCCCTTGCTCATACTATTGAGCACGAGGAGGTATTAATCTGAACTATGTGAT
AACCTCCTTTCTGTATTCCTAAAACATATGGTATATGCTCAATTGTGACATACTGCAATGGTGCAGTTCCTGGAGGTAGTTCGAATAGAGGGTCATGCAT
TTTCTCCTGAGGACGTAGCGATGGCACGCGATATGTATCTATTGCAGGTAGTGTGTGTGAATTTATTACCGTTTGCATATCTTATATAACTAGGAAGCTA
TAGCTATTTTGTGTGTGACACTTGATGACCCTTTTGTTATGTGTCTTGATGTGACAGCTGTGCAGTGGAGTTGATGAAAGTGCAGTTGGGGCATGTGCTC
AACTTGTGTTTGCACCTATTGATGAGTCATTTGCTGATGATGCTCTGTTACTGCCATCTGGTTTTCGTGTCATTCCGTTGGATCCTAAATCAGTTGAGTT
TCATTTCTTTGCGACTTTTATGATTTTCCTAGAGCTTGGTCATGAAACTACTGTTAATTACTTTGCCTGTAATTTGGAAATTTGGTACTTTAGTTCTCAT
CCTAGTCTCCAAGGTTATGATAGTATAATCCAATTGGCAGATAAGAATCTGTTGTAATGTTTCTTATCCCATTACTTTTACATCTCAGGATGGTCCAGCT
CCAACTAGGACATTAGATTTGGCATCAACGATGGAAGTAGGTTCTGGTAATGCCCGTCCAGCTGGGGAAGCAGACTTGAATGGGTACAACCTTAGGTCGG
TCCTCACTATTGCTTTCCAATTTACCTTTGAGAACCATACACGGGACAATGTGGCTGCTATGGCTCGCCAGTATGTGCGTAGTGTTGTGGGATCAGTTCA
GAGGGTTGCCATGGCAATTGCTCCCTCCAGGCTCAATACCCAGTTGGCTCCAAAGTCTCTTCCTGGTTCGCCTGAGGCCCTTACCTTAGCCCGGTGGATC
TTTAGAAGCTATAGGTTTGTTTTATATTAATTTTGACTGCATATTTTAGCTTTCTGAAGGGTTTGACTATACTTGTATTGGAGTTGTATTTAGTGGATTG
TTGAAGTGCCTTTAGAAATGTGTTGTTTGTAGATTGGTTGTTAGTTACCAGCATAATCTATTTCATTTGTTGGTAACTGAGTTTAATGCTCTTGGGATGT
GGATTCGTTTGAAAGTGTTGTACAAACATGTATTCATGTGCTTCAGCGGTAGCTTAATTTTCCAGGTCTTAATTCTGTTTTGTCTGACAGTGTAATGTGT
TTCCTTTCAGGATGCACACTGGTACGGAGCTTTTTAAAGCTGAGTCCACAGCTGGTGATGCAATCTTGAAGCAACTTTGGCACCATCCCGATGCAATCAT
GTGCTGTTCTGTGAAAACAAATGTAATCACTTGCATCGCTTCTTTAAGTTCTTGTTTATTGGAATTTGAAAAATCATTTAGTTGTCAGAGGACTTTGTTG
ATAATAATATATTATATTTCTTATATATTATACAGTGTGCTCTATGTTTTGGAAGAATGTGCAATTCTTTTGGCCAATAATCTTTCCATTGAGTGGTGTA
CTTCTAAAATTATTGCAGGCATCTCCAGTGTTTACCTTTGCGAACCAAGCTGGGTTAGACATGCTTGAAACTACTCTTGTCGCCCTTCAAGATATAATGC
TTGATAAAGTTCTTGATGAATCTAGCAGGAAGATTCTTTGCTGTGAGTTCTCCAAGATAATGCAACAGGTACTTGATAGTAAACTACACTTTCTGTTAGT
TTGGGCTTTTGGTCCTTGGAGTTAGTACTGGATTATGTATGCTTGCATAGAAATGAGTAACATCTATAATCTTTCTAAACATAATGATGTGTAAATTTTG
AAAAGCATGATGAGTTTGGTGTTTCAAAATCTAGGATACATCTATTCCAATTTGCTTAATTGTTACCCTTTCCTTTGCTATATATTCTGTTTATCTTATG
TGTGACATTCTCTACTTTTCTGTTTCTTTTCAGGGTTTTGCATATCTCCCAGCAGGAATATGTGCATCAAGTATGAATCGGCCAGTATCTTATGAGCAGG
CTGTTGCATGGAAAGTCCTCAATGATGATGATTCTAATCACTGCCTAGCATTCATGTTCATGAATTGGTCTTTTGTATAATGGATGAACCATCTAGAAAC
TACTTATTTTATCTGCTACTAATTTATATTCAGTACTTAATTATCAGATAATACTATCACAGACAAATGTACTAATGTCAGCTTTTCTTTATGCCCTATG
TATGGAGTTACTTATTCGCTATTATATAAAATATCTAGTTAATTTGGTGAAATCCTTGATAGTTTTCATTCCACCGTTTACTTTGAAATAATTTACATGG
TATTG 


>Gmhdz70
TTTTTATGTCATTAAGGAAGTTTTGGTTTCCTCAAAAGAGTCAGAATTCTAACGCATGCTTTTACTCCTTTTGCCCCCCATTTTTATTATTGCCTTTAAT
GCAACCAAGTCCTTCTCTTCTCTTAGTACTAGTACCAAAACAAATAAAATTACTCTCTCAATCTCCCATGCACCATTTTTTAATTTTTATTCTTTCTCAA
ATACTTCTACTATATAGTACCCCAATAATAACTGATTCAAGAAAATTGAATACACCAAGACCAAACCCCAATAATAAGTGTTAATTCACCTCCTTTCACA
ACCCCCCCAACCAATTAACTTTCCCAATATATTATTTGACCCTTTTCTCTCTGTTTGTTTTTGTGAGTGTGTGTGTGTGTGTGTCTCCGTTCATTCTTTC
TTTCTCTGCCATGGAAGATGATGAGGCATGCATCACGAGTCTGAGCCTTGGACTTGGAATAATGGGAGGGCATGCTCCAAAGAAGGAGAATAAGCAGAAA
GTTCCTTGCTTGGACCTATCTTTTGAGCTTTGTCCAAAAGGGGAAGAAGAAGAAGAAGAAGCCATTGACGTGGATCAACAACAACATGGTGATAAGGCCA
AAGGGTTGTTGTGTTTGAAGCACCCAAATGATGAAACAAGCCCTGATAGCAACAATAGCAATAACGGCAGCAGAAAGAAACTGAAGCTCACAAAGGAGCA
ATCAGCCACCCTTGAAGATATTTTCAAGCTGCATAGCTCTCTTAACCCCGTATTGATTTTTCTCTCCCTTTTTCATTCTCACAATTTTGTTGGAAATCTT
GATATTAATTTTTAGTTTTATGGAAGCTAATTAAACTGATGCATATTGAATTGTGATAGAATATGTATTTGACTACTATTATTATTATATTATTATCAGT
TTTGTGTTGTTGTTTTTTTAATTAGAAATTTAAGGGTTTGTAATTGTAACCACAAGGCAATTAATAAAAGGGAAATTATTTATTTATCGGTTGGTTTTGG
TTTCACATGCAGGCACAGAAACAGGCACTTGCTGAACAATTGAATTTAAAGCATAGACAGGTTGAAGTTTGGTTTCAGAACAGAAGAGCAAGGTATGGCG
TGTGATATTATATATGGTTTGGTTTAATTAATTAGTTTCATCCTTTCACAAGTTTTTCAGTTTCTGGGGTGTAATCAGTTTTGGTTTTACCTTTAATTTT
TCTCTTCTTTGTCAAGTTCACCTTTGATTTGATTATCCTGGTTCCATTCCTATCTCAATTCACCATGAAAAATGGAGCCTTTTTTCATGTTTTTTTAATC
TTTCTGTGTTGACTTGACTATGCTAATAATTAAACTATGTGTTACATTGACTTTTCAGGACCAAGCTGAAGCAAACAGAGGTGGATTGCGAGTTCCTGAA
GAAATGTTGTGAGAAACTGACCGATGAGAATCTAAGGCTGAAGAAGGAGTTGCAAGAGCTGCGTGCACAAAAGATTGGATCAACACCACTGTACATTCAA
CTCTCCAAGGCCACAACCTTGACCATTTGTTCATCGTGCGAGAAACTGTTGAAGCCCAATGAAGGGAACAAAGGAGCCATTAACAAATTGCAGAACAGTA
TAGAGTTAGGGGGTATCTAGAGGGTATAAAATAAAACTATGAGGAACTCATAATTTGGTGAAGGGTATTGGAATGTCAGAATGCAATTATCAAACATGGA
TAGTTTAGTTTAATTAATCAGCACAAAAAAGAAAAGTACACACCCTCAGTCCCCACATCGAATAATTTGTATAGCCATGTAGGCCTGCTTGTGGTATATA
TGCTAAGGCTAGAATCTAGATAGTTAAGGTAACTTGTTGTCTCTTCCCACTTTCTATTCATTCAAAATACAAATTAATCAAAATTAACCCACTCTATTTG
CTTTATTTTGTTTGGCTTGATTTGCAAATGAAGATGTGTGAG 


>Gmhdz71
ATTTGGGTCATCCTACTATCACGTACTACTCTCTCTCTCTCTCTCTCTTATCTCTATAATTATAAAGACTCTTCTCTTTCAAAGCTCCTCCTTAATTCTC
AGTCCAAACCACACCTTTCTCAACTTCTATTCCACATATCTCTCTCTATTATTTTAACTCAGCCTATGTAGAGAAAGAGAAGGAGATCATGGAGCTTGGT
TTGAGCTTAGGAGACTCTTCAAGGCCTTTGCTTGGTTTCATGGAAAAGCCTCGTGAAGCCTCCAACCAACTTGGTTTAGGCTTCAACACAACGTTATCAA
TTGGTCCAATCATTACTACACATAAAGATCATCAACAAGATGAAGATGAAGAATACCAAGAAGAAGAAGAAGAAGAAACAAAGCCAAAGAACAACAACAC
TCACAGAATACAAGGTCCTGATGGCCTTTCTTCCAATCCCAACAACAACAACAATACAGTTCTGCATCAACTTGATCTTCTCCCTCAACTCGCTCTCCCA
TGGCACCCTCCTTCTGAAAACGGTACACACCCACTTTTCCATTTTTACCCTTATAAATGTTTTCCCTCAGTTTTTGTTTTTATTTTTCATCCAATCTCTT
ATACTAAGTTTTTATAATACTCCTCCTTTTTAATAAAAACAACGTGTTCAAGAGATTCGAATCCTTTCCATTCATTTTATTATAGGCAAAACTTAAATAT
AGTTCTATGGGCATTATTCGTGCTGTTTTGTGGTTAGTATTAAAGTTTCACTTCAGTGATTTGTATAATAACAGTTTGTATGGAAAGATTATACAAATTA
TCTAAATAAAATAAAACTATAAATTTTTGATTTTATTGAAAAAAAAAAGGTATGAACAAATCTGCTGTATAGAAGTTTTTTTTTTTTTTCCTTCAATTAT
TTGGTATTACTATTTGAGTTTCAATGATAACTTGACATATGGGTCTATTACGGACACGTGCAGGAAGTTTATCATCTGAGTTGGGAGGCTCTTCTCGGGG
CTTGGACGTGAACGCGCAGCCGCCGGCGGTGGAGGACGAGGCGGAGGAAGCGGCGGCGCTGTCGTCGTCTCCGAACAGCGCCGCCTCATCATTTCAAATG
GATCTCTGCATATACAGCAGCAGAGGAGGGAGCTCCTATAAGAGGGACTTTGAGGGTGAGGCTTATGATCAAAGGACCTCTTCAAGGGCCAGTGACGATG
ACGACAATAATAATGGTAGTGGTGGTAATACTAGGAAAAAACTCAGACTCTCCAAGGAACAATCTGCATTCCTTGAAGAGAGTTTCAAGGAACACAACAC
TCTTAATCCTGTGAGTGCCCTTCTAAAAAATTATTGTATGACATCACATCATCACATATTTATAATATTTATAATCTGATCAATTTTATGTAACACAAAA
TGAATTTTCTTATTTATTACATGTCACATGAATGAAAATTGAAGGGAGGAGGGGACGATGATGATGGATACATGATTGGATCAAATCATATAATAACTTA
TCTTATCCCTTTTTCTTTGTTTGGTTTTGTTTTGTTTAGTATTTGTACCTAATATTAGTGTTGGACACGTAATTTTGTGATGCAGAAACAAAAGCTTGCT
CTTGCTAAACAACTCAATCTTCAACCTCGTCAAGTAGAAGTCTGGTTCCAGAATCGTCGAGCAAGGTATAACATCGTACGCATGAGCATAGTTCTATTCC
ACATGGCCTTGCTATTTTGCTAGATTTTTCATATCATTTTGTTTCATACACCATATTATATAAAAGGGTATGGTTTTTATTTATTTAATCTTAGAAAGTG
CTTTACATGGGAGTGTCCTACACTTAAATTAGTTTCACTATTGTTGCTTATAATATGGTTGAGTATTGGTTACTTGTAAATATCTCGTGTGTGTATGTGT
GCATGCAGGACTAAGTTGAAGCAAACAGAAGTGGATTGTGAGTACTTGAAGAGATGTTGTGAGACACTAACAGAAGAGAATAGAAGACTTCACAAGGAGC
TTCAGGAATTGAGGGCTTTGAAGACTTCAAACCCCTTCTACATGCAATTACCAGCCACAACTTTGACCATGTGCCCTTCTTGTGAGCGCGTGGCCACAAA
TTCTACATCCACTTCCTTATCTATTAGTGCCACCATCAATGCTACAAATTCAGGAGCCATGGCCAGTGTCAAAACAAGTAATAACAATAACAACAATGAC
TCACCCTCCAAAGCCATTGGATTCCCCTTTGGAAAACCGAGGTTTCACCCATTTGTTCACACTAGCCAACAACCCCATCAACACCAATCCACAGCATCTT
GAAAGATATGAAGTTCATCAAGACTAGTGCTGTTGAATTGAGGCTTGGAAATTGATTTTATTTTTGTATATAGGGAAGGTTAATTGATTCTGAGAGGCTG
ATAGATTTTTTTTGTGGGGGTGTAGGGGGTCATATAAAATTTGGATAATTGGGTTTTTTTTTTTTCTTGTTTGAATCTCTCTGTGTATTATCCTTCTTTT
TCTGGTTTTATTCACGGTGAAATCAGAAAAAAAGGCAGCAGAAAATTTTAGACAGTGAAGATCATAGATATCAAAGAGAAAGGGAAATGATACTGGTTTT
TTTGTACTAGAAAAAACTCTCACCCATTTTTTTATGTTTTCTTTAAATACTAGTTATTAATACTAGTAACTGTCTCTAAACTACTAGTAGTACTGCTCTT
TAACAGTTTTATTATGAAGAAAAAAATTTCAATATATAC 


>Gmhdz72
CAGGACCAATGAGTTTTGGATATAAAGCCAACAATTGGGGACTTCACTCTGACCACCATGATAGGAACTCCAATAAGCAAAAGCCAATTGATACGTGCAT
ATCACAAAAACTACTCTTACACACCAAAAAAATCCTCTATCACCAAACTCACCTATACCCTCAAACTCAAGGCCCTATAGTCCAAGCAAGTGAGTGAGTG
TTACAACTTACACAGCATGGAATATAGTCAATATACTACTTATTCAGCAGAAGGTGTTGAGGCAGAAACTTACACAAGTAGCTGCACCACCCCATCAAGA
TCAAAGAAGAGAAACAACAACAACACAAGAAGGTTCAGTGATGAACAAATCAAATCATTGGAGACCATGTTTGAGTCAGAGACAAGGCTTGAGCCTAGAA
AGAAGTTGCAGCTTGCAAGAGAGCTTGGATTGCAGCCAAGGCAAGTTGCTATATGGTTTCAGAACAAGAGGGCTAGATGGAAGTCAAAGCAACTTGAGAG
AGACTATGGCATACTCCAATCCAATTATAACACTTTGGCTTCACGTTTTGAAGCTCTGAAGAAGGAAAAACAAACATTACTAATTCAGGTACTTTATACA
ATACAAATTATTGATATATTCTTGAGAAATGAGTAGGGTTAATACAATTCCTTTATGTATTGTTATTGTTGTTCTTCAATCAGAATTGAAGTTTCGCTTT
GATAATCCGCGTCATAAAGATATGTATTGAAAGATTACGTGGATTAACGAAGTGAAATTTTATATTACATGGTTATAACTTAGGTATCTATTTTCAACAG
TTGCAGAAGCTGAATCATCTAATGCAGAAGCCAATGGAGCCAAGTCAGAGATGCACACAAGTTGAAGCAGCAAACAGCATGGACAGTGAATCAGAAAATG
GAGGCACCATGAAATGTAAAGCTGAGGGAAAGCCAAGCCCATCATCATTGGAAAGATCAGAACATGTACTTGGTGTTCTGTCTGATGATGACACTAGCAT
AAAGGTGGAAGACTTTAACCTAGAAGATGAACATGGCCTTCTGAATTTTGTTGAGCATGCTGATGGTTCCTTGACTTCACCAGAAGATTGGAGTGCTTTT
GAATCCAATGATCTATTTGGCCAATCAACCACTGATGATTACCAATGGTGGGACTTCTGGTCCTGAATGAAACAGAATAACCAAAATTTTGTGGAGGAAA
TATATATATATATATATATATATATATATATATATATATATATATATATATATATATATATATGATGAATGCTTCATGTTTGGTTCCACTTTGGCGACTT
GATTCGATAATTGGGTAGCAATTAGTTATAGCTTCCATGTTTTTAAGCAAAAAGCGATGCAATTTTTTTTATTAATAACGAGTTTCCAAACACCTAAATC
AATAATTAAGAGAACATCATTAAGCACCACCTAAGATAAACGCAGAATTAAAAAATATTTCTTACATGAAAGATGTGTGTTATGTCTGGCTATTAGTTAT
CATCAATTCCACAAATTTCTGTGGAAAACCAAACTGTACTTACACTTTAAAAGGAAAAAAAAAATCTCAAATCTGAAAGAAGAGATTTTATTAATAACAA
GTTCACAGAGGTTCATTGCTACATCTTTATAATTAAAGCTGTATGTTTGGCTTTCTTATGGCAACCGAAACATAAAAAGTTCACACTAACAGGTATCCAA
CATGAAGGGCCAAGACGTGCCCCACTCCACATTATTATGGTGGTGACACAAACTATAAAATAAGCATTTGAATTAATGAAAAGCAGCTACCACAAGTATG
GTGTTCATTGCCTATGAAAATTGATGACCAAATTGGAGCCAAATATGGCTATTCCAAAATTTAAATAATATTCAAAATAAGACCTAGACTGTTTAATTTC
ATGCAAATATAAATTCCATTCGTCCTGTGAAATAGAAGCAAGTTGTTCAATGATTATATCAAACTAGGAAATCCTCTTCACACTTTCAGAGCATAACCGT
TCCAAGAAATAGAATTAACA 


>Gmhdz73
TAACCATAAATGAAGAAAGAGAGAAAAACAAAAGCTCCGCCACGTGCCGCCGCGAAACGGCGGTGCACCGGTGACTCCAAAACCGGCTCCTCATTTAAGG
CTCAACTGGGGCACACCCCTCCCTGGTGTGGTGCGTGGCTGTACCACTCTAACTAAGAGAGAGAAACTAAAACTAAAACGAAAGAAATGAAGAGAGAGAA
AGTAGTGTGTAGTGTGTAGTAGTGCAGTGAGTGTAGAGAGATACTGTTAGATGGCACCTCTTTAAGTCCCTTCTTTTCTTTCTCCGCGTTTTCTCTCACA
AACCCAACGACGCTTTTAAAGCTCCTCCATCAGTTACGCTTTCTTTTCACTTTGTGACACAATATAATCAATATTCACTTACATATATTATTATTTTTTT
AATTATATTCATTTATACTATGCTATATTTAAAAGGGTTCATTCATTCATTCATAGCGCAGCACAGCATATAGGGAGGGTGCACACTGAGAGAGAGAGAA
GAGGGAGTGGTGTTGTGTTGGTGAGTGGATGGTTTTTCTTTCTTTTCTTTTTTCTCTTGGTTGATTGTTAATAGATCATCATCGTCTTCTGTATTCAGCA
GCATCCCTTGAGATTTGCCATAACTCACTCTCTCACCCTCCCAAATCATGCCGCTATCTTTGATGCTCACATCCGTTTCAGAATAATATATAATTAATAA
AAATTATATGTTGTTTTGATTGTTGATGTTATGATGTGTTTTATTATTTTTTGCCATTTTGCTTTTGCTTCATTCTCAAAACCACACACACACACAACAG
CATAATAGCCATATAGCCTTATAGCCATACCCATCAAAAATCACATCACAAAAGTTCTCTCTCTTTTCCCACACCCTCCTTCTTCCAAACTCCCTTTTGC
TTCTTCTTCTTGTTTTTGTCTCTTAAGATTTGTTTCTTCTGTCTCCTTTTTTATTTTGTTTTGTTTTGTTTCTCAATGGTTTTGATGTCATGGGAGTAGT
TGCTGATTCAGTGGAGACAAAGTGGTGGTGGTGGGAGTGAGTGATCAAGAGAGAGAGAGAGAGAAAAGACAAAAATGGAGTTTGGAAGTGGTTCTCCTGG
TGATCGCCATCATCACCATGATGGTTCTTCTGATTCCCAGCGAAGGAAGAAGCGTTACCACCGTCACACAGCTAACCAGATTCAAAGGCTTGAATCGTAA
GAACCATTCTCTTTTTATTTTTTATTTTATTTCCCATTCATGCCTTTGGTGTTTTCATTTCCTTCTTTTATGTCATGGCCTTTTGCATTTCTCTTCATGA
ACAGTTAAAAAATCATACTTGCACCCTTCTAATTATGTGGTCCCTCTCTCTTTTTGTTCTTTCTATGTGATTGGTGTTTTCAGGATGTTCAAGGAGTGTC
CGCACCCAGATGAGAAGCAGAGATTGCAGTTGAGTAGGGAGTTAGGCTTGGCGCCTAGACAGATCAAATTTTGGTTCCAGAACAGGAGGACCCAGATGAA
GGTACTGTTTATTATATTTTTATTTAAAGGGTTTTAATGTTGCGTTTGTTTATGTTTTTGTGTGTGTGTGTGTTTGTGTGTTTGTGTTTTTCAATTATGA
TTATGAGACTGTGTGTGTTTCACTTGATCATTTTTATTTTTCTTTGTTCTCTTGGTTAATTGAACAATTCAGGCTCAGCATGAGAGAGCTGATAATTGTG
CACTCCGGGCAGAGAATGATAAGATACGTTGTGAGAACATAGCCATAAGGGAAGCCTTGAAAAATGTTATCTGCCCCTCTTGTGGTGGTCCTCCTATGAA
TGATGATTGTTATTTTGATGAACAGAAGTTGAGATTGGAGAATGCCCAACTCAAAGAGGAGGTAATGATGTGCAAAGGTTTTCTCATTCATTAATTCCTT
TGTTTGGATTCATGAATGTGAATAATTTCATTTTTTCTTTTGTTGTAACTTTCTTGTCCATTGAACATTTGTGTTAATTTGCAGCTTGATAGAGTATCTA
GCATTGCAGCTAAGTACATTGGAAGGCCAATTTCTCAACTCCCACCTGTTCAGCCTATCCACATATCTTCTCTGGACTTGTCAATGGGGACTTTTGCAAG
CCAAGGGTTGGGTGGCCCTTCCCTTGATCTTGATCTTCTCCCAGGGAGTTCTTCATCATCCATGCCGAATGTGCCTCCTTTCCAACCCCCTTGTCTTTCG
GACATGGATAAGTCCCTCATGTCAGACATTGCCTCAAATGCCATGGAGGAAATGATCAGGCTATTGCAAACAAATGAGCCCTTGTGGATGAAAGGTGCTG
ATGGGAGGGATGTGCTTGATCTTGATTCCTATGAAAGGATGTTCCCCAAGGCTAATAGTCACTTGAAGAACCCCAATGTTCACGTTGAAGCTTCTAGAGA
TTCAGGAGTTGTTATTATGAATGGCTTAACTTTGGTTGACATGTTTATGGACCCGGTAAGAAGTTTTTAATAATCTTTTCTTGTTATTTTTTTAGTTCTA
GATTTGAGACAATTAGAACCTTCAATCATTCAATTGTCTGAATTAATTGTTCAAATGTCATGGTTGATTTCGCAGAACAAGTGGATGGAGCTATTTTCCA
CCATTGTCACAATGGCTAGAACAATTGAGGTTATATCTTCTGGAATGATGGGTGGCCATGGTGGTTCTTTGCAATTGGTATGTTGGAATTTTGTCCTATT
TATTATCTTTGAATATTCATTCTCGTTTTGCTTCAACTTTGAATTTTTATTTTGTTATGATTCAGATGTATGAGGAGTTGCAAGTGCTTTCTCCACTTGT
TTCTACTAGAGAATTCTATTTCCTGCGTTACTGTCAACAAATTGAACAAGGCTTATGGGCAATAGTAGATGTTTCATATGATTTTACTCAAGATAACCAA
TTTGCTCCTCAATTTCGATCTCACCGTCTTCCTTCTGGTGTCTTTATCCAAGACATGCCTAATGGATATTCCAAGGTACCTTGAACACTGTCCACTGCTG
TTGGCTAATTTGATGCCCTTAGCATACAATTTTGGTCACTCTTCTATGTCTTCATGTAGGTTACTTGGATTGAACATGTAGAGATTGAAGACAAAACCCC
AGTTCATAGGCTCTATAGAAACATTATTTACAGTGGCATTGCATTTGGAGCACAAAGATGGCTAACTACACTTCAGAGGATGTGTGAAAGGATTGCTTGT
CTATTGGTGACAGGAAATTCAACCCGTGATCTTGGAGGAGGTATATAATTGCATTGACAACTTCTGTCATGTTTAATTTTCTTGTTGTGATCTGAACCTT
ATTGATTGTTCAAAATTTTCAGTGATTCCTTCTCCTGAGGGCAAGAGGAGCATGATGAAACTTGCACAAAGAATGGTCACCAATTTTTGTGCAAGCATTA
GTTCATCAGCTGGCCACAGATGGACCACACTCTCTGGGAGTGGCATGAATGAGGTTGGAGTCAGAGTCACTGTGCACAAGAGCTCAGACCCTGGCCAACC
TAATGGTGTGGTTCTAAGTGCAGCTACCACCATTTGGCTCCCCATCCCTCCACAAACTGTGTTCAATTTCTTTAAGGATGAAAAGAAAAGGCCTCAGGTT
GTGACATGTTTAACTCAATTGTCTTATCTGATGTTGTCACCTTAGATACGTTTTTAACATTGTTTTTCGTTTGGCTTAGTGGGATGTTCTTTCCAATGGC
AATGCTGTGCAAGAGGTTGCTCATATAGCAAATGGTTCACACCCTGGTAACTGCATATCTGTGCTTCGAGTGAGTCATGCTTTCTCTCAATGTTCTAATC
AAATTTTGGTTTTACATATGTTGTCAATTCCTAAAAACATAACATTTTTTTTTTTTTAGTCCCAATTAAAATGTTATTTGTTTTTAGTCCCAATTAAAAT
GCATTATTTTCTGGTATTTGTTTTGGATATGCATTGTCGGTATTTACACTGTCAACTATTAAGAAATTACTTTTGGTACGAGTTTTAATGCAATTATTTA
AAAGTAAATAAATTTACTAAATGACAATTTGCGATTGAATGACAATATGCTGTTAGTGTATATATTATTTATTCTCTAATTTAAGCCTTAAACTGTCTCC
CTTTGTTTTGTTTTCAATGCAATCAATTTCAACTTACAATCTCTACCTTGTTGTCCACTTAATTTCTTCATAGGCATTCAACTCAAGTCAAAACAACATG
CTGATCCTCCAGGAGAGCTGTGTGGACTCCTCAGGTTCCCTAGTGGTGTACTGTCCAGTTGATCTGCCAGCCATCAACATAGCAATGAGTGGTGAGGACC
CTTCTTACATCCCTCTCCTTCCCTCAGGTTTCACCATTTCCCCGGACGGCCAAGCCGACCAAGACGGCGGAGGAGCCTCAACCAGCACAAGCAGCAGGGT
CATGGGGGGTGGTTCTGGTTCTGGTGGCTCACTCATCACTGTTGCATTCCAAATCCTAGTGAGTAGCTTGCCATCTGCCAAACTCAACATGGAGTCGGTG
ACAACTGTTAATAGCCTCATTGGCAACACTGTCCAACACATTAAGGCTGCTTTGAATTGTCCTAGTTCCTGATGCTGCTGCTGCTTGTGTTGTTCTAGTT
TCCTTTACTCACTCTCTTCTTCCCTCCTCCCCTTCCTTAAATCAATGCTTATCAGAAAATGGTTCAGACCTGAGGCTATTTGTGCTGGTGCTATAATCAA
TGTGTGGGAGAAGTGTTTTGGGTTAGTTGGGACAATTCAATGCCCCCTCATCAAGACCACAAGCCCTCATTATTTACTGCTCCAGCTGATGGTAGAGCTG
TATTTTGCTTCAAAGGGTTCAACTTTCATTACCTTTCACACCAACTACCAGATTTATTTTCTTTTATTTTTAAGGGTGAGGTTAAGAAAGATGCATCTTT
TTTTTTTCTTTCCAAAACAAATTTATGGTTTGTTATTTTGCATACTTTTGCTTTGGAACAAGAAGTAGTAGTAGTAATAGTTGTTGTCTTAGAAGAGGGA
GTCAAGAACGCACCATATATATATATATATACGTGGGGGGTGTTTTTATTCTCTACATTCCTAGATTAGCTAGCACTCCATGGAAAATGTATATGGTTCG
GGCATTGACTTCCTGTGAAGGGACTTGATGATTATTATTATTATTATTATTCATTATTTATTGTTGTTCA 

>Gmhdz74
CCAAGACCAAACCCAACAATAAAATCTGTATTAAATCCACCTCTTTCATAAAACCCAACTTTCCCATTTGACTATACAACAATTCAGTCGCTTCTCTCTC
TCTTTCTTTCTCTCTCTAATGGAAGACAATAATGAAGAATGCATCGCGGGGCTATGTTTGGGACTGGGACTGGGATTGGGATCAGGACATGTTCCAAAGA
AGAATAAGCAGAAAGAGAACAAGGCTGTGGTGTGCCTAGACCTAGCGTTTGAGCTTTGTCCAAAAGGAGAAAAAGCCGTTAATAACGTGAATCATCATCA
TGATAAGGTAGAGAGAATCAGCTTGGAGAGAATCCACGACTACCCCAATGAAAAGAGCACTGATTCTGATAACAGCAACAACAACGGATGCAGAAAGAAA
CTGAGGCTTTCCAAGGATCAATCATCCATGCTTGAGAACAGCTTCAAACAGCATAGCACTCTTAATCCGGTATTCATTCATATACATACAACAAGCCTTT
TTCTCATTTTAATTAGTATAGTTTTCTAAGAACTTATATGTGTGTATGTGTAGATAACTAGATATATATTTCATAGGGTTAATATTAATTCTAGGATTAT
TTTCGATAAATTGATTTTATATAAGGAAACTAATTTAAATTGCACGCTGCAAGTCGTTAATAAAAGCCATATATATGTAACGCTATATATTAATTATTTT
GTTGTCTATATGATCATTTGTATCATACGTATTTATCAGTTATGTTCTTTCGTTTTGTTTTGTACCATGAGGTAAGAGGAGTTTTATATGCGTTGGTTTT
GGTTTCACATGCAGGTCCAGAAACAAGCACTTGCTGATCAATTGAATTTAAAAACTAGACAAGTTGAAGTTTGGTTTCAGAACAGAAGAGCAAGGTACGT
TAATATCGCATATAATTTCCGTTTCATTGATCTTATTGCTACCTTTATTCTTCATCAAGTTGCTTTGCATTAATTATCTGGGAAGAGGGTGGGGGAGAAA
AAAAGAAAGAAAAAAGAAGCAGGGTTTTCTACGGTTTTATTTGTTTATCCAATAATTTATTTATTGTGTTGACTATATCGACCTATGGTGTATGCATTTA
ATTTCAGTAATGGTTAATTATTATATACTAATAATGAATATAATAACTTTTCAGGACCAAACTGAAGCAGACAGAAGTGAACCGCGAGTTGCTGAAAAAA
CACTGTCAAAATCTAAGCGATGAGAACAAAAGATTGAAGAAGGAATTGCAGGAACTACGTGCAGTTAAGGTTGGACCGTCGCCACCATGCATTCAACTAT
CCAAAACGGCGACCCTGACTATGTGTTCTTTGTGCCAGAAACTAGTAAATTAAAGCTCGATGAAGGAAACAACAACATAGTTTTAGAGATTCTACTATAT
GATTAGATGAAACATAT 
>Gmhdz75
TGTGAATTGAAATTTGGCAGCAAAAATCCGATGAAATTTATTGTTTTGAAGGTTTCCCACAGTCCACAGAAACTCACGTGGTCTGATCTAGCCATTGAGA
GAAGAGAAAAATATCAGAAGCAACGTTGGTATGAAAAACCAAGTAAACCATAAACATGGTACTACACAGTGAGTCAATGAAAGGGCATCATAGTAAGTGG
ACACTCCCTTCCCATCTAAGCTTCTTATTATAAACCCAAGGCAGAGTCTCCTCTTTCTCCGAACTCCAAAACACAAACAAAAACTCCCGTTTTCTCTCTC
TGTTTTTCCATGGCCATCTGATCAAACTTTTCTTGATTCTCTCTCTCAGTTTTTGCTATTCTGAGTGATGGGTATGCCCTGCCGCTGTTCCCACACCTCC
CACATCACTGAAATCATCATCACCAGCTTCTTCCGCCACAAGTCTTAAATTACAACAATTTCCCTCAATTATTCATCAACCAACCACCTTAATAGCCTTT
TCCAATGGTTCCTTAAAGATCCAACTTGGTCGGAGTAAACATGGCGGCTAGTGGAAGTTCCTTTTCCAACATCACTAGCTTCCTTCGCAACCAACAACCC
TCTTCCCAACCTCTCGATTCTTCTCTCTTCCTCTCTGCTCCTTCAATTTTTGTTTCAGGTTCGAGATCCATGGTGAGTTTTGAAGCAGAAGGAGGGAAGG
GGTGTAACGGCTCCTTCTTCCGCGCGTTTGACATGGACGACAATGGGGACGAGTGCATGGATGAGTACTTTCATAAACCCGAGAAGAAGCGTCGTCTCTC
CATGAACCAGGTTCAGTTTCTGGAGAAGAGTTTCGAGGAGGAGAACAAGCTTGAACCGGAGAGAAAGACCAAGCTTGCCAAAGACCTTGGTTTGCGGCCA
CGGCAAGTTGCTATTTGGTTCCAGAACCGTCGAGCTCGCTGGAAGACCAAGACGCTGGAGAAGGATTACGAGGCTCTGCATGCAAGTTTTGAGAATCTTA
AGTCCAACTATGACAGCCTCCTCAAGGAGAAAGACAACTTAAAAGCTGAGGTAATTAAAGAACAAAATTTAGATACAGTTTTTTTGAGTTCTTTTAAGTC
CTTCTTTTGTTAGAATTGGAGTTTCATCTATTTTTTCTTTGTCGGACTCGAATCCGATCCCTCATGGCTGTTGTCTTATGACAATTATCATAGGATATGC
AATTTCATCTTTGATATCATAACTTATCAGAATTGGAGTTTCACCTTAATGATATAGCCTATACATTAATGTAAATTTTGTACATAAGTTACTGTTGAAT
TTCATGTCTATATTAATATTTTAATACAAATTTGATCACTTTCTTTTTTTGGATGACATGTTATAATTTGTGTGATGTTTTTGAATGAATTAGGTGGCGA
GCCTCAATGAGAAGGTGCTTGCAAGAGGGAAACAAGAGGGGCACATGAAGCAGCAGGCTGAAAGTGAAGAAGAAACAAAAAGATTATTGCATTTGCAGGA
ACAGGAACCACCCCAGAGGCTTTTACTGGAATCAGTTTCGGAGGGAGAAGGATCCAAAGTCTCTTCTGTTGTCGGGGGTTGTAAACAGGAAGATATCAGT
TCAGCCAGGAGTGATATTTTGGATTCAGATAGTCCACATTACACCGATGGAGTTAACTCCGCACTGCTAGAGCATGGTGATTCTTCTTATGTGTTTGAGC
ATGATCAATCGGATATGTCACAAGATGAAGAAGATAACCTCAGCAAAAGTCTCTACCCTTCGTACCTCTTTCCCAAACTTGAAGAAGATGTGGATTACTC
CGACCCGCCTGAAAGTTCTTGTAATTTTGGATTTTCTGAGGAAGATCACGCCCTTTGGACCTGGGCATACTAAGTTTTCTTCCATGTTCATGTGTGTGTT
TGTGTCATATGTTTTTTTAGTAATTAGTATTTAGTATTTGCACTTTTTGTCCAGGCTTCAAAAATGGCTATAGCTTTAGCTTTATCAGGAAAGAAATGTT
TGTTTTCTTTTTGCCTCATTTTGTTAGTACTTGTAATCAAACTGTTGGTTCCAATGTAATTAAATAATGTCTTCTCGTTGAGAATGTAACTATGGATTTC
ATTTAATTTCACTAAGAAATTCAAATAAGAAACTTGATGAAATGGGGAAAAAAAAATGGAAGCCAATTGCTTGGTAGAGTGGAAAAGATTGAGGCCTATA
GTATTTATACTATTTAAGATGACTATGATTCATTGATTCTTCTTCACTTGGGTTCTGGACTTCTGGGTCCATGTTGTTTTGATTGGTAAGCAACCCTGCA
TGACGAAGTTGACTTGCTTGCACCTTTGCAATACTTTCCTAGTTGAGAGCATTTAAGTTTTGTGACAGAAGGGGTGTCACTTTCACTATGAATTGGACAA
AAATGGCCACTCTCCATTGGATGAGGATCACCGACTTCTCTTCTCATTTATGTGCTTGATTCCT 

>Gmhdz76
AGAAAACAGGGTTTGTATTATTTGCGGGGCAAATGTCATGATTGAGATAACTGGCCTTGCTGACATAAAGTCATCATTGAACTTACACACCACTCCCACC
CATTCTCTCTCCTTTCTATATAACCTCACACCCACACGGCCCCTCCTATCACTCCAAAACCTAAACTCCCCTTGCTTTTCTTACCATCTCCTTCAATTCT
CTCTCACTCTCTTTTTTCTCTCACCAAAACCTTTCACCCAATATCCTCAAACTACTACTTCTGATAAATTGCTAATTTTTATAAAGCTAGCTAGAGATGA
TGGTTCAAAAGGAAGATTTGGGTTTGAGTTTAAGCCTCAACTTCCCTCATCACAATACCCCAAATCCTCAACATCCGAGTCTCATGTCATCCTCTACTCA
TTCCTCTTCTCCTTCTGGTTGCAACCCTCAAAAACCCTCTTGGAACGAGGCTTTCACTTCTTCGGGTATGTACTAAAAATCTAAATTTTTTCTATTTTTC
AAAAAAATAAATAAATAAAAACTTTCCCCTGTTTTTTAATTTGCATGCTAATGTTCCAGATCTGTTCAAGTTTCTCTCTTTATTTCCTACTCCCTCTCCA
TTCTCTCAATCACTTTGATTCAGCTTACCGGGTGTTATTTTTTTTTTTTTACAGAAAACAAAAACTTATTTTTACCCTTGTCTTTTATTCTCACCCTTCA
TTTTCAGTATCTTTAGCACCACCCTCTTTATTTATGCCGAACCAGAGATTCCAAATCCTTAATATGCATGAATTTTTTTTTAAAAAAATAATGATTTTTT
TCTTTTACATCCAGATCGAAACTCCGACACATGCAGAGGCGAAACGCGATCGTTCCTGCGCGGAATCGACGTGAACCGGTTACCTTCCGCCGTGGACACC
GAGGAGGAAACGGGAGTTTCGTCTCCGAACAGCACCGTCTCTAGCGTGAGTGGAAAACGTAGCGAGAGAGAAGAACCGAACGGCGAAGAACACGACATGG
ACAGAGCCTGTTCCCGCGGAATCAGCGACGAGGAAGACGCTGAAACCGCAAGGAAAAAACTTAGACTCTCCAAAGACCAATCCGCTATACTCGAAGAAAG
CTTCAAAGAACACAACACCCTCAACCCCGTAAGCACAGCAAACACGACCTTAATAATATAACAATAATACTAATTCTCATATTTTTTTGGTAATACGACA
TATTTATAAGAAACAAGAGTAAAATAGGAATCCTGAAAATAGATTACTAATGGGATTTATTTAATTTAATGTTTTTGCAGAAGCAAAAATTGGCACTGGC
GAAACAGCTAGGACTTCGACCTAGACAAGTGGAGGTGTGGTTCCAGAACAGAAGAGCAAGGTTAGTTACAAAATACAATGTCACAAAAATGAAATAATTC
GATTTAATATAATGTTTATTTTGTAATTTGATTTTATTGAAATTAATTTCAGGACTAAGCTGAAGCAAACCGAGGTGGACTGCGAAGTATTGAAAAGGTG
CTGCGAGAATCTGACGGAGGAAAATAGAAGGTTGCAGAAGGAGGTTCAGGAGCTTAGAGCACTGAAACTTTCCCCACAGTTTTACATGCAAATGACCCCA
CCCACGACGCTCACCATGTGCCCCTCTTGCGAGCGTGTGGCTGTTCCGTCCTCCGCCGTCGATGCTGCCACGCGTCATCATCCCATGGCCCAGGCCCAGG
CCCAGGCCCAGATTCGGCACAGGCCCATTGGCCCGTGGGCTTCCGCCTCTCCCATTACGCACCGGCCGTTTGATGTCTTCCACCACTGATCTTGAGGGTG
TTTTGGTCATTGTGAAATTATTATTATTTACTATTCTGGGCCTACTTGTACCACCGTGTAGGTGTGTAACCCCAAAAGGAGAGAAAAATTGGGGGAAACA
GAAAGAGTGAGGGAGCGGTCGAAACAGCGTGCTGTGGAATTGTGCGGTCTAAGGATATGGTCATTAGAAGAAGGGATTTGGTGGGTCTCCAATGTTTTGT
ACCAGTTTGACCTATCATCTTTTGTTTTGTTGGGTATGACCTATATATTAGTTACTAGTTAGGTGTTTTTTTTTATTCAGTTTATAGTATTACTTAACTT
TTCCCCCTCTAAACAGAGACTTTGTGTAAAGTGCAATTATCTAGTTAAATTATATAGGGTTTGGTTCCCGTGGCCTATTTCACTTAATTGAGATCATTAT
TTATTATTCTTTTTGTCAAGATTTTATCATACCCATTTAAACAATTTGCTTTAAGTATTT 

>Gmhdz77
CCCCCACAAAAAGTCACATTCATTCTCTTTCCCCTTAACACCCCTTGTGCTCTCTCTCCCATGACACACTTTATAAACCACACCATCATCTAATCATCAT
CTAAACTAAACCACTCTCTCTTCTCTTCATTCTCCCTCTTAATTCTTTTCTCTTTTCTTTCTTTCACACAAACTCCTCTTATTATGATGGGTCTTGATCA
AGATGCTAGCAGCAACTCTGGCCTTCATCTTATTCTAGGGTTAGCTTTGACTGCCACCACCACCACTACTCCATCACTACCATCCATTTCCAACAAGCTT
GATCATGTTGATCATCATCACCATCTTATAACTCTTAGACCAACAACAAAGTCACCCTATAATTCCTCTGAGGCTGAACCATCATTAACGTTGGGCTTGT
CCCGTGAGAGTTACCTCAAAGTACCCAAAAACATCATAGGACAAAACAGCAACAACAAAGTCTCGTCTTGTGATGACCCTCTTGATCACTTGTCCACACA
GACTAATTCACCTCATCACAGTGCTGTTTCCTCCTTCTCCAGTGGCAGGGTCAAGAGGGAGAGGGATCTCAGTTGCGAAGAAGTTGTGGATGCAACAGAG
ATTGATCAGAGGGACCATAGCTGTGAAGGAATAGTAAGAGCCACTGACGAAGACGAAGACGGCACCGCCGCCAGAAAGAAACTTAGGCTTAGTAAAGAAC
AATCTGCTTTGCTAGAAGAAAGCTTCAAACAACATAGCACCCTCAATCCTGTAATCACAATCTCTCTCTCTCTCTCTCTCTCTCTCTTATTATTTTCACA
CATGCATGATATCGATATTAATAACTTTTAGATAAAACTTAACAATTAATAAGTATCATTTACTCTGAAATAAAAAACTTTTAGATAAAAATTACTTGTA
ATAATTTCTTAATTGTTTCAATTAGAACAAAATTTTATAAATTATCGAGGTAAAACTTCAATTCTGATCATATAATAGTGTCAAAACTTTACCAAAAAAA
AAAAAAAACTATATCTAAGTTTTTTACATAACTTTTCTATCCATGTAGTGACACTTTCTTTGAATAATATGATTAATATTGTTGTGTTGAATTGGGTTTA
CAGAAACAGAAGCAAGCTTTGGCGAAGCAGTTGAATCTTAGGCCACGACAAGTTGAGGTGTGGTTCCAGAACAGGAGAGCCAGGTAAATATATATATTAA
TTATATTCCATGATAAAAGTGATTATATGTAAAATTTATTGAATTTTGTGATTAATATTTGTTTTTTTGTTATTTGTGACGCAGAACAAAGCTGAAGCAG
ACAGAGGTGGACTGCGAGTTCCTAAAGAAATGTTGTGAGACATTAACAGACGAAAACAGACGGTTACAGAAGGAGCTTCAAGAGCTTAAAGCACTGAAAC
TGGCTCAGCCTCTGTACATGCCTATGCCTGCGGCAACACTCACCATGTGCCCCTCTTGTGAGAGGCTCGGCGGCGGCATCAACGGTGGCGGCGGCGGTTC
CCCTAAGACACCATTCTCCATGGCTCCTAAGCCTCACTTCTTCAACCCCTTCGCCAACCCTTCTGCAGCATGTTGATTGATTGTTATTATAATTAGGCTT
TTAATTAGTTTTCATTAAAAAAAAAAAAAACAGCAAAAACCAAAGAAGAGTTGCCCCACAACCTTTGTATTTTTTTGGTTGAGGGATACGTCTTATGAAC
TACATAGCTAGTGAAAAAAAGGTTAAGGGTGTAATTAATTAACTAATATACTGTAGAAATTTGTAACTGCTGATTAGAATTACTTTTTACTCTTCCTTTA
TTAATGTTATGTTTATAAATGGTTATAGAAGACATCCATCTATGAAGGAATTAATGACTTTTTTTAATTATTGTTCA 


>Gmhdz78
CCCGGTTGGGTTTATATAAGCGAGTGCAATTCAGAAACTCTACCGGGATGTGAAGCTACTTCACCACTCCAAACCCACCACACCACCATTATTCATATCT
CATTCTCTAACCTTTCACTCTTCCTTACTCACTCTCTACTTTGCTCATCATCGTAGATGAACCAACACTTCTAGTCTCTCTTACTTTATAACCATGTAAA
AATGAGTCACCTAATGAAAAATTAGTAGCTTCTTGTTGTGCTTTTTATTTTGTTTGTGTTGAGATAAATTTGTTTGTTTGTTTGGTATTGTTTTGTGTTT
TATGAATTATTTGATGGGTGAAGAAGGAGAAGTGGTGAGAAAGCAAGGACAAAGGGGTGTTGGTGGAGATAAGTGGTACTTGTATAGCTGCTTACAAGAC
TGTAAATATTGGTGCTGTTTAATACACGAGACTAGTTCTCTTTCGATGGTCCCTTTTGAGTGAAAAACCTTGTCTTCTCAGCTTTCTTTGGAGAGATCTT
AAAGACATTGACTAACAACAATAAAGTGGATCAATCAAAAGACTTACTTCTTCTTCTAACAACAATAAGATCACATCTTTCCCACTCATGAAGAGACTTA
GCAGCTCAGATTCTTCCAGTGCCCTCATGACAATTTGTCCATCAACAGGTGCTTAATTAATTAAATCACACTTCTATAATATTGGTTTTTGTTTTGCTTT
GTTTTTTTAAATTCAGACACAGATCCAAGATCCATGTTTTAGGTTGGTTATTTATACTAACGATTATGTCTGATTTGTATTGGTTTAGAGGAACATAGTC
CGAGGAACAGCCAACACATGTATGGTAGGGAGTTCCAATCGATGTTGGACGGACTCGACGAGGAAGGGTGTGTTGAAGAACCGGGGTATCAATCTGAGAA
GAAGCGTCGTCTAAGTGTGGATCAAGTGAAGGCTTTGGAGAAGAACTTTGAGGTTGAAAACAAGCTTGAACCTGAGAGGAAGGTGAAGCTTGCCCAAGAA
CTTGGGTTGCAACCTAGACAGGTAGCCGTATGGTTCCAAAACCGTCGAGCCAGATGGAAAACCAAACAATTGGAGAGAGATTATGGTGTACTCAAAGCCA
ATTATGATGCTCTTAAGCTTAACTTTGACACCCTCGATCAGGACAACGAAGCCTTACGAAAGCAGGTAGAATAATACTCCTTCCAAAATATAAACAAATT
TCAATTATTTATCTGTCTTATTCAATGATATTTTCTCCAAATTATATTTTATTTAATAAGATAAGAAAACCATGTTTAATATAATTTTAAAAAACTATTT
ATATTTTAATTAAAAATAATAATTTATTGAAATGAATTAATTTTTTTAATAAGTATGAAATGTGTTTGTTTTTCTTATAATTAAGATGGAAGAGAATACA
TAGGAGTATAATATTTATTTCATTTTGAGTCTAATTAATTTTAAATTAGAAAACTACAGGTAAATTTTGAGTGAGATAGCAAACTTCATACTAAATTTGT
TTTTTTGTCCTAGAATTTATGGGTGTCTTTTTTCAATCGGATACTAAATTTGTCGAGCCTTCTGCTTGAAATTAGTAGTTTTTTTCTAATTTAAGAGCTA
TATCTTCTCTTTATCTAAACTTCTTTAATAATAAAGCTTTACCTGAGAATAATTTTTGTTTTGTAAATGCTCAATCAACTCAATACACATAGTGTATATA
GTGTCATGGTTTTTGTTGAAAGTGAGTGATTTTGAAATTGGATGGTGTTTGCAGGTTAAGGAATTGAAATCGAGGCTGCTGCAAGAAGAGAACACAGGAG
GAAGCGGTGTTTCGGTGAAGGAAGAGATAATAACGAGGCCTGCAGACTCAGAAGACAAAACGATGGAACAAAGTAAGAGTGACCCATCTTCTGAAACCTC
AAATATTAATCCTAGTTCGGAGTCGGAGGAGGATCACTTGAACTACGAGTGTTTCAACAACAACGACGACTGCGTCGGAGGAACCGCCGCATCGCTTTTG
CAAGTGGACTTCAAAGACGGTTCTTCCGACAGCGACGGATCAAGCGCGATTTTGAACGAAGACAACATGTACTCTCCCTTGAAATTCAACAATTGCTCCA
TATCAACCTCGCCGTCATCGTCTTCGATGATGAACTGTTTTCAGTTCCAGAAACCGTATCATCACCACGCGCAGTACGTGAAGATGGAGGAGCACAATTT
CCTCAGCGCGGATGAGGCCTGCAATTTCTTCTCGGATGAACAAGCACCGACCCTTCAATGGTACTGTCCAGAACAGTGGAGCTGAGAAAAGAAACATGGA
AATTAAACCGCTTTTAGAAATTTTTGTTTGAAGGTAGAAAATGAAATACTGTGCAAAAGAAAAAGAGAGAACAGAGATCAATGGCTGCATGGCGTGGGGT
CGGAGATGGAAGGTTGATTATTACTACTCTCGACCGTGCGGCAGGGGGTAATATTAATAATTATTCAATCGTAAAGCAAACCATGCTGTAAAAACAAATT
TCCATTCAAGTATGGAATAACGGTGTAGTACTTTTTTAATAAATAAAAAAAACAACAACAACGGTGTACTACTTTTAGGAAAGAGAAAACAAAAAAAAAA
TAATTAAATCGGTTAAACAATATCCTTTTGCCTCATTGAACTCAATTTTCTAGTATTTATGATTTGATTATTCTTAAGATCAGAGTGGAATACACTATAA
TGAGGGTGCACCAACTGACATAAAAGTTTTAATTAGAGAGTAAAATTAATAAAATTCATTTTACAATTTAATTTTTTTCAACTCTTTTATTGCAAATATT
TTTTATTAGTATCGTT 


>Gmhdz79
ACAGATTCAAACATCTCACCCCCTTGTCCCTCTCTTTCTCTCTTCTTTCTCCTCTCAGCTTCCTTTTCCTTTTGAAATTATCACATAAAAGAACAAAAAC
TCCCCCTTAAACTGATAAGGTATATAAGCCACCCTTCAGAGCAATTTGTCCATCTTCTTCAATTTATTAGCCGAAGATGTGGTGCATTAGACCTTAGTCT
TTGTCATAGTTTCTTCCACAACAACTTGGTCCAAACTTTCCAAAAATTCACATAAGAGCAATAGTTCTCTCCCTAGAAACTGATATGCTATATAAGCCGT
CCTTTGGAGCAATATATCCATCCTCTTCAGTTTAGCAGAAGGTGTCGTGTATTAGACCATAGTCTTTGTCATTGTTGTTTCGCAACATCAAAGTTTAGCC
TTTGAGCATCAGCAATCACATGGTGATCAGAATATCATTCAGCAATTGAAGATCAGAGGCAAGCATAGACTAGCAATGATATGGCTTTCTTCCCAGCAAA
TTTCATGCTACAAACACCTCACCAAGATGACCATCAACCTCCACCTTCACTCAACTCAATTATAACTTCATGTGCACCTCAAGAGTACCATGGTACTCTC
TTTTAGACACAAAAACACCAACCAATAGTGCAATATTATGTTATGTGGCCTAATACCAATGTTTCAAATGTTGATGCAGGAGGAGCATCCTTTCTAGGCA
AGAGATCTATGTCATTTTCAGGGATTGAGCTTGGAGAAGAAGCTAATGCTGAGGAAGATTTGTCTGATGATGGATCACAGGCTGGAGAGAAGAAAAGGAG
GCTTAACATGGAACAAGTGAAGACCCTTGAGAAGAGCTTTGAGTTGGGAAACAAGCTTGAACCTGAGAGGAAAATGCAGTTGGCAAGGGCTCTTGGCTTG
CAACCTAGACAAATTGCTATATGGTTCCAGAACAGGAGGGCTAGGTGGAAGACCAAGCAGTTGGAGAAGGACTATGATCTTCTCAAAAGACAATATGATG
CTATCAAGGCAGATAATGATGCACTTCAAGCTCAGAACCAAAAACTTCAGACTGAGGTTTGTAATTTTCTTCCTAGTTCTATTAAGATTTTGTTGTTTTA
ATTTTGGTTTCATATGTGAGAAGAGAACTTAAAAAAGAAGACCAATTTTTCATAAATTACTAAGGCCAAATTTGATGAGTTTATTAACAAATACTTACAA
GAAAATAAAATAAAATTAATTAAAAAGATAAGCAAATCAAACTCTTTTCGTAAGTTAAAATTTACTTATACATCTCAAACTTTTTAGAAACTTTCTTAGT
TAACTTCTCCATTGAGGTACATAAGTTAAATTATAAGAAAAGATTGATGTATTTTACCTCCTTAAACTATTTTATATCTTTTTCATGAATGTTTGTTGAG
AAATTTATTTAAATTAAATTAGTCCTAAATTGACGAAGAAATAGAGGGGATGTTCAAGTTCTGCTATGTCAAATTGTTTTGATTCTGTACAATAAAGCTA
GGTAATTATGATGCTTTTCTTTAATTATTATGTTTTTTCAAAAAAAATATTTATTATGGCTCTCAAACCTTTTATTTCCTTTCACCAACTTCTGGAACTG
ATAATAACTTTCTATAAAGCTGCTTTTTCCAATTATTCACAGTAATTTCATAAAGACCAGCTTCCACTCAATTACATGTTTGTCATGCAATGCATAGTTT
CCTTGGTTTGGAAATAAACAATCATTTGGGTTCATTTTGACATTGACACACCTTTGTTTTAGGCTGATATTACACACTTATACTCCAACCTTTCCTGCAT
GCTATTATTTGTTTTGTGTTATTTTTCGGATTAGCTAATTTCACTGCTACCACTCACTGCTGCAGATATTGGCACTGAAAAACAGAGAACCAACTGAATC
CATCAACCTCAACAAAGAAACTGAGGGATCCAGCAGCAATAGAAGTGAGAACAGCTCAGAGATCAAGTTGGATATCTCAAGAACACCAGCTATTGACAGT
CCTCTATCCACTCAGCAGAGCAACAGCAGAACCCTCTTTCCATCTTCTGCTAGACCAACAGGAGTGGCTCAGCTTTTCCAAACCACTCCAAGGCCAGAGA
TTCAGTGCCAAAAGATTGATCACATGGTCAAAGAAGAGAGCTTAAGCAACATGTTTTGTGGCATTGATGATCAATCTGGCCTTTGGCCTTGGTTGGAGCA
GCAACATTTCAATTGATCATCATGCAAAAGGAGAGAGTGTGAGAGTGAGAGAGAGTTTCATATTGCAATGTAGTTTTCCCTTTTCCGGATGAAAATGAAA
TCATCAAGAGGGTATCTGTGTCAATTGATTACCATACATAATGAGTTATAATTAAATTAAAAACCCATGTTTTGATAAACTTGATGTATAAAATAGGATA
TGTTAAGTAAATTTTTCTTTTTCGGGTGGAACTTGAAAATTTTTATATAAAAAGAATAATAGATTAGTCACCTTTTTCTTTTTCAGACTAGTCTTTCTGT
AAAAATTGTGAGTCATGGGTCATGAGAAAAAATTTCCAATTAACTGTGAGACCGTGCTTGTTGGTGTCTGATTGCATGCTATTG 

>Gmhdz80
CCTAGTTGCTTCACCATTCCAAGACTCTCTCCATAATATAAACCCCATCAATGTTCCCCCACCATCACCAACAGGAATCTCCCATTTATATCACTTCTCA
ACTCAAAACCAAAAATTTCCAACTCTCATAACCTCTCTCACCCCTCTGCACAAAAAAAAAAAAAACTCTTACTCCCCTCTGACCATGCTCTCTGTCTCTT
TCCAAACATAGAAGAATGCACCACCCCTTTGTCCTGAAATTTATTCACATCTAACATAGCCTTCAATTCCTCTCTGAGTGATGAGTATGATGCACACTCC
CCACCCTCACAATTCCCACATCACATTATTGCCCACCACCTGCTCCTTTCACCATTAATCTTGATCAAACCAAAGAGGCAAAGAGCCTCATCCCTATGCT
CCTATTTAAGGGTATGATATGAATATGACCCTTTAGTTTAAATTCTCTCAACACTCTACACCTAATAGCCTTGTTCCATAAAACCACCAACAAGTTTCCT
TAAGGCCATGGCTGGTCAGAAGCTTCATGGGGGTTCAAGCATGACACTTTTGCTCCAAAAAGAAAGACTTCCATGCTCCCCTGAACTTATTCAATCTTTT
TGTTTTCAAAACTCTGAACCTTCTTTCCAAGGTGATTTGCTACCATCATGTTTTTGCTTCTTTATTCTTGTCTCTGGCCTTTTGCTTTCATAATCTTTTT
GAAGTTGCTGAGTTTTTTTGTACTTTAAAACCTTTTTCGTCAACATGAAATTTCAAGAACAGAGAAAGACAAAAGAAAAACAACATATAAATATTTGTAG
TTTTTTTTCATAACAAAATCAGAAGTGGGTTTCTTATAGATTCTGGTTTCTTTCTGATAAAGAATATATGAAAACCCAAGGAAAAAATTATTTTTTTTCA
TTGAAAATCGTTTATGTTTGAATTATAGCATAGTTATTAATATTAATATTTGGTGCCTTGAATTCAGGTTCAAAATCCATGGCTAATGTTGTGAACGTCA
CGCATAGGCCCTTCTTTCAAGGGCCAGAGAAAGAAGAGAACGGCAATGATGCGGATTTTGAGGTGTGCCTCCATCAACCCGGTAAGACAAGGAGGCTCAC
AAGTGAACAAGTGCAGTTTCTTCAAAGTAACTTCGAGGTGGAAAACAAGCTTGAACCTGAAAGGAAGGTCCAACTTGCAAAGGAACTTGGCATGCAACCA
CGGCAAGTGGCCATATGGTTCCAAAACCGTAGGGCAAGGTTCAAGACCAAACAGCTTGAGACAGACTATGGCATGTTAAAAGCTAGCTATCACGTACTCA
AACGGGACTATGACAATCTCCTTCAAGAGAATGACAAGTTAAAGGAAGAGGTAACCATTGTTAGACATAAATAAAACCATTAGTATAATTTCCCTTTTTT
CTCTCTATGAATCAAAACGACAATAGATGAATCTCAATGATTTGTGGCATTAAGGCTACTCGGTCACTTATAATACCTGGTAACATAATTGTTTACAAAA
GATTCTACTCATCTATGATGAAAGTTGCACTTCAAGCATCTCACAAGGCTGAATTCTCAATATTTTAATACAGTTGGTTCTTAAAGTTGATCATGTTGTA
GACATCATTTGAACATTGAGAGTTTTTAACAATAACAACAAACACTCAACATCTTTCTCTGCTCTTTTTTTTTATTTATAAATTACAAAATTAAACCCCC
AGATAACCAATGCTTGGTAAGTACAAAGATAAAATTGACTAAATTTGTAATTTCATGACGAATTTGGTGTGTTTTACCATACTTTTATCCGAAATGGGTT
AATGCCATAATGGTTGAATGGGTACAATTTCCTTGTTACAGGTTAACTCTCTCAACAGACTGATTCCCAGAGAGCAAGAGGAACAGAATTCTGATGATAC
CTCTTGTGATACTGTCAACTCACGGCATAAAGAGCATAAAGAGCATAAAGATTTAATCATAAACACAGGTTCTGAGAATGGATCCGAAGTGCCACTTCCT
GTTAAGGTAATAAACAAACATGAAGATGCTAATTCAGCTAAAAGTGATGTTCTTGATTCGGAGAGCCGACATTTCACTGATGGAAACCAATCCTCATATA
TGGAGCCTGCAGATTCCTCCCATGCTTTGGAACCAGACCACTCAGATTTCTCGCAAGATGAAGAAGACATCCTCAGCCAAAACATCTTGACCATGCCGTT
CTTACCAAAGGTTGAAGATGTCTGCTATGAATATGATGAACCAAATGAAAATTCTTGCAGTTTCCGGTTCCCACTTGAAGATCAAGCCTTCTGCTTTTGG
TCATATTGAGTTACTATTAGTCGGGGAATGTTAAAGTTCATTAGTTCACAGCTGTAACTCTGCAGTAAAATATTTTAGGAATTGAAGTTTCACCTCAGTA
ATCTGCGTAATCAAAGTTCGCATCAAAGATAACTTATGTTGAGTGTTAACTAGGTGAAACTCCGATTTTTAATAAAATCAGCATGTTATTACATTAGGCT
ATTCACGATAAGCAAGAGTTAA 
>Gmhdz81
TCCAAACTCTTTTTTCCCTTCTCTCTCTTCTCTTGTCTGTGCACAAATCTATAAGCGTTTCATTTTCTACCTCTTTTCATTAAATATTCATTTATCTTTT
TTCTTCTCTTTCACGCTTTAGCATAGTCAAGCATATCGGTTATCATGCAGTGAACGAGACAGCACACACTGAACTGAAGACTAGGGTTGCCATGCCATCC
TAAGGAACTAAAAGCAAAGAAGTAATAAACGTTTTTTTTCTTCTTATTATCAATTACTTTTTCTCTCTCTCTGTATCTCTAAAAAACTAAAAAACAGTGT
GAAAAAATAAAATAGAATAAAAGACAGAATTTATTTATTTATATTTTAGAGCTTTATCCTTTTGTCCCCTTTATCTTTTCTCTCTATTATTATTTATTTA
TTTCCTGGTTTCAAAAGGTTCGTTTTTGATTGCCCTCTCTGGTATATAAGGCAGATTCTAAGAGACCCATTTCATCTTTTGTGGTGCTCCATGGCTTGGA
AATTCCGGGGTTGGATGAATCAATCGACACAACAAGGATTGACAATTTTTCACCCATGAGGCCGAGCCATTATTAGTTGCTTCACCTTGTTTTTCTTCAA
AGGCAGTTTCTGTTGTGGTGTGCTTGATTGAAGAGAGAGGAGAGAAAAAGAAAAGAAAAAAGGGAAGCAAAAGTGGCTACTTTGATGAGTTTTGGGGGGT
TTCTTGAGACCAAACAAAGTGATGGAGGTGGTGGTAGGATTGTAGTTTCAGATATTCCTTACAACAGCAACAACGGTTCAAACCACAGCAACGATATAAT
GCCCTCTGGTGCAATCTCGCTGCCTCGTTTAGCCACTCCTACTTTGGCCAAATCCATGTTCAACTCTCCTGGCCTTTCTCTTGCACTTGTGAGATTCATT
CATTCAATTTCATACCCTTTTGTTTCTTATAAAGGCTTTTTGTTTTGGTTGGTTCTATTTGCTTACTTTTTTTTTTGGTTTTGGGAAAAACGCAGCAAAG
TGATATAGATGGACAAGGGGATATGAACAGATTAATGCCCGAAAATTTTGAGCAGAATGGTTTGAGAAGGAGCCGGGAAGAGGAGCATGAAAGCAGATCT
GGCAGTGACAACATGGATGGTGGTTCTGGTGATGATTTTGATGCTGCCGACAACCCACCGAGGAAAAAACGCTATCACCGACACACTCCTCAGCAAATTC
AAGAGCTTGAATCGTACGATGATATTTTCATTAAAAAAAAAAATCTTTTTAAGCTTTACTATTCTCTTTTGTGTGGAATTTTATTTTATGATGACTTTCT
TTTGGAGGGGTTGTTTTGATTTTGTTGTCTTTTGTGTTTTCTGTGTTTTTAGGCTCTTCAAGGAGTGTCCTCACCCGGATGAGAAGCAAAGGCTTGAACT
CAGCAGAAGGCTTAATTTGGAAACGAGGCAAGTAAAGTTTTGGTTCCAAAATCGAAGAACACAAATGAAGGTAGCAAACACACAACACAAACACCCTTGT
GCTATCACTTTTCATTTTTTAAAGTCATTTTCTGTTACAATTTCATGCTTTTGGGGGCTCTGATTAATAACCATGGATCGTTTTTATGTCATTTAGACAC
AATTGGAACGGCACGAGAACTCGCTGCTAAGGCAAGAGAATGACAAGCTTAGAGCTGAAAACATGTCTATGAGGGAAGCCATGAGAAATCCCATATGCTC
AAACTGTGGAGGTCCTGCTATGATCGGTGAAATTTCACTCGAAGAACAGCACCTCAGAATTGAGAATGCTAGATTGAAAGATGAACTAGACCGTGTTTGT
GCACTCGCTGGCAAGTTTCTGGGTCGACCCGTTTCTTCTCTAACAAGCTCAATTGGGCCTCCAATGCCAAACTCAAGTTTGGAGCTTGGTGTTGGGAGCA
ATGGTTTTGGACAAGGTTTAAGCACTGTGCCTTCAACAATGCCTGATTTTGGGGTTGGAATATCAAGCCCTTTAGCCATGGTGTCACCTTCAAGTACTAG
ACCAACCACAACAGCATTGGTGACTCCTTCTGGCTTTGACAACAGATCAATTGAGAGGTCTATTGTTCTTGAACTTGCTTTGGCTGCAATGGATGAGTTG
GTGAAGATGGCACAAACTGGTGAGCCTCTTTGGATCAGAAGCTTGGAAGGGGGAAGAGAAATTCTCAACCATGAGGAGTACACAAGGACTATCACTCCTT
GCATTGGCTTGAGACCCAATGGCTTTGTCACTGAGGCTTCTAGACAAACTGGAATGGTCATCATAAACAGCTTGGCCCTTGTTGAAACATTAATGGACTC
AGTAAGCCTCTCAACTACCTTTCACACTTTCTCAACAATTTTCTTCCTCCCTAATTTATTTCCTTTTATTATTCTTGGCTCCTTTCGTTTGTGTTATTTT
CTCATTTTATGTTGATATATTTTTCTAAATTAATGTTAGTAATATATCATTTTTATTTGATTTGATAGTTCATAACAAATTTTAATGAGTAATACTAAAA
GAGTATATTAAAAAAAAGAGTACATTAAAAAATGTGATGCTGGTTCTTTTTGATTTTGTATGCGTGTGTTAAGCTGATTTACTTTTCTGCTGTGACAGAA
TCGTTGGTCAGAGATGTTCCCTTGTATGATTGCTAGAACCTCAACCGCTGAAGTTATATCTAATGGAATAAATGGAACTAGAAATGGTGCCCTTCAGCTA
GTAAGTTGAATTTGTTATCTTACACTACTTTTCTTTTATAAAAAATGAATTGAATATTATAATTGGGAGTTTTTTTATTTTAATTTTAACAACATAAAAT
TTGATCCCAGATGCATGCTGAGCTTCAAGTTCTTTCTCCCTTGGTTCCTGTTCGTGAGGTCAATTTTCTACGCTTTTGCAAGCAGCACGCAGAGGGGTTA
TGGGCAGTGGTAGATGTGTCCATAGATACCATCCGAGAAACTTCTGGAGCACCCACTTTTGTGAACTGTAGGAGGCTTCCTTCTGGTTGCGTGGTGCAAG
ATATGCCAAATGGTTACTCTAAGGTAAAATTAATTAATTACCAATATTCTTCCTAGTTTCTCATGTTCTTAATTACTGCCTTTTTTAGCATCCCAAATTT
CTCTTTTTTGAAGACAGTAAAAATGATTTACTGGTAGTAGATTCTACCTAGCGTTGTGTCTTAATATAGTTTTCTAAATATATATATGCCACCTACTGAA
CCGTACTACCTCACCTGCTTTGATGTTTTCATCACATTTATTGTATTTTTTTCCAAGTGGGTGCAAGTAACTGCACCATGGTAGTAGTAGCTTATTTGTG
CAATATATTTAAAGTGGGGGCAAAACACCAAGCTAAGGAATCATGGGGCTTTTGCTTTTCCAAGCTACTTAAAAAAAACTCATGCTTCCGAGTAACTCAG
TTTGTTTAGTGATTACTCACTATAGAACCACTCTGTCAGTGATGATTCCAATATATATATTTTTTGTCTCTCAGAATTTGCAGCCTGAGTTAGGATGCTT
CCCCTTGTGTCTCAATTTATATTCCAATCTTCAGTTTTCAACAACTGATTTTTGATCCCATAAACTAATTGAGTAATACACCATGTTGCACAAATCTAGG
TTAACCCCATTAATTTATTCGTGGAAGTCTCTATCATCACTTAATTTTTTGGCAGCACGAACACATTAATTACACATCCCCCTTTGAGCAATTTGCGTTG
CAATTACTACTTTTTTATTCCATAAAGAATTCATATGATGTTTCTATTCCCATTCTTTTTATGCTGCTACATTTGTCATTCCCCGAGCATTATTTTAATT
TATGAGACTATGCGTGACCTGGTTCCAGCCCCTATAGTCCATAGGTCGGTTATATATTAAAAGATATTCAATGCGGACCCTTTGAGTCAAGATCAAAGAC
TGGAACATTTTGTCTGTTTCTTTTCATTGTTTGGGATGAGTTCATCACACACTGTCGTAGCAAATCTCGATGAACCCTTTAACACTGCACGTAGCTGCAG
CTACTACTTCTCCAAATCCCACCGTGACTTTATCTAGTACCTCAATATTTTATGTACTTGCTCCAAGCTCCATGAGATACCTTGTGTATCGTTCAACTCA
TTAATTCGTCAGGCTTTTCCAAGATTTGCTTTCCACATGCTTCTTTTCACCAGCATATTCTTTAATTAGCATCTTTTGCACCTAATTTAATTGTCATGCA
TTTTTCTGATTAATTAATTTTCCGTACAACAGTCCTTGATCTACAAAATTGCTGACACATTATAATTAGTACCTCAGCAATACATCGATCGGTCCACTTT
GTAGCAATGATACTAGTATTAAATTATAAGTTCATAAAGCAAAAAAATAATAACACCAGTGAAATTTCAATGATGGGTATGAGCTTATATGACATTGTTG
TTAATTATACGCAGGTGACATGGGTGGAACATGCAGAATACGACGAAAGCCAAATTCACCAGCTCTTTAGACCCTTGTTGAGCTCAGGCATGGGGTTTGG
TGCACAACGTTGGGTTACCACTCTTCAACGCCAATGCGAGTGCCTAGCCATTCTAATGTCCTCAGCAGCTCCCTCTAGAGAACATTCAGGTACATTTATT
TACATATTATATAGATACTAAATAATATATAATTATAGTTAATACATAGGTACATATTAGTGAGAACAATTCTGATTAGTCTAGACCATAAAATCATATA
TATAGACAATTAAAGTTAAAAGTGAGTTTAGTAATTACATAACCATTTAATCTTAATCATCCAAACATGATTTAATGGAATAGTCTCTATATTTATATTA
TTGTTGTTTTTCACACTAGCAAGAGTCTTCACCTAATATCATGTTACACTTTAATTTTGCTTATTATATGATTTGGTTGTTGCAGCAATAAGCTCAGGTG
GAAGGAGAAGCATGTTGAAGCTGGCACATCGCATGACGAACAATTTCTGTTCGGGTGTGTGTGCCTCCACAGTGCACAAGTGGAACAAGCTGAACGCAGG
AAACGTGGGGGAGGACGTGAGGGTGATGACCAGGAAGAGTGTGGACGACCCGGGCGAGCCGCCCGGGATCGTCCTAAGCGCTGCCACCTCAGTGTGGCTT
CCCGTCTCGTCGCAGAGGCTCTTTGACTTCCTCCGCGACGAGCGGCTCCGAAGCGAGTGGGATATCCTCTCCAACGGTGGACCCATGCAAGAGATGGCTC
ACATTGCAAAGGGACAAGACCATGCTAACTGTGTCTCCCTCCTTAGAGCCAGTGTATGTATACAATTGCCCTCATTATTTTTTTTCTCATTATATCACAT
CATAATCATAGGTTATAAAAATATACACAAAATAATTAAGGAGTTTTGTTTAGACCAAACTTACTAATTGTAACTAAGAGATGTGATGTGAGTAGGCTCG
TTGAATCTTGATGTAAATCAAAAGATAGCACAAAAAAAAACCATAGAATACGTCACATGAAATTTGTTTTTTATCTTTGGGAAGGGTGGGAGTTGAATGG
TGTGTGAATGAGTGTAATTTTGTTTTACCATTGTGACGAAAATGTGCACGATAAGAGGAAACGTCAATCTTGCTTTGTCGCGGAGTTTGGGGATAAAAAA
GGTGAAATTGAGAAGGACAGGCTTGGAAAATTTTGGAAGTATCTATGATGGCAATTTGGCAGCAGAAAATAGGGCAGCGTTTGTTTCAGTAAACTTTTAT
AAAAAGGTCAAAATACACGACTTTTGTCAACTTTCTATTTTCCTCAATTCTGACCTCATTATTTATTTTTCCCCTAATTTTTTTAAAAATAAAAAATAAG
CGGAAAAAGCTGGTACCGGGGTTTGACTAACTCCTCCACCGAACTTAACGAAAACGACAAAACCTAAATTTGTATTTTTCACTTTTTTATTTTTTAAAAA
ATAATTTTAATTTTTTCCCGTTGCAGGCTATAAATGCGAACCAGAGCAGCATGTTGATTTTGCAGGAGACGTGCACCGACGCGTCGGGCTCGCTTGTGGT
GTACGCGCCGGTGGACATTCCGGCGATGCACGTCGTGATGAACGGCGGCGACTCTGCTTACGTGGCGCTTCTCCCGTCAGGGTTCGCCATCGTGCCCGAC
GGGTCCGGCGAGGAGCAAGGTGGCGCGTCGCAGCAGAGGGCGGCGAGTGGGTGTCTTCTCACGGTGGCGTTTCAGATCCTTGTGAACAGCCTTCCGACGG
CGAAGCTCACGGTGGAGTCGGTGGAGACGGTGAACAACCTCATCTCCTGCACCGTGCAGAAGATAAAATCAGCTCTTCATTGCGAGAGCTGAAACCTTTT
GGGGCTGTCTATTATTATTATTATTATTATTATTATTTTCTTTTTGAGAATTTAGGTGACATTTTGTACTTAAAAGTGGGGATAGGTGGCGCGTGTGAAG
GACGCGAGGGGTGGGGGTGTTGAGTCAAGAACGAACCGCGCGTGGGTGAGAGAAGTCCTTGCATGGTGATGAGGATCCGAGACTTTTTCGGGTCGGGTTT
GGATCTTTAACACAAAGCAAGGGTGGTGGTTCGGGTATTGACTCGGGTCGACCCCTTTTGTCTGCTCTATACTAGTAGCAGCAGCAGAAGAAAAAAAATT
AATAGAAATGTGAAAAAAGAAAAAGGAACAAAATTGTGTTTCTGGTTAGAGTATAAGTTATCATTTTGATTTGTATTGACTTGGGAGTTTGCTAGAATTG
GATCTGGTAGTTTGTTGCATATGATCAAATCAATAATTTGTGTTCATTTTTTGAGAATTTCTAAGTTCGTACTCTTTTTTCGTTTCTTAAGTTTAG 


>Gmhdz82
ATTGAGCCAATTTGTCACTCTGACCCAGGTCATAATTAACTCTGCACCATCCATTCACTATATTTTGCTGTGTCTATATATATTTATAGTTCCATCAATC
AGTTTCCCCTGCACTGCAAAAAAAAGTGAAAGGCTGTTACACACTGCCACCAAAGACCAACCCTTTTTTCCTCCATTTTGCCTTGCCCCAAATCAGAGTT
TTTTTTCCCCAAACACACACTCACAATTGGTGGTTGAGTGCTTCTTCTCAAAATGGGTGAGAAAGATGATGAGTTTGGGTTGAGTTTGAGTTTGAGTTTG
GGGGGAGTGAATCAACAACAACAACCCCCTTCTTTGAATCATATGCACCAGCCTCAACAACAACAACCTGTTCCCATGAATCACAATAAGACTCTCTTTG
GTGATTTGTTTCAGTTACCAGGTACGAGGTTTTTGTTGTTCCTTAAACTTTTTTTCCTAAGATTTTTGTTTCTAGATTCCCCAAATCTTTTTGTTGGTAT
TTTTTCACCAAATTTTTGTTGGTATAGTATTTTCTCACCAACAATTTTCCTTAGTTTATCTCTTCAATCACCCCTTTTCTTTTTGCTAGAAATAAAAAAC
AAATAAAACATTTGTTTCTCTAACTTTTGGAAACTCGAACCTTTGTTGGTTAATCTAATATCTAACTCATGCAATCTACCCAACTCAGATCCAGGTTCTA
CCCTTTGCACAAGATTTTAGAAAAACGCTCACCGACTATTTTTTGGTTGCAATTAATGACATTTTTTTTATATTTGCTACTAAAATGTTGTGTTTGCATC
AGTCATTTTTTCTCGCATTTATATGCAATTCATTACGATAAGAAGGATGAAGAACATATTGTAATGGCAACTGCAATATAAAACCTCACCTTTTCATCTC
TTTCTCTGTTCCCCCCCCCTATTAAACATATTTAATCAGTTATACCCAATTAAAAATTACATAAGTTTATCATTTTTAGTTTATTATTCTCAGAGATTTT
TTTTTAAAGAATGCAATATTCATGAACTGTTAAATAATTTCTCAGTTATACACGCATTTTTCTTAATTTCTGTTTTCTAAATTCGAAGTATCCAAGTGTT
TGTACAGAAATACCCTTGGCTATGCTCTTTAACTACAAAACCTGCCATTCCCTGAATAAACCATTGTGAAACTCACATGCAACTGCATGTAGCAGATCGG
AGCTCCGATATGGTACGAGGAATCGACGTTAATTCGGCGGCGGAGTACGATGGCGTTTCCTCGCCGAACAGCGCCGTCTCGAGCGTGAGCGGCGGCGGCA
AGCAGAGCGAGAGGGACGACGATAATGCCGCCGCCGTGGCTGGTGAGAGGACCTCGTGCTCGCGAGGGAGCGACGACGATGACGGTGGTGGCAGCGACGC
CGCGAGGAAGAAGCTGAGGCTGACGAAAGAACAGTCCATGGTGTTGGAAGAAACGTTCAAGGAGCACAACACCCTGAATCCGGTAAGTTAGTGGCATTTC
CGTAAATTCCTAGCAAGTGTAAGGATATTTTTGGTATTATGATTATTATCAAAGACACCCTTTCTGCCACTGTTTATCTAAAAATAAAATAAAACAAAAC
AAAATAAAATAAAAAGGGAGAAAAAAAAAGAGATTTAATAGAAAATGACAGTAAAGAGTTATTTTGAAATTAGGCTTTATATGTTCATATGGAGACAGTG
GAGTGGTTTCTTATATGCTATTAAACAAATAGTGACATAGTTTGTGATATTAATCTAGTTAATTCAAGAGTAAAATAGTCTAAAAAATTGAAGGCAAAAA
GTGAGTATCACTATTATAATTTTTTTTAATAGATTATAAATATATAAATTATGAGTTATGAATTATTATTATTTTGTATTCTATTTTAGAAACGGAAGCA
AGCGTTGGCAGAGGAGTTGAATCTGAAGCCCAGACAAGTAGAGGTGTGGTTTCAGAACAGAAGAGCAAGGTGTGGTTTGGAATAATTAATATTTAAATTA
AATTATTTGTTGACTTTATATTCCTTTTTATTTGAAAATGATTTTTTTAGTCTTATAATTTACATTTTAATTCTCTTTTAGTTTTTATAATTTTAAAAGT
GATTTTTTAATCCTTATAATTTGTATTTTAATTCTCTTTTAGTCCTTATAATTTAAAAGTAATCTTTTTAGTCCCTATACTTTATATTTTAATTTCATTT
TAATCCTTACTGTCAAAATATAAATAATATTATCAATTACAATTAATTACAAAAATATTAATAAGTAATTCGTAACTAATTTATAGTAAGATAATTTATA
ATAAAAAAATAAGTGATAATTTATAACTAATTATTTTTATATATTTTTTTATAATAAAGAGTAAAAGATAATTAAAATACAAATTATAGGACTAAAAATA
TCACATATAAATTATAGGGACTAAAAGAGAATTAAAATATAAATGATAAAGACTAAAAAGAATACTTTTAAACTACACGGACTTAAAGAGAATTAAAATA
TAAATTATATGAACAAAAAAAAAATACTTTTAAACTATAAGGATTAGAAAGATAAAAATCATAAAACTAGGGACCAAATAAATAATTTAACTTTTTCTTA
ATTGCAAGCGTTTAAGTTTGAATGAGGGGTTGAAGTTACCTATCTCCCTTCAGTTTTTGTTGTTAGTTTTTTTTTTTTTTTGTAAGCATTAGTTTATTTT
TATTGAAGGGACAAAGTATAGATAATATGAATTCTTGACTGAAATGTACATGCGGTATGGTTTTGTTGTTCCTCGTCAATGTTAATTATTATTGTAACAT
TTAAATGCAATCAAAGCAACTTTAGCATAACGTCAAAATAAATAATGGGTTTGACTTCCCCTTCTTTTAAGTTTGAATGAGGGGTTGAAGTTACCTATCT
CCCTTCAGTTTTTGTCGTTAGTTTTTTTTTTTTGTTTTTGTGTGTAAGCATTAGTTTATTTTTATTGAAGGGACATAGTATGGATAATATGAATTCTTGA
CCGAAATGTACATGTGGTATGGTTTTGTTGTTCCTCGTCAATGTTAATTATTATTGTAACATTTAAATGCAGTCAAAGCAACTTTAGCATAACGTCAAAA
TGAATAATGGGTTTGACTTCCCCTCCTTTGACAGTGATCAATGACACAATTATGTTGACATAAATCTAAATTTATCAATAATCAATTGACAAAAAATAAA
TAATAAAAACAATGGGAGGTCAAATACTACGAATGGCCACACAAATATAGTCTAGTAGTGACGAATTTGGAGATAGATGTTTGATATTTGGATGTTGCAT
TTATTCATTTTTTTCAGTAGATGTGGCAAATGGTACATTGGTTGTTGATGCGTGTTTCTGTTGTTACTTTGGGCTATTCATGTTGTTGTAAGTTTGGTTA
TTATTTCATGGATGGGAATAATATGAACTCTAATCTAACGATTTTAGTTCAATTAACGCAGGACTAAGCTGAAGCAAACTGAAGTGGATTGTGAATACTT
AAAGAAATGCTGTGAGAATTTAACTGAAGAGAATAGAAGGTTGCACAAGGAGGTTCAAGAGCTTAGGGCACTGAAATTATCCCCACAAATGTACATGCAT
ATGAACCCTCCCACCACTCTTACAATGTGCCCTTCTTGTGAGCGTACTCACTCCTCTGCATCCTCCTCCCCTGCTACCATCCACTCAACAGTGGCGGCAG
CCACCTCTAGCAATTGCAAACTGCTTGGTGCAAACATCCGGCGGCCGGTGCCCGTCAACACTTGGCCATTTGAAGGCCCAATTCCCCGGCCATAATTGGT
TGAGGGCAATGTGATATTTATAATGATGTCTAGACATTTTTAGTTACTAGACATGTATGCATGAAAAGAAAAAAACAAATTACAACGGAACACTAATTTG
TGGTTTTTGTTTGGAATCAAGGATATGAGTTTGGATTTGGTTAACTCTTCAATGAAGGGTTGTTCTATTTTGTGTATGCTATAAGCTCTAGCTAGTCAAC
TTCAAGATTTGTGTAGGGTAGATATGTTACCGGTGGGGTAAGGTTTCAAATGCCGAATAGTACAAGCATTTATTGGTTTAGACTTTAAAATGAAGAGAAA
GAGGATCCGAATCTGTGATGTTCTCGTCAAATTGGGATACCACTTCCTAGGGAAAAAAGGTTGGGTGGTGGATAGAGGGTTTAACATGAAGGAATGATTG
TGATTTCTCAATTGGAGATTTTTGTCTAACTTTGCGTATATGTCCTAATACTACAAATGTAAACAAATAAATAAATAAAACACAACAATTTTTCCTTCAG
GTTCC 


>Gmhdz83
AATTCGAACTGGGATCTAACTCTCATTCTCTTTCTCTCTCTCAGTTGTCAGTACTTAAAAATCATTGTCCTTGAGTCTCTGCACACTGCACACAGCACAC
AGCACACATCGTCGTCGTAATCATCATCATCTCCCTTTCTGAAACTTTTGTCATCATGAGAGTGCGAGCCAAACCCTGTTATCAGCCTTAAAGCGAAACA
GTGAGAGAGATAGAGACACCACTTTGCATGAGAACGATATCACTATCACATCTCATCATCTTATTCTACCATGGCCTTCCTACCTTCTCACGGTTTCACG
TTTAACACTACTCATGAAGAAGATCACTGCCACTTCCCTCCAACCTCTCTCGACCCCTTCCCCTCTTTGCCACCCCAGCACTTTCAAGGTTCAATCATCT
ATCTTTTCCTCATTTTCTGCTGTGAATAATTTATTCAAAATTCAAAATCATTGAAAAAATCAACCAACTTATAGTATGGCGGTTTATAATTAGATAACAG
TGCATATAAGTACATATATTATTTTCTCTTTGTGAATAAATTTAATTTATATAGTTTTAATTAATCAATTAGAAATTATCGTTAATATCAGTTTACGATA
GTAATTAGAAAAAACAATAAACTTACTATATATTATTGTTTATCATTGGATGATAATATAATAGTTTTATATTGTTAGTAAATATATTATTTATGAAGAT
ATAAGATAGATCGGATGGTTAAGAAGGAAGAAAGGATAAAAAAGATTAAGAATTCGATTTTCTCTGTTAATAAAAAAAATTTAACATTCTAACAAGCGCT
AACATTTGCAGATAAAAACAATACTATTTACTCTGTCGTTTTGATAACACAACATTGTAATTTTGTGTTTTATGTCGTAGGGGGTGCACCTTTCATGTTG
AAGCGGTCCATGTCGTTATCAGGCATAGAGAACAAGTGCAATGAAGTACATGGAGATGATGAGTTATCCGATGATGGGGTCTTCCAGAGTGGGGAGAAGA
AGAAGAGGTTGAATTTGGAACAGGTGAAGGCCCTTGAGAAGAGTTTTGATCAGGGGAACAAACTTGAGCCAGAAAGGAAAGTGCAGTTAGCTAAGGCTTT
GGGGTTGCAGCCAAGACAAGTTGCCATATGGTTTCAGAATAGAAGGGCTAGATGGAAAACCAAGCAATTGGAGAAAGAATATGAAGTCCTCAAGAAGCAG
TTTGAAGCAGTCAAGGCTGATAATGATGTTCTTAAGGTTCGGAACCAGAAACTACAGGCAGAGGTAATAATTAATGATTTAATGGTTCTAGCTTGCTTCA
AGCTAATTATTATCTATTGTGCTCGGATCAATCGTTGAATTTTCCATGGTGGTTTCTTTTTTTTTTTATCAAAGTAATGAACTTTTTTGGAAAAATCGAT
AAATACGAATTTATTGTTCAGGATCTATAACTAAATTGTTGTTCTTGATCTTGATTCAGATATATATTCAATATTCATTAAACAAATAATTAGCCATTAA
TTTGTATATGGACCATGATAGCAGAATAGGGCTGCAATTCTAAAATTCGTTCTTTGAAAATAAAAGAATGTGGTTTCTCATTCCTTTTACATTTTTTAAT
CTAAATTTAAATTTTGTTCTCTACATATTCTCGTCCTTGACTTGCTTGTATTCAATTTGTTATATTGTGAGTAGGAAGTTTTCCTACTCCTTATTGTTCT
ATATGAAATTTCAGTGCTGTCTTCTTTAATGGTTGTATAAATTGAGATTTTTCATGTTGGAAGAAAAGAAAGCATACCCTTGTTTGTTTGACTTTTGTTA
GCTAGAAGAGGAACACCCTTTTCCTTGTTTGAGTTTTGGTGCGTTTCATTTCTAAAACTCCATTTCATTTTTTGTATTACTATATACTATAACACATGTA
CTAGTGACTTTTTAATAAAGTGGTCATTCTTGATTATAAGTTGGTCATTCTTGTGAAGAATATCTGTGTTACTGTCAGACCCCATATCAGCATCTTAGTA
CGTAGTAATTAATGTTTTTGTTTTCAATGTCTTTTGATTTTTACTATGACCAACAGACACAGTTACACTAGATCCAAGTAAGCCTTTAGCACCCATCAGA
ATCTGTCTACCAAAGGCATGTGGATACTTGATAATATTGACTTGTTTTTAATTACATTTTTTCCTCCTACTATATGTTGTTTGCAGTTACAAGCTGTAAA
AAGTAGGGATTGTTGTGAAGCTGGAATAATCAGCCTTAAGAAAGAAACTGAGGGTTCATGGAGCAATGGAAATGATAACAACTCAGATCTAAATTTAGAT
CCCTCAAGAGCACTAGGTTTGAACAGTCCTATATCTTCTCATAACATTAAAAACCTACTACCAAATTCGTTAAAGCCAAACAGCATAACCCAACTCCTTC
AAGATGATGGCTTGTGCAACATGTTTCACAACATTGATGCACCACAGAACTTTTGGCCCAGGCCTGATCAGCACCACCAGCGTTTCCATTGACCCTATAT
AAATGATTTTTGGATATTAATTAATGATATGATATGAGGACAAATTATACAATACAATCTTTTTTATTCAGTTTTTTTTTCCGATTTATTTATGTGCAGT
AGATTGGTGTATAAAGTTTGAGCAAATTAAATCTGCTATTAGAGTCATGAGGAGTCGGTGGACTTTGAGCAGTGTAATTTCTTTCCTATATGTATACATT
ATTGTATTACAGAATAATATAAAATAATATTTAAGTTAGGCT 


>Gmhdz84
CGAACAACTTTAGTCGCAGAAAACACTCACAAAGACACAGAGTGCGTTCGTTGACGACAAACACACACAAACACACAACAAAAGCTCGCCGGAAAATCTT
TCTCCGGCGACCTGGAATTCCGACGAAGGTAGTTGCGGCTCCTTCGTCCCGAAACTGAGGCCCTCAAAGTATAAACTTTGGTGGTGGTGGGTAGGATCTG
GCGGTGTATGATGGGATCTTGCATATGCCCGTTGGAGACTCCGGCGAGGTTGCTTTGGACCACAAGCTTCTTCCGTCATAAGCTTATGATCTTCTAATAA
TTAATAATTCACGCACACAAACAAACAAACAAACAAACAAAAAACACTTCATAACAACAACAACAACCCTTCTGAAATTCTCAACACAAGTTTCAAAAAA
CAGAGTAAAAGAAACAGAGCAAAAACACACACACAAAAACACAAACACAGACACCTTTTAAGTATTAAGGTGTCTCTTTCTCTCCCCGGAAAGTTTCTCC
GTCGGCGGTGGTGATTGACCGGAGTGCCATGGAGTCTGGACGGATTTTCTTTGGTGCCTCTGCTTCAAGCGGCAACAACATGCTCTTTCTCGGCAACACT
GAACTTGCTTTTCGAGGTCATTCTCTTTCTATCTCTCTTTCTGTTGATTTTTTTTTAATCTTATTAGGTTTTCTCTTACCCTTTTTTTGGATTGAAAATT
TGAAACTGGATATGTTGTGGAGTAGTTGTTGTTGTTATTGTTGTTATGGTTTGGTTTCTTAAAGTGCTTTTTGGTGTTGTTCTCCTGATAGAAACAGAGT
TTGACCTTTAACATAAACCATTATTACGCCTATTATCAAGAGAAAAAAATCTAATTCTGATTAGAGAACAGTAAAAAAAAAACAAAGAAAATGCATCTGA
GTTTTGTGCTTCAAAAAATGATATCTGTTTGGCTGCTAGCAAGTTCGGAACAGAAAAGATGGTTCAGGTTAAATAAAATTAAAGCAAGCGAAATAAAAAG
GCATGATTCGATTTGGGTTTTTGATAAAGGAAGCAGCTTGATTGTGTATCAGATTTGGGGTGTTGTGACAGATAAATAAAATAATTTATTTTTCTGTAAC
TATATGTGTTATTATGTTTTGACATGGATGGTGATGCTGATACACAAAAGAGTGTTAATTGATGGAGTTTTGTTTTTGGGATTGAAATGAAAGCAGGGAG
ATCGATTATGAGCATGGAGGAAGCCTCGAAGAGGCGACCTTTCTTCACCTCACCGGATGAACTGTATGATGAAGAGTATTATGAGAAGCAGTCGCCGGAG
AAGAAGCACCGCCTCAGTTCCGAACAGGTTGACCAGTAGCTTCAAATTTGAATGAATTGTTCTTTGTTGTTGTTGTTGTTTTCAGACTCATCACCAATTT
GAATTTAAGAAGTTGTTGTTGTGAAATAGCTTGAAATTTGAATGAATTGCTTTGAGTTTGGGTTTTAAACCTAATACAATATGTGGAGAGAAAAAAAAAA
GGTGGTTGGCTTTAAAGAGAAATTCCATTTTGTAGCTATGAAGAGATTTTGATGTTGAAACAAATTCTTACTATTGGTAGTAAATCAAGACAACTTTCCT
TGATTTTAATACTTGGTGTTGTTATTAATTTACTGATTACCATGGGGATGGCTAGATGAAACTGATAAGAGAGATATTGTATAATGCTTTTACTTTCTTT
TGTTTTTGAGATTAATATATACTGTTGCATCCAAAGATGAAGATATGAGAAAAGTGTGTGATATGTCATCTAATATTTTCATGTTGTGGCACTCTTGTGT
TATATGAAACTTTGGTTTTTAACCGTGCGGATGACATTGTGTAATTCATGTAACCAACTTCACCTAGTGGCATAAGGTTTTGTTGTTGTTGTCGTCGTCG
TGACACTCTTGTGTGGTTGATGGTTAGGTCCATCTGTTGGAGAAGAGCTTTGAGGAAGAGAACAAATTGGAGCCTGAGAGGAAGACCCAGTTGGCTAAGA
AGCTGGGATTGCAGCCCAGGCAGGTGGCTGTGTGGTTTCAGAACCGCAGGGCTCGATGGAAGACCAAGCAACTTGAAAGGGATTATGATGTTCTCAAGTC
TTCATACGATACCCTACTTTCATCCTATGATTCAATTATGAAGGAGAATGAGAAACTCAAATCTGAGGTACATTTATACATGTGTACTATTAAAAAAAGT
TGAATCATTGTATCTATGCAACGGTGATTTTTAGATTTTTTTTTCCCTATTTAGATTTGGCTGGTCATATATGCAATTTGAGTATGGTGAATGATACTAG
AGGAGTGTTAGCAAACATAATCTTTAACACACTTTATTATTAGTTATATTGAATATTACAAAATGAGAAACTCATTAAATATAATAAAATGAAATATAAA
AAAAAAATGTGATTTCTAGTCAATTTTAGCCCATAATAAAAAGAGAAAAAGAAATATTGACTTTTACAAAATTATGCAAAAAGTGATATTAACAATGACT
TTTACACCATTAAACTAATAAAAAATGTATGCAAAAAGAATGTGTTGTTAAAATTTCTGATGATACAATGGTTACAGTTATGCATAGAAGGGTGAAGAAA
TAATGGGTGAATAAAATAGAATAGAATAGAATAGAAATTGTCTGTCAACAGTTGGGGGGTGTATACTGTATAGGATTAGAATTAGTGCCTTCACAATCAG
AACTCCATCATAGCATAGCATAGGGAAACAAGTCGACACGACACTTAGAAGATGATTGGTAGCTATCCAGAAAGGGCCCCACACATGAGATTCCACATTA
TAATAATCACAAACTACCAAGAGTAGCATCTGTTCTGAACCCCACCTCGTTTGCAAAGAGGCCACTTTCAAAGTAGCTATGCGAATATACCTTTGTAGAT
TTCTCAAAAATATGCTTTAAGACCTCCTTTTGTGAAAAAGACTGATGAACTTTTTTTTCAAAAAAATAAAATAAAGAAAGGAGTATGCAAGATAGGCCAT
AAACTAATATACAAGAGGACTTTTTGATAGAATATCTTAATGACTTGTTGACTATTCCGCAGGTGGTATCCTTAAATGAAAAGCTTCAAGTTCAAGCTAA
AGAGGTGCCTGAGGAACCATTATGTGACAAGAAAGTTGATCCAATTCCAGTAGATGAAGATATGGCTCCGATTTTCGGCACAAGGGTGGAGGACCACCTG
AGTAGTGGGAGTGTTGGAAGTGCGGTGGTGGATGAGGGTAGTCCACAGGTGGTTGTTGACAGTGTTGATTCATACATTCTAGCTGACAACTATGGTGGAT
GTGTGGGCCCGGTCGAGAGGGTTCAGTCGGAGGAGGAGGATGGGAGTGATGATGGGAGGAGTTACTTGGATGTGTTTGTGGTATCTGAAACTGAGCACCA
AAACCATGAGGAAGGAGAGACATTGGGTTGGTGGACTAATATGTATTATGTTGGATAAAATGGTAATGCAGCAGTGCTTTCGAAATTAGATGCTTAATTA
AGAAAACGTAATAATATTGTATAATGTATCATGTGGGCGAGGGAGGAAAAAGTAAACGCCTGGATTGGGTGGCTTGGACCCCTAGGAGGAGTTGAAGTGT
CCTTAACCCGAGTTTAATAAATAAAGTCTAGTAGTAATTTGGTCAATGGTGTCTTGTGTTGGTTAATGGTTGTACTGCCAAAATTAAAGTAAGTATATTT
CTTGTTCAAGTATTAAAACATGGTTAATTAGTACTATACAAAATTTGAGCTGTCTCTTTTTTTCTTCTGAATCCAATTT
>Gmhdz85
CTCTCCGCTGTCCGTCTCTCAACCTAAAAATCGCTGTCTTTCGGTCTGCATACCTATCATCATCACCATCCCTCTCTTTCTGAAAACTCTGTCACCATGA
GAGTGAGAGCCAAACTCCTGTCATCGCCACCACTACCCTCTTAATTAAATTAAATCGCTGTACCACACACACATACACAAAACAGTAGCGAAGAAAGAAA
AGAGAAGAATTAGTGTGACCCTCCAAAAACCTTGTTGCATGAATGAATGATATCATCATCACTACTACCACAAGTCCACAACAACAACAACAACAACCTC
TTCTTCTACCATGGCTTTTCCTCCTTCTCACACCTTCATGTTCCAAACCCATGAAGATCATGATCCCCACCAGCTCCATCTGCGTTCAACTTCAACCTCT
CTCAACGCTTTCCCCTCTTTCCCACCTCATCACTTTCAAGGTCAGAACACACACACACGCTCATCATCTTCCTCTCTTCAAGTGTAATTCCAAGTCAATT
CATGTATATTTTTATTTTATTTTAATATATATGAAGGTCTTTAAAAAACAATTTGTAACTGTGATTTCAGACATAAACATGATTTTTTTTTTACTCTATG
GCTCTATAATATTGCATCAACTGTTTTTATCTGCAATATCAGGAATCACAAGGAAACTGTGATATCAACCACAATTTGAAAACATTGATCTCTTATATAA
TAATCAAGATTCTAAATTGTGAATCACAGTTTCATTTTAGTGGTTGATAATTGCGGATAAATGTAGTAAAAGATCCTTACAACTTTTCTTTAGGTTGAGA
TCACAGCTGTGGGTATTTTTTAAAATCTTGATAATAATATTAGCCCGGAAACGATTGTTTTTCTCTTCTAAAAATAATATGGGATATCTGATAAAAAAAA
GTTATTGTTTTTTTTTTTTAAGAATACAAGATAAAGGAAGAAGGTATACTGAAAAAAGTTAAATGAACTCCTCGTACCACTGTCCAACACTTAGAAATAG
AATAAAACATATAGATACAATAGAAGGAATGATGTGATAAAAAGAAAGATAAAAAAAAAACGAGGGATGTTAGCATAGTATTTAAAATAATCAAATATTT
ATATATCATTACTCATGAGTTATATTATGAATCTGTTTGGATAAAGGTTAAAAGTGTTTTTGAGAGTTTTTTTTTACTGAAAAAAGTTTTATATTTTCAG
TAGAAGAACTCTCAAAATCACTTGTGGCGTGTATCCCAAACAGGAACTATACTATAGAATATGCTGGTGTTAATTTTGTGTGGTTGTATTCATGGGGTGG
TGCAGGTGCAGGAGGTTTAATGATGAAGCGTTCGATGTCGTTTTCCGGCATAGACAACAACAACAACAACAACAAGTGCGATGAATCGCACGGGGACGAC
GAGTTATCGGACGAGGGATCTCAGCTCCTAGGGGAGAAGAAGAAGAGGCTGAGTCTGGAGCAGGTGAAGGCGCTGGAGAAGAGCTTCGAGCTCGGGAACA
AGCTCGAACCAGAGAGGAAAATGCAGCTGGCCAAAGCCCTAGGGCTTCAGCCGAGGCAGATAGCGATATGGTTTCAGAACAGAAGAGCTAGGTGGAAGAC
TAAGCAGCTTGAGAAGGAGTATGAAGTTCTCAAGAAACAGTTTGAAGCTGTTAAGGCCGATAATGACTCCCTCAAGTCCCAGAACCAGAAACTACATACA
GAGGTAATAATAATTGATGGTACCGTTACCATATGTAGCTATATTAAAACACAATATATATATATATATATATATATATATATAGTTAGATGCAGTTCTT
TAGATGTTTTTATATATTTTTGTTATTTAATCAGAATTGGAGTTTGTCTTGATAATCTAGATGATGATAACATTTTACTGTAGAAGTTACTGCAGTGAAA
GTAAAACTTGAATTCTCATTGAAAAGCAGTACGAAATACATCTAAAAAATTATATCTAAGTTTTACTCTTTTTAATACTACGTACTAGAAACATGTCTTG
TGTCTAGTCATTGCTTGTGGAATCTTGAAATCAACCTTGTTTGTAGGGATAAGGTTCCTTTCTTGGGTCATGCTAATAATTAATGGTTTTTGGAGAAATG
AGAAGTTGGAATTTTTGAGATCTTGGGGGATTAATTTTGGTACCATTTGAATCCTGATCTTGATTCAAAATATCCAATAGAGTTTGACGTGACTCCAACA
TCCAAATGTCTTTTGTTGAATTAAAATTGAATCGTGAATGGAGTTATGTTATTCAATGATTTTTTTTTTTGCACCATAGTTTTATTTATTGGATTTTGGT
TAACTATATTTTCTGAATGTCCTTTATTTGTTTAGTGCTCATCCTTTTCCCTAAACAATGAATTTGATTGATATTTTCGTGTTTCAGGAGAGATCAGAGC
TAAGCTTTATATATATATATATATAAGAGTATTTTTTTTTTCTTTCTGAGTATTGGTGCTTCTCGTTATTTAGAGAGAAAGCTCCATTTCATTGATTGAG
TAATGATGATCCCACATGTGTTAAGTGACTAATTTTAAAGAGGTTGATTCCTTCATTAACTTTTTTGTTGATTGCGAGTTGATCATTCTCGGGAAGAGTC
AGTGCGACAGTGTCAGAACTGAGAACTGAGAATTAATAGTAATCTTTGCCTTCCTTTTTCCATTGAAAACTCTGCTATAACTATTCCACGTTGCTGTAGC
TAGCTATGAAAAAAGACAAGATTGCATTTGATCCTTCACATGGAATAAAAAAAAAAAGACTTGTGGTTGAAACACATGAATAAATAAAAACAGTCTTAAT
TTAAATAATGATACACGAATCACTTTTTATTTTAAACATCTCATCAATATCTTTTATTTCTTTCTATAACATGATGAATCTTATTATACTTATATTTTTC
TTTATTTTTTCATTCTCTCTATAGAGGTAGGATAACATATGGGTATATATCAAACATTTTCCTTTTGGTTTTTACACTTTTCACTGTGCGGTGTTGTTGT
GTTTTTGCAGTTACAAACTCTAAAAAGAAGGGACTGCAATGAAACTGGAACTGTAATTAGTCTCAAGAAAGAAACTGATCAGGGTTCTTGGAGCAATGGC
AGCAACAACAGTTCAGAGATCAATTTGGATCTCTCAAGAACACCAGTGATGAACACTAGTCCTGTGTCTTCTCAGAATGGAAAATCCCTTTTACCAACAA
CTTCTTCTAAGCCTACAAGCATAACTCAACTCCTCCAATGCTCATCAAGACCAGATCTCCAAGATGAGAGCTTCTGCAACATGTTCCACATCATTGATGA
GCAGCAGAATTTTTGGCCCTGGCCTGATCATCAGCAGCAGCAGCAACACCAGTTTCATTAATCAATGAAAAAACCCAAAATTGTTGGTTTTGGACACTAT
AAATGATTTGAGGTTGAAGAAAAGTTATGAGAAGTAGTTAAAAAGTTCATTGATTAAGCTTAGCTCAACCTTCTTTTTTATTTTTTCTTTTTTTCTTTTT
TCCCTACCAGTTTTTTCCAATTTTATGTTTATGATGTAGATTGGTGTATAAAAAGTTTGAACACATTTTACTTAAGTCATGATCATCAGGATTTGGTGGA
CTTTGAGTAGTAGTGCAACTTCTTCTTTCCTATTTTTCCCCTCCATAAATATCTTCTTTCATATACAATCACATTCAAAATACATCTTTTTTAATAGCAA
TTTAAATC 


>Gmhdz86
GGAAGGTTTATTCATTTTTGCAGCACTCTCCAACTTTCTTCTTTGCTTTCTATAACTTACTGGGCACATATATAGAAATAGATAGATAGTCTTTGCTTTC
AAAGTTTACACTTTGCTTCGCGATTAATCCACGCTCCTAGCTCTTCTAAATACCCTTTCTTTCTTTTGCAACCATATAATACCCCGAAACCGTTCTCTTT
TACATCGGTATCGTTGTCGCAGATGGAGCTAGCTTTGAGCTTAGGCGACACACCCAAGCCCTTCTCTTTGCCCGCAAAAAATGATTCTGTGAGTTTCAAA
ATAGCACTGGGTGACGACAAAAGGGTTTCTTCAGATCCACCCGTTCAGCTCGACCTTCTTCCTTCAACACCAGTTCTTCCTTCTTCACGCCTTCGAATTC
CATGGCTCTCCGATGCACGTACGTAATAAACACCCTATTTTGTCTTTTCTCTTTCATCATTTGAGCACATAGTTTCCCACGCACTAGTTAATTTATCTAC
TTTTTTAAGGATATTCTTTGTTTATGGTTTCACTGTGTTTGTGTAATTACAGTGGGTATGGAACGTGTGACATCAGAGATTCCGGTGAGGGCGGTGGATG
ACACTGACGATGGTGCTGCACTTTCATCCCCCAACAGTGCAGTGTCATCTTTTCAGATGGATTTTTGTTTCAGGAACAGTAGAAAGTCTTGTGAGGGTGC
CAGCGACGAGGACGACGAAAATGGCTCAACAAGGAAGAAACTTAGACTCTCCAAACAACAATCAGTTTTCCTCGAAGAGAGCTTCAAAGAACACACCACT
CTCAATCCCGTAATTCTCACTTTCCTTTTCTCTCTTTATTTTTTGGATAATCTTCTAATTGGTATGAAATATTTTTTAATTTTATCAATAGTTAATCTCT
TTAAAAAAAATTACATACATCCAAATTAATGAACAATGAAGTCACCTCAACCATGTTATTATTCAGGTAAAATATTTACTAATTTTATGGATAATTAATT
TTTACTATAAAAAAAACTTAGCTGATTACTTTAAGGAAGTTTTATCTTCCGATCATATTTTTCTAACCAGGTTGAAAACTTAAGAAATTGAGTTTCACTT
AAACTAATGATATTTTTGGTTTTTTCCCCTGTTTTAATAATAAACATCTTGGTAATATTTTAATTTCTTATGTTTTATTTATTTATGATCAAAATGTGCA
GAAGCAAAAACTTGCGCTTGCAAAACAGTTAAATCTCCGTCCACGTCAAGTGGAAGTTTGGTTTCAGAACAGAAGGGCAAGGTAAGAATGTGCTACAAAG
AACATGAAACGATATTTGTTGGTTTTGTTTTGTTTTCTGACAAAAAAACAACAATAATGATAGGACAAAGTTGAAGCAGACAGAGGTGGATTGTGAGTAC
TTAAAGAGATGTTGCGAGAGTCTGACAGAAGAGAATAGGAGGTTGCAGAAGGAACTGCAAGAACTGAGGGCTTTGAAAACATGTCAGCCATTTTTCATGC
AGCTTCCAGCTACCACTCTCACCATGTGTCCCTCCTGTGAACGCGTCGCCACCAACACCACCACCACCGGCGCCGCCGCCGCAGCTGCCACAACCAACAA
TTATAATAATGTCGCTTCTGCCCCCATGGCCACCAACAATAATAGCGTTTCTCAAATCTCTGCCGTGTTGTCTGTTGATCGACAAGCCCGTAATATTGCC
CTGACCTAACGGTCAAGCCCACCCGCAGCAGGCCCAGATGGCCCATCAGATTGCTTTATGATCTGATTGACCTTTTTTTTGTCGTTTAGGTATGATAATA
ATAATAATGTATATCGAAGAGGACAAAAAAAACATTCAACTTCATGTCGATTTTCGATTTCTATAAATACAGTAGTCTCATTTTCAGCTTTTCTTAAATT
TTGACTTAATTATCTTCATTCTTTCTTTTGTTGCTTAGCTTCTCCTCCTCTCCATATCATCGGAACAATGATATTTTTTTGTTCACATCAATGAGGAGTT
ACCAATTATGAGAG 

>Gmhdz87
GTCAGAACCATAGTGCCACACCTCACTGGCTTAGCCATACTCGCCCTATACCTTTTGTATCTTCTCTCTGCCTATGTGGTCCATCGCAACCCAGTGAAGC
CCTCGATCAGTCCATATAAGACAGATCAATTTTGCAGATGGAATATAATTGAAAAGAAGAGATCTAGACGGGAAAGTGGAAACAAACATGGATTGGCATC
ATGGCACAAAACCATTTGTTCCTCGGCCAGAGACCTTAAGCTTCTTCTACAACTATGACAACAACAACTCATATCCAGGTAAAAGAACATGAAAACACTA
CTCTTTGAAAGAGTTTATCCTTATTATCCTCGAATAATGCCAAGTTGCATTTCTTTTCTACTTCTCATGGTTTGTGATTTTCAAATGCAATTAGCTTCTA
TATGTGTGTGAGCGCATGTGTGTGAATCAGTGAATGGCTTCCCAAGCAGCCCGCATATAATTTGGCAACAACTTAAATTTATGGACTATTTCTGAGTTTT
GCACATGAATAGCGACTTCAATCCCAAGTAATTGACCCATTTCAATTTCTTGCCTTTCTGAAGAAGACAAACTTAACATAGGAAACCTTGACAAATTAAG
CATATATTTGAAAACTACACTTGGTAAGTTGGTATAGGACAACATCTAAAAAATCAATCTGACAGCCTCAATGTTTGTTAGGATTCTGTTATTTATGAAG
GAATATATTTATATTTTCAAAGTTATTACTATATGTTATTTTGATCTCAAAATAAGTTATAACCCTAACCAACATGCTTTCATTCATGTATTAGAGACTG
AACTTTCTAATCTAACCCTCTGTGTTACATTTATTAAGGAGTGGAAGTGAAACAAGCGGCATTGATGGAGACAGGAGAAAGGTCGGTTCCGGCAATGGAC
CGTGGAAACAAAGAGAAGAAGAAGCGGTTAACAAATAACCAGATAGAGTTATTGGAGAGGAGTTTTCAGGAGGAGATAAAGTTGGACCCTGAAAGGAAGA
TGAAGCTTTCGAGGGAGCTAGGTCTGCAGCCTCGCCAAATCGCTGTTTGGTTCCAAAATAGACGTACAAGGTGGAAGGCCAAGCAGCTTGAGCACTTGTA
CGATATGCTTAAACACCAATATGATGTCGTCTCCAACGAAAAGCAGAAGCTTCAAGAAGAGGTACCTTCCCACTTCACACATGTTTTACACACATATCCT
TGTATCTCTCCATGTAACTCAAACTCTATGCTCGATCTTGAACTATTTATTATATGGGTTTTGCCTTTCAGAATTGAAAGATCTCTTCATTTCAAGTTTG
AATATGTAGTGGCCCCTATCTCATGTCTTGGTGATCATTCCCAAAAAAATGAATAATGTGATTTTCCATCTTTATCATTAGGGTTTAACTTTTGATCCTG
TCACATATGTGATGTGAAAGATAATACAGTAAAAGAAATGTGAAATTAACATTTTAATTTCATACCAAATTATTGCTTTCAAATTTGATTTTTTTTATTT
ACACATTAATATTTTATATTATCTTTACATGATTGCTTTCGAGTTAAAAGAAATAAAGACAAAGAAATAATTTAGATTGTGTTTACACATTAATATGACA
TTGATTATTCTTTTGCTTTTGCCTGTCTTAACATGAATATGCACCTATAGCAATAGTTATTGCCTGAATTGGTTGATTTGATAACTACTGCTACATATGT
GTCTGTTGTGAGCATGCAGGTTATTAAGTTGAAGGCAATGCTAAGTAAACAGCAAGGTTATTGGACGCAAAAATTTGGAGGTTATACAGAAATATCTGGG
GAAGAAACAGTAGAAAGCACGTCAGAGGGTCTAAGGGGAAAGAGTAACATTGAGCATGTTGCAGATCAAGGCTACTGTTCTTTCGCTGTGGAGGATTATA
ACACCACTGTTTCACTGCCTCACTGCCACTGGCCAGTTGTGCCTTATTAGTTATTAATATTATCCCTGGTTATGGTTAATCTTCCACAAGTTAATTTGAA
CTTGAACTCTATGACTCAGATTACTTAATGTTATAGTGTTCTAGCTTAGAGGATGATCTATAAACCTTTTCTGAACTGACATTAGGATCCATGCAGACCT
GTCGGGATGGTAGTTATGACTCATAAAACAGCTAATCAGGGCATGCATAATTTATTTAACTTGTAGTTTTAATTAATTGATTTGCATACATAAA 

>Gmhdz88
CTATATATCTTGACCTTTTTCCTCTCCAAACATTTCATCAGATCCTTTGCTGCTTCTTCTGTCCTCCTTTTCATGTGTGTCTCCTTCTGTTTCTTCACTT
TACCTTTTTTCTCTCCTTTTTGTTGATACACAGGTCCTCCTCTTCCTCTTCTTCATCTTCATCATCTTTTTTCTTCACCCCTTTCATTATTTTCTGTGTA
CCTTCTATGGCGGTTTTACCAAGTAGCTCCTCAAACTTGGAATTGACCATATCTGTCCCTGGCTTTGCTTCTTCACCAGTCCTTCTTCCCTTATCATCTG
GTAAGCATCACATAAATATAAAAAACTTTGTCTTATCTTTTTCTAATCATCATCTTTGTCATTTTGATCAACCTCATACATCATCTTAATAAATAAATTC
CTTCCTTTTTGTGTGTGTGTTCTTGTTTTGGTTAATTTTATGGTAATTAAATTCTTTTTTTTACTTCTACAGTTGTTTCTATCATATACAAGTGGCCCCA
TGTAAAATATATGTTTTCTTTAGGAAGGGATAACTTATTTATTTTTTCTTACCCTTTCTTGGATTAAAATTAAAGTCATCACGACCACATGAACCCACCA
GGGTTCTATTTTTCATCTCTCTCTGGTTGGTGATTAAATAGAAATGATATCCATTCAAGTCATATTTCCAATCTTGTCCTTAAACGATATATACTGGATC
ATGTGTTTGTTTGGTCTGTAAGGTTTTTATTTTTGGAACTATATACACAAATATTTATAAGGCAGTGTTTGGTATTACAGTGAAAGAATTGGACATAAAC
CAAGTACCTCTAGAAGAAGATTGGATGGCATCAAACATGGAAGATGAAGAAGAAGGCAGCAATGGAGACCCTCCTCGCAAGAAACTCCGTCTCACAAAGG
AACAATCTCGTCTCCTTGAAGAAAGCTTTAGACAAAACCACACTTTGAACCCAGTAAATAACCCTCCAATCTCTGTCTCTCTCTCTCTCTCTTATTAAAA
ATTAATTAGAGTCATAACTAATGCTTGCTATGTATATATAGTTTCACTAATTAAGTAATATATTAAGGCTCTTGAATTAGTAACGTCGGTCTAGTGGTAG
AGAGTTTTGAATAATAAACATAATATAAGATCATGAATTTTAATTTCGGTGCGATTATTGTATACAAATTACAAAAAAAAAAATATATATTACGGTTCTT
GAATTCTTGGTTTTGTAGAAGCAGAAAGAGTCTTTGGCAATGCAACTGAAGCTGCGACCGAGGCAAGTGGAGGTGTGGTTTCAGAATCGTAGGGCCAGGT
ATGGCTAATCAATCCTAATTAATATAGTGATGGAACATGAATGCAATTTATTTTTGTCATTTATGACTTGACTTTAATATAGTACTATATATATATATAT
ATATCATTTCATCTATATATATAATTTCATCTTTACCCGCATTTTCTGTGGGTACGTGTACCATATATACAGACAAATTTCAAATGTTGACAGAATAATG
ATAATTATAATATAGACCTCATGAATCTGAATCCGATGCTATACCCCCTTAGTATTCATCCGTACTATCTCTAACTAAAAGTGGAAAGCGATCATTTAAA
GTCGCACTTCCTTCACATAATTCCTCATTAATAAGTAATATAGGTCATACGATGAAAGAAATCTGAGTGTTGTTCGGGTATGCATATATATATATAGGTA
AAATATTTGGATCAAGTTTCAAGCCACAGATCCATTTAAACTCAAGAAAGAGTGAAAAAATAGTTTTGAAAACATATGGTTTGGAAAAATCTTAGTTTAT
ATATATATATATATATATATATATATATATATATATATATATATATATATATATATAATGCATATATATATAATGCATATGATGGTATACATATGCATAT
CTATTATTTGGAACAAAATTACTTTTTCCAAAGCTCTACCGCAAAACTTTTATTTTAAACTTATAAAACACAAACTCAACACAAACCTGTATGTTCTATA
TATTTATAGGATGTTTTATTTTTTATTTTAAAAGACTCAACTTATAATTTAGGGGAAATTTTGTCTCTAATTTTTGCTCAGTTATAAGTTTCAAATGTGA
CGAAATTATAATTACACTATTAATAAGTTAGAAAATGAAAGTTAATTAAATTCAAATGATAATAATCTGTAACTATTAATAAAGATAATTATTCTCTTTA
CTATATACATTTTTTTATTTTAAATTATCTTTTAATATATAATTATTTTTTATTTTTTTCATAAATTTTTACAATGTAATTGCTTTCACTACTTTTTCAA
CTGTTTTTTATAAAAAAAAAAAAATAAGAATGAATACACGAAGTGCTTCTCTTTTCAAATAATAATAATAATATAATAATATAATCTTAGGTCATGAACA
CATAGCAATGACATGAGAATAGCTAGCTGGCGTTCAAATAATATGAACAGTTAATGATGTAGTTCCAGTGTTAAACCATAATTTCAGCTGTGTGCAAAGA
ACACAATCATTGTTGTCCAAATTAAAGTAGACAACTTGATAATGATAGCACCGCATTGGTGGAGTTTTATTTGGCCTCGTGTGCTACACTGATCATCACT
GCCGTAAGTGCGACTTTGACCACTTGTTTTGGTACTTTAGACCAACCATGCATTTGATTTTACAAATCAATTATTAGTATTAAGCATCGTGTATTTAGTT
ATCATCAGCACGTATCCATAAATTAAAAGCACAGGGGTTCTTCACTTATTCCCAATAATAAATTTTTCATTTCATGATAATCGTCTTTGTTCCCCAGTTT
CTGCATATTTACCTGGATCATATCTTCTGCTATATATTGCTCTTAGAAGTTGATATGAAACTTGTTAAAATAACTTGTTTATAACTTTAATTTTGAGGTT
TTTTGAAGTTTATTTCAATGAAGTTTTTGATGTAGTTTATTAACATTATTTTTAATTTATTTCAATAGGTTTCATGATTGTATTTAATTATATCACAAAT
CTTCATACAATTTTTTATTGAATAAGTACTTAATTCAGATATTTACCTAAAAGTTCATAAGGAAAAGAAAGATAAAAGAAATACTGGTTTCATGTCTCTT
CTCATAATTACTCTCCTATAAATTATCTTATATATATATAATGTATTTAAATAGAAAAATGAATTAAGTATTTATCTAATAAATTTGAATTTAAAATTCA
CTTTACAAAACTTATTTTTTTTATTTTTTGAAAAATTGTTGAAATAAATAACATATTAAAAAAAGTCGTAAAGTTACTTTCATAAACACAAATACATTTT
GTAAAAGCTCTTCTAAACATATGTTATGAGTTACCTTAAACAAATTATGAGAACTCTAAAACTTTTTCTTCAAAAAAAGAAGTCTATAACTTCTGAACCT
TTTGATTACATTATTTCATGACCTTTTTTTTTATATATATATGTGTGTGTATTTTATTTAAGTTTATGAATTTACAAAATGAGCTAATACACACTTAATT
AGATAGAGAACAATAAAATCTACAAAGATTTCAAAACACGTAACAATTTCTCCTAGATTTGACATGAGAAGCAATAAAGGGCAAAGTGATGATGATTGGT
GAACGAAGCCGTGTCACCCATGCAACAATATCTAATGCATTCAATGAATGCTTGTTTTAACTGTTTGAATAATAATAATAATAAATCTATCTCATTCGAA
TATGATTCTCTGGAATTTAAAAAAGAAGAAGAAGATAGGTTTAATCTAGACAAATAATAATAATTGATAAAGTGGAGATTTTATGCAGGAGCAAGCTGAA
GCAGACGGAGATGGAGTGCGAGTACCTGAAGAGGTGGTTTGGTTCCCTCACAGAGCAGAACCGGAGGCTGCAGAGGGAAGTGGAAGAGCTACGAGCCATG
AAGGTGGGCCCACCCACCGTGATCTCCCCTCACTCCTGCGAGCCGCTCCCTGCCTCCACACTTTCCATGTGTCCCCGCTGCGAGCGTGTCACCTCCACCG
CCGACAAACCGCCCTCCGCCGCCGCCGCCGCCGCCGCCGCCGCCACTTTGTCCCCTAAAGTGCCGCCAACGCAATCCCGTCAACCCTCCGCTGCCTGTTG
ACCCTATAATATAGTCTCCTACTCCTGCACGCCACCGGCCTCTACTACCTCTTCATCATCAGTGGAGAAACTAAACTAAAGTTAATTAGAAAACTAAAAG
TTAATGTGAATGAAGATATAATGTGTTAGCAAAAAAAAATGTTTTATAGCTTCTTTTTTGTTTTTTTACAAAAAGGGTGTTTTTGGAGAGGGGAACTTTT
GTAGTTTGTAGTAGTAGTAGTGGTACTTCTTTTCAATCGCCAATGCGTATTTGATTATTTGCGATTTCAGATTGCTTTTCTTCTTTTTTCAAATGTGG 


>Gmhdz89
>Gmhdz90
>Gmhdz91
>Gmhdz92
>Gmhdz93
>Gmhdz94
>Gmhdz95
>Gmhdz96
>Gmhdz97
>Gmhdz98
>Gmhdz99
>Gmhdz100
>Gmhdz101
>Gmhdz102
>Gmhdz103
