# Supplementary material for: Genome-Wide Analysis of Soybean HD-Zip Gene Family and Expression Profiling under Salinity and Drought Treatments
Source: PLoS One. 2014 Feb 3;9(2):e87156. doi: 10.1371/journal.pone.0087156 (PMC3911943; doi:10.1371/journal.pone.0087156)
Supplement: Table S1 — The detailed information on conserved amino acid sequences and lengths of the 30 motifs. (XLSX) [file pone.0087156.s003.xlsx]

## Sheet: Sheet1
Table S1 The best match sequence of the soybean HD-Zip motif
Motif	Width (aa)	Best possible match
1	32	QLAKQLGLQPRQVKVWFQNRRARWKTKQTEHD
2	29	RKYHRHTKEQIQFLEKSFKECNKLNPKQK
3	69	DDPGEPPGIVLSAATSVWLPVPPHRVFDFLRDENKRNEWDILSNGGPVQEMAHIAKGQDHGNCVSLLRA
4	80	WVQMPGMKPGPDSIGIVAISHGCSGVAARACGLVGLEPTKVAEILKDRPSWYRDCRCVDVLNVMPTGNGGTIELMYMQTY
5	71	ALVDMFMDVNQWMEMFPCIISRAMTIEVISNGMMGTYNGALQLMYAELQVLSPLVPTREVYFVRYCKQHAD
6	159	PTTLAPARDFWTLRYTTVLEDGSLVICERSLTNTQNGPTMPPVQHFVRAEMLPSGYLIRPCEGGGSIIHIVDHMDLEPWSVPEVLRPLYESSKVLAQKTTMAALRHIRQIAQEVSGEVVYGWGRQPAVLRTFSQRLCRGFNDAVNGFTDDGWTTMGNDG
7	97	QVILPLAHTIEHEEFLEVIKIEGHAHYPEDTIMPRDMYLLQLCSGMDENAVGTCAELVFAPIDESFADDAPLLPSGFRIIPLDSKTDAPAPNRTLDL
8	88	MRSVMTIAFQFAFENHMQDNVAVMARQYVRSIISSVQRVAMAISPSHFSSHAGPKSPPGTPEAQTLAHWICNSYRCYLGVELFKCENT
9	15	LMEENDRLQKEVQEL
10	45	HQLYRPLVYSGMAFGAQRWIATLQRQCECLAILMATNIPTRDHCG
11	57	NSNQNNMWILQESCTDAYGSFVVYAPVDIPAMNVVMNGGDPDYVALLPSGFAILPDG
12	45	CLLTVAFQILVNSLPTAKLTMESVTTVNNLISCTVQKIKAALHCE
13	50	ALPVFTFANQAGLDMLETTLVALQDITLDKIFDDHGRKILCTEFPKIMQQ
14	57	CAKASMLLQNVPPAILVRFLREHRSEWADYNMDAYSAACIKAGPYAYPCARPGGFGG
15	29	RRRPSGCIIQDMPNGYSKVTWVEHVEYDD
16	34	EGRKSMMKLAQRMTWNFCAGVCASTAHKWTTLSA
17	41	NCLLRTENDKLRCENMAYREAMKNAICPNCGGPTMIGDMYF
18	21	MMMPATTLTMCPSCERVATSG
19	30	DKSMIMDIALAAMEELIKMAQTGEPLWMRS
20	35	GFAYLPGGICLSSMGRPVSYEQAVAWKVLNEEDNA
21	29	WDDNNPAGLLSIAEETLAEFLSKATGTAV
22	8	CEYLKRCC
23	21	GTWAVVDVSIDFIRDNHFAPT
24	57	DSPHYTDGVHSALLEHGDSSYVFEPDQSDMSQDEEDNLSKTLYPHYFFPKLEDVCYY
25	15	ILKQLWHHPDAILCC
26	29	MVKDESLCNMFCGIDDQQGFWPWPDQQHF
27	15	TEASRETGVVIMNHL
28	29	DEFAGVSSPNSAVSSFSMKRCIRNERDGC
29	29	RDDEYESRSGSDNMDGGSGDDQDPADNPP
30	21	EGGREILNYDEYVRMFPPCIG
