# Supplementary material for: Genome-Wide Analysis of Soybean HD-Zip Gene Family and Expression Profiling under Salinity and Drought Treatments
Source: PLoS One. 2014 Feb 3;9(2):e87156. doi: 10.1371/journal.pone.0087156 (PMC3911943; doi:10.1371/journal.pone.0087156)
Supplement: Table S2 — Recent Synteny blocks of soybean and soybean (13 Mya) genomes containing HD-ZIP genes. (XLS) [file pone.0087156.s004.xls]

## Sheet: Sheet1
Recent Synteny blocks of soybean and soybean (13Mya)genomes containing HD-ZIP genes
Name	Sequenced ID	Location coordinates(5'-3')	duplication blocks	Systeny blocks
Gmhdz1	Glyma0041s0035	149674 - 152360	No	No
Gmhdz2	Glyma01g04890	4508034 - 4510800	Gm01:2360256..4962889	Gm02:1,626,259..3,856,658	Gm01:2360256..4962889	Gmhdz2	Gmhdz2-Gmhdz9	Gmhdz9	Gm02:1,626,259..3,856,658
Gmhdz3	Glyma01g05230	4900382 - 4902743	Gm01:2360256..4962889	Gm02:1,626,259..3,856,658		Gmhdz3	Gmhdz3-Gmhdz8	Gmhdz8
Gmhdz4	Glyma01g38390	50502782 - 50505172	Gm01:48228241..55871936	Gm11:7,850..6,881,753	Gm01:48228241..55871936	Gmhdz4			Gm11:7,850..6,881,753
Gmhdz5	Glyma01g40450	52199563 - 52201497	Gm01:48228241..55871936	Gm11:7,850..6,881,753		Gmhdz5	Gmhdz5-Gmhdz58	Gmhdz58
Gmhdz6	Glyma01g41581	53045633 - 53047524	Gm01:48228241..55871936	Gm11:7,850..6,881,753		Gmhdz6	Gmhdz6-Gmhdz57	Gmhdz57
Gmhdz7	Glyma01g45070	55489439 - 55496773	Gm01:48228241..55871936	Gm11:7,850..6,881,753		Gmhdz7	Gmhdz7-Gmhdz56	Gmhdz56
Gmhdz8	Glyma02g02290	1659155 - 1661789	Gm02:1,626,259..3,856,658	Gm01:2360256..4962889	Gm02:4204854..7243941	Gmhdz10			Gm16:27400259..32579271
Gmhdz9	Glyma02g02630	1989961 - 1992538	Gm02:1,626,259..3,856,658	Gm01:2360256..4962889	Gm02:29884424..30141108	Gmhdz11	Gmhdz11-Gmhdz47	Gmhdz47	Gm09:19,929,388..20,271,813
Gmhdz10	Glyma02g06560	5222556 - 5224612	Gm02:4204854..7243941	Gm16:27400259..32579271	Gm03:782953..2237298	Gmhdz12	Gmhdz12-Gmhdz33	Gmhdz33	Gm07:6,266,247..7,637,275
Gmhdz11	Glyma02g28860	30093585 - 30096277	Gm02:29884424..30141108	Gm09:19,929,388..20,271,813	Gm03:33966561..34955436	Gmhdz13	Gmhdz13-Gmhdz34	Gmhdz34	Gm07:13,436,536..14,607,444
Gmhdz12	Glyma03g01860	1606119 - 1614178	Gm03:782953..2237298	Gm07:6,266,247..7,637,275	Gm03:34976683..47750397	Gmhdz14	Gmhdz14-Gmhdz86	Gmhdz86	Gm19:37,896,584..50,529,467
Gmhdz13	Glyma03g26701	34166181 - 34170080	Gm03:33966561..34955436	Gm07:13,436,536..14,607,444		Gmhdz15	Gmhdz15-Gmhdz87	Gmhdz87
Gmhdz14	Glyma03g30200	38149378 - 38151573	Gm03:34976683..47750397	Gm19:37,896,584..50,529,467	Gmhdz17		Gmhdz17-Gmhdz26
Gmhdz15	Glyma03g34710	42039644 - 42042130	Gm03:34976683..47750397	Gm19:37,896,584..50,529,467	Gmhdz18		Gmhdz18-Gmhdz28
Gmhdz16	Glyma04g05200	3949736 - 3952620	Gm04:7268..10035888	Gm06:24,815..8,496,228	Gmhdz19		Gmhdz19-Gmhdz27
Gmhdz17	Glyma04g09000	7150718 - 7157032	Gm04:7268..10035888	Gm06:24,815..8,496,228	Gmhdz20		Gmhdz20-Gmhdz75
Gmhdz18	Glyma04g34341	40449754 - 40451510	Gm04:37349971..48990305	Gm06:8,625,174..18,508,934	Gmhdz21		Gmhdz21-Gmhdz76
Gmhdz19	Glyma04g40960	46867811 - 46869881	Gm04:37349971..48990305	Gm06:8,625,174..18,508,934	Gmhdz22		Gmhdz22-Gmhdz77
Gmhdz20	Glyma05g01390	905636 - 907987	Gm05:410406..2015852	Gm17:6,794,828..8,393,186	Gmhdz23		Gmhdz23-Gmhdz37
Gmhdz21	Glyma05g04990	4236969 - 4239283	Gm05:2021956..5767995	Gm17:10,215,200..13,142,110	Gmhdz24		Gmhdz24-Gmhdz38
Gmhdz22	Glyma05g23150	28701981 - 28703780	Gm05:27389754..29753701	Gm17:13,148,989..14,404,568	Gmhdz25		Gmhdz25-Gmhdz36
Gmhdz23	Glyma05g30000	35421769 - 35428492	Gm05:30565822..37315433	Gm08:5,469,377..11,370,661			Gmhdz31-Gmhdz42
Gmhdz24	Glyma05g30940	36166653 - 36168829	Gm05:30565822..37315433	Gm08:5,469,377..11,370,661			Gmhdz32-Gmhdz72
Gmhdz25	Glyma05g33520	38150488 - 38154291	Gm05:38135560..41924539	Gm08:605,283..4,422,647			Gmhdz35-Gmhdz88
Gmhdz26	Glyma06g09100	6696969 - 6703161	Gm06:24,815..8,496,228	Gm04:7268..10035888			Gmhdz39-Gmhdz71
Gmhdz27	Glyma06g13890	10972823 - 10974658	Gm06:8,625,174..18,508,934	Gm04:37349971..48990305			Gmhdz43-Gmhdz80
Gmhdz28	Glyma06g20230	16658605 - 16661224	Gm06:8,625,174..18,508,934	Gm04:37349971..48990305			Gmhdz44-Gmhdz79
Gmhdz29	Glyma07g01940	1328404 - 1336550	Gm07:505019..1562064	Gm08:15,275,016..16,675,462			Gmhdz45-Gmhdz69
Gmhdz30	Glyma07g01950	1341330 - 1348223	Gm07:505019..1562064	Gm08:15,275,016..16,675,462			Gmhdz46-Gmhdz70
Gmhdz31	Glyma07g02220	1543632 - 1549524	Gm07:505019..1562064	Gm08:15,275,016..16,675,462			Gmhdz49-Gmhdz73
Gmhdz32	Glyma07g05800	4478270 - 4479781	Gm07:2782652..6242275	Gm16:247,496..3,305,627			Gmhdz51-Gmhdz83
Gmhdz33	Glyma07g08340	6941441 - 6949323	Gm07:6,266,247..7,637,275	Gm03:782953..2237298			Gmhdz52-Gmhdz82
Gmhdz34	Glyma07g14270	13618385 - 13622342	Gm07:13,436,536..14,607,444	Gm03:33966561..34955436			Gmhdz59-Gmhdz61
Gmhdz35	Glyma07g34230	39124820 - 39129908	Gm07:38863474..40581029	Gm20:1,086,814..3,331,334			Gmhdz60-Gmhdz78
Gmhdz36	Glyma08g06190	4406871 - 4411597	Gm08:605,283..4,422,647	Gm05:38135560..41924539			Gmhdz64-Gmhdz74
Gmhdz37	Glyma08g13110	9562597 - 9569062	Gm08:5,469,377..11,370,661	Gm05:30565822..37315433			Gmhdz65-Gmhdz85
Gmhdz38	Glyma08g14130	10268113 - 10270485	Gm08:5,469,377..11,370,661	Gm05:30565822..37315433			Gmhdz53-Gmhdz81
Gmhdz39	Glyma08g15771	11476580 - 11479222	Gm08:11477562..12124525	Gm15:49,793,280..50,371,466			Gmhdz66-Gmhdz84
Gmhdz40	Glyma08g21610	16429284 - 16437420	Gm08:15,275,016..16,675,462	Gm07:505019..1562064			Gmhdz29-Gmhdz40
Gmhdz41	Glyma08g21620	16441662 - 16450105	Gm08:15,275,016..16,675,462	Gm07:505019..1562064			Gmhdz40-Gmhdz41
Gmhdz42	Glyma08g21890	16659547 - 16665982	Gm08:15,275,016..16,675,462	Gm07:505019..1562064			Gmhdz29-Gmhdz30
Gmhdz43	Glyma08g40705	40464382 - 40467193	Gm08:40,464,760..40,975,393	Gm18:16,045,898..17,028,367
Gmhdz44	Glyma08g40970	40936193 - 40938680	Gm08:40,464,760..40,975,393	Gm18:16,045,898..17,028,367
Gmhdz45	Glyma09g02750	1901657 - 1907522	Gm09:315406..3390846	Gm15:8,471,724..12,090,103
Gmhdz46	Glyma09g07051	5878298 - 5880111	Gm09:3876212..6698841	Gm15:12,659,002..15,850,115
Gmhdz47	Glyma09g16790	20215752 - 20218236	Gm09:19,929,388..20,271,813	Gm02:29884424..30141108
Gmhdz48	Glyma09g26600	33121478 - 33126955	Gm09:32744114..33197629	Gm16:35,195,442..35,357,947
Gmhdz49	Glyma09g29810	36662635 - 36667463	Gm09:33597347..36882408	Gm16:35,394,649..37,195,209
Gmhdz50	Glyma09g34061	40514009 - 40520902	Gm09:39666116..40843063	Gm01:937,365..2,340,834
Gmhdz51	Glyma09g37410	42995158 - 42997737	Gm09:42529485..46382368	Gm18;53553949..59086383
Gmhdz52	Glyma09g37680	43198403 - 43202099	Gm09:42529485..46382368	Gm18;53553949..59086383
Gmhdz53	Glyma09g40130	45086330 - 45093258	Gm09:42529485..46382368	Gm18;53553949..59086383
Gmhdz54	Glyma10g38280	46098157 - 46104525	Gm10:39426720..50275956	Gm20:33041757..44691713
Gmhdz55	Glyma10g39720	47345562 - 47351782	Gm10:39426720..50275956	Gm20:33041757..44691713
Gmhdz56	Glyma11g00570	226252 - 233749	Gm11:7,850..6,881,753	Gm01:48228241..55871936
Gmhdz57	Glyma11g03850	2574221 - 2576281	Gm11:7,850..6,881,753	Gm01:48228241..55871936
Gmhdz58	Glyma11g04840	3318499 - 3320440	Gm11:7,850..6,881,753	Gm01:48228241..55871936
Gmhdz59	Glyma11g20520	17333852 - 17340583	Gm11:14350986..17407774	Gm12:5,736,134..8,012,551
Gmhdz60	Glyma11g37920	38900489 - 38903336	Gm11:37902253..39160917	Gm18:83,396..1,314,901
Gmhdz61	Glyma12g08080	5801673 - 5808673	Gm12:5,736,134..8,012,551	Gm11:14350986..17407774
Gmhdz62	Glyma12g10710	8659906 - 8667860	Gm12:8043412..10030666	Gm06:47,921,936..49,158,745
Gmhdz63	Glyma12g32050	35631768 - 35639092	Gm12:34372629..39466643	Gm13:35,556,856..40,114,640
Gmhdz64	Glyma13g00310	76927 - 78778	Gm13:8883..1298172	Gm17:4,473,861..5,718,292
Gmhdz65	Glyma13g05270	5495617 - 5498969	Gm13:4685808..7036242	Gm19:1,046,081..4,647,877
Gmhdz66	Glyma13g23890	27205404 - 27208830	Gm13:27096530..27300923	Gm19:816,170..1,014,875
Gmhdz67	Glyma14g10370	8562365 - 8565016	No	No
Gmhdz68	Glyma15g01960	1275944 - 1282338	Gm15:657..3619065	Gm13:40,852,483..44,408,124
Gmhdz69	Glyma15g13640	10250637 - 10256541	Gm15:8,471,724..12,090,103	Gm09:315406..3390846
Gmhdz70	Glyma15g18320	15012780 - 15014721	Gm15:12,659,002..15,850,115	Gm09:3876212..6698841
Gmhdz71	Glyma15g42380	49793161 - 49795899	Gm15:49,793,280..50,371,466	Gm08:11477562..12124525
Gmhdz72	Glyma16g02390	1942949 - 1944968	Gm16:247,496..3,305,627	Gm07:2782652..6242275
Gmhdz73	Glyma16g34350	37007008 - 37012177	Gm16:35,394,649..37,195,209	Gm09:33597347..36882408
Gmhdz74	Glyma17g06380	4544173 - 4545589	Gm17:4,473,861..5,718,292	Gm13:8883..1298172
Gmhdz75	Glyma17g10490	7883268 - 7885731	Gm17:6,794,828..8,393,186	Gm05:410406..2015852
Gmhdz76	Glyma17g15380	12113460 - 12115719	Gm17:10,215,200..13,142,110	Gm05:2021956..5767995
Gmhdz77	Glyma17g16930	13738526 - 13740402	Gm17:13,148,989..14,404,568	Gm05:27389754..29753701
Gmhdz78	Glyma18g01830	1050256 - 1053071	Gm11:37902253..39160917	Gm18:83,396..1,314,901
Gmhdz79	Glyma18g15970	16148714 - 16151297	Gm18:16,045,898..17,028,367	Gm08:40,464,760..40,975,393
Gmhdz80	Glyma18g16390	17026059 - 17028580	Gm18:16,045,898..17,028,367	Gm08:40,464,760..40,975,393
Gmhdz81	Glyma18g45970	55667044 - 55673839	Gm18;53553949..59086383	Gm09:42529485..46382368
Gmhdz82	Glyma18g48880	58282344 - 58286648	Gm18;53553949..59086383	Gm09:42529485..46382368
Gmhdz83	Glyma18g49290	58650196 - 58652937	Gm18;53553949..59086383	Gm09:42529485..46382368
Gmhdz84	Glyma19g01300	921026 - 924804	Gm19:816,170..1,014,875	Gm13:27096530..27300923
Gmhdz85	Glyma19g02490	2224619 - 2228326	Gm13:4685808..7036242	Gm19:1,046,081..4,647,877
Gmhdz86	Glyma19g33100	40745567 - 40747580	Gm19:37,896,584..50,529,467	Gm03:34976683..47750397
Gmhdz87	Glyma19g37380	44543693 - 44545886	Gm19:37,896,584..50,529,467	Gm03:34976683..47750397
Gmhdz88	Glyma20g01770	1326574 - 1330971	Gm20:1,086,814..3,331,334	Gm07:38863474..40581029

## Sheet: Sheet2
Table S2 Recent Synteny blocks of soybean and soybean (13Mya)genomes containing HD-ZIP genes
Name	Sequenced ID	Location coordinates(5'-3')	duplication blocks	Systeny blocks
Gmhdz1	Glyma0041s0035	149674 - 152360	No	No
Gmhdz2	Glyma01g04890	4508034 - 4510800	Gm01:2360256..4962889	Gm02:1,626,259..3,856,658
Gmhdz3	Glyma01g05230	4900382 - 4902743	Gm01:2360256..4962889	Gm02:1,626,259..3,856,658
Gmhdz4	Glyma01g38390	50502782 - 50505172	Gm01:48228241..55871936	Gm11:7,850..6,881,753
Gmhdz5	Glyma01g40450	52199563 - 52201497	Gm01:48228241..55871936	Gm11:7,850..6,881,753
Gmhdz6	Glyma01g41581	53045633 - 53047524	Gm01:48228241..55871936	Gm11:7,850..6,881,753
Gmhdz7	Glyma01g45070	55489439 - 55496773	Gm01:48228241..55871936	Gm11:7,850..6,881,753
Gmhdz8	Glyma02g02290	1659155 - 1661789	Gm02:1,626,259..3,856,658	Gm01:2360256..4962889
Gmhdz9	Glyma02g02630	1989961 - 1992538	Gm02:1,626,259..3,856,658	Gm01:2360256..4962889
Gmhdz10	Glyma02g06560	5222556 - 5224612	Gm02:4204854..7243941	Gm16:27400259..32579271
Gmhdz11	Glyma02g28860	30093585 - 30096277	Gm02:29884424..30141108	Gm09:19,929,388..20,271,813
Gmhdz12	Glyma03g01860	1606119 - 1614178	Gm03:782953..2237298	Gm07:6,266,247..7,637,275
Gmhdz13	Glyma03g26701	34166181 - 34170080	Gm03:33966561..34955436	Gm07:13,436,536..14,607,444
Gmhdz14	Glyma03g30200	38149378 - 38151573	Gm03:34976683..47750397	Gm19:37,896,584..50,529,467
Gmhdz15	Glyma03g34710	42039644 - 42042130	Gm03:34976683..47750397	Gm19:37,896,584..50,529,467
Gmhdz16	Glyma04g05200	3949736 - 3952620	Gm04:7268..10035888	Gm06:24,815..8,496,228
Gmhdz17	Glyma04g09000	7150718 - 7157032	Gm04:7268..10035888	Gm06:24,815..8,496,228
Gmhdz18	Glyma04g34341	40449754 - 40451510	Gm04:37349971..48990305	Gm06:8,625,174..18,508,934
Gmhdz19	Glyma04g40960	46867811 - 46869881	Gm04:37349971..48990305	Gm06:8,625,174..18,508,934
Gmhdz20	Glyma05g01390	905636 - 907987	Gm05:410406..2015852	Gm17:6,794,828..8,393,186
Gmhdz21	Glyma05g04990	4236969 - 4239283	Gm05:2021956..5767995	Gm17:10,215,200..13,142,110
Gmhdz22	Glyma05g23150	28701981 - 28703780	Gm05:27389754..29753701	Gm17:13,148,989..14,404,568
Gmhdz23	Glyma05g30000	35421769 - 35428492	Gm05:30565822..37315433	Gm08:5,469,377..11,370,661
Gmhdz24	Glyma05g30940	36166653 - 36168829	Gm05:30565822..37315433	Gm08:5,469,377..11,370,661
Gmhdz25	Glyma05g33520	38150488 - 38154291	Gm05:38135560..41924539	Gm08:605,283..4,422,647
Gmhdz26	Glyma06g09100	6696969 - 6703161	Gm06:24,815..8,496,228	Gm04:7268..10035888
Gmhdz27	Glyma06g13890	10972823 - 10974658	Gm06:8,625,174..18,508,934	Gm04:37349971..48990305
Gmhdz28	Glyma06g20230	16658605 - 16661224	Gm06:8,625,174..18,508,934	Gm04:37349971..48990305
Gmhdz29	Glyma07g01940	1328404 - 1336550	Gm07:505019..1562064	Gm08:15,275,016..16,675,462
Gmhdz30	Glyma07g01950	1341330 - 1348223	Gm07:505019..1562064	Gm08:15,275,016..16,675,462
Gmhdz31	Glyma07g02220	1543632 - 1549524	Gm07:505019..1562064	Gm08:15,275,016..16,675,462
Gmhdz32	Glyma07g05800	4478270 - 4479781	Gm07:2782652..6242275	Gm16:247,496..3,305,627
Gmhdz33	Glyma07g08340	6941441 - 6949323	Gm07:6,266,247..7,637,275	Gm03:782953..2237298
Gmhdz34	Glyma07g14270	13618385 - 13622342	Gm07:13,436,536..14,607,444	Gm03:33966561..34955436
Gmhdz35	Glyma07g34230	39124820 - 39129908	Gm07:38863474..40581029	Gm20:1,086,814..3,331,334
Gmhdz36	Glyma08g06190	4406871 - 4411597	Gm08:605,283..4,422,647	Gm05:38135560..41924539
Gmhdz37	Glyma08g13110	9562597 - 9569062	Gm08:5,469,377..11,370,661	Gm05:30565822..37315433
Gmhdz38	Glyma08g14130	10268113 - 10270485	Gm08:5,469,377..11,370,661	Gm05:30565822..37315433
Gmhdz39	Glyma08g15771	11476580 - 11479222	Gm08:11477562..12124525	Gm15:49,793,280..50,371,466
Gmhdz40	Glyma08g21610	16429284 - 16437420	Gm08:15,275,016..16,675,462	Gm07:505019..1562064
Gmhdz41	Glyma08g21620	16441662 - 16450105	Gm08:15,275,016..16,675,462	Gm07:505019..1562064
Gmhdz42	Glyma08g21890	16659547 - 16665982	Gm08:15,275,016..16,675,462	Gm07:505019..1562064
Gmhdz43	Glyma08g40705	40464382 - 40467193	Gm08:40,464,760..40,975,393	Gm18:16,045,898..17,028,367
Gmhdz44	Glyma08g40970	40936193 - 40938680	Gm08:40,464,760..40,975,393	Gm18:16,045,898..17,028,367
Gmhdz45	Glyma09g02750	1901657 - 1907522	Gm09:315406..3390846	Gm15:8,471,724..12,090,103
Gmhdz46	Glyma09g07051	5878298 - 5880111	Gm09:3876212..6698841	Gm15:12,659,002..15,850,115
Gmhdz47	Glyma09g16790	20215752 - 20218236	Gm09:19,929,388..20,271,813	Gm02:29884424..30141108
Gmhdz48	Glyma09g26600	33121478 - 33126955	Gm09:32744114..33197629	Gm16:35,195,442..35,357,947
Gmhdz49	Glyma09g29810	36662635 - 36667463	Gm09:33597347..36882408	Gm16:35,394,649..37,195,209
Gmhdz50	Glyma09g34061	40514009 - 40520902	Gm09:39666116..40843063	Gm01:937,365..2,340,834
Gmhdz51	Glyma09g37410	42995158 - 42997737	Gm09:42529485..46382368	Gm18;53553949..59086383
Gmhdz52	Glyma09g37680	43198403 - 43202099	Gm09:42529485..46382368	Gm18;53553949..59086383
Gmhdz53	Glyma09g40130	45086330 - 45093258	Gm09:42529485..46382368	Gm18;53553949..59086383
Gmhdz54	Glyma10g38280	46098157 - 46104525	Gm10:39426720..50275956	Gm20:33041757..44691713
Gmhdz55	Glyma10g39720	47345562 - 47351782	Gm10:39426720..50275956	Gm20:33041757..44691713
Gmhdz56	Glyma11g00570	226252 - 233749	Gm11:7,850..6,881,753	Gm01:48228241..55871936
Gmhdz57	Glyma11g03850	2574221 - 2576281	Gm11:7,850..6,881,753	Gm01:48228241..55871936
Gmhdz58	Glyma11g04840	3318499 - 3320440	Gm11:7,850..6,881,753	Gm01:48228241..55871936
Gmhdz59	Glyma11g20520	17333852 - 17340583	Gm11:14350986..17407774	Gm12:5,736,134..8,012,551
Gmhdz60	Glyma11g37920	38900489 - 38903336	Gm11:37902253..39160917	Gm18:83,396..1,314,901
Gmhdz61	Glyma12g08080	5801673 - 5808673	Gm12:5,736,134..8,012,551	Gm11:14350986..17407774
Gmhdz62	Glyma12g10710	8659906 - 8667860	Gm12:8043412..10030666	Gm06:47,921,936..49,158,745
Gmhdz63	Glyma12g32050	35631768 - 35639092	Gm12:34372629..39466643	Gm13:35,556,856..40,114,640
Gmhdz64	Glyma13g00310	76927 - 78778	Gm13:8883..1298172	Gm17:4,473,861..5,718,292
Gmhdz65	Glyma13g05270	5495617 - 5498969	Gm13:4685808..7036242	Gm19:1,046,081..4,647,877
Gmhdz66	Glyma13g23890	27205404 - 27208830	Gm13:27096530..27300923	Gm19:816,170..1,014,875
Gmhdz67	Glyma14g10370	8562365 - 8565016	No	No
Gmhdz68	Glyma15g01960	1275944 - 1282338	Gm15:657..3619065	Gm13:40,852,483..44,408,124
Gmhdz69	Glyma15g13640	10250637 - 10256541	Gm15:8,471,724..12,090,103	Gm09:315406..3390846
Gmhdz70	Glyma15g18320	15012780 - 15014721	Gm15:12,659,002..15,850,115	Gm09:3876212..6698841
Gmhdz71	Glyma15g42380	49793161 - 49795899	Gm15:49,793,280..50,371,466	Gm08:11477562..12124525
Gmhdz72	Glyma16g02390	1942949 - 1944968	Gm16:247,496..3,305,627	Gm07:2782652..6242275
Gmhdz73	Glyma16g34350	37007008 - 37012177	Gm16:35,394,649..37,195,209	Gm09:33597347..36882408
Gmhdz74	Glyma17g06380	4544173 - 4545589	Gm17:4,473,861..5,718,292	Gm13:8883..1298172
Gmhdz75	Glyma17g10490	7883268 - 7885731	Gm17:6,794,828..8,393,186	Gm05:410406..2015852
Gmhdz76	Glyma17g15380	12113460 - 12115719	Gm17:10,215,200..13,142,110	Gm05:2021956..5767995
Gmhdz77	Glyma17g16930	13738526 - 13740402	Gm17:13,148,989..14,404,568	Gm05:27389754..29753701
Gmhdz78	Glyma18g01830	1050256 - 1053071	Gm11:37902253..39160917	Gm18:83,396..1,314,901
Gmhdz79	Glyma18g15970	16148714 - 16151297	Gm18:16,045,898..17,028,367	Gm08:40,464,760..40,975,393
Gmhdz80	Glyma18g16390	17026059 - 17028580	Gm18:16,045,898..17,028,367	Gm08:40,464,760..40,975,393
Gmhdz81	Glyma18g45970	55667044 - 55673839	Gm18;53553949..59086383	Gm09:42529485..46382368
Gmhdz82	Glyma18g48880	58282344 - 58286648	Gm18;53553949..59086383	Gm09:42529485..46382368
Gmhdz83	Glyma18g49290	58650196 - 58652937	Gm18;53553949..59086383	Gm09:42529485..46382368
Gmhdz84	Glyma19g01300	921026 - 924804	Gm19:816,170..1,014,875	Gm13:27096530..27300923
Gmhdz85	Glyma19g02490	2224619 - 2228326	Gm13:4685808..7036242	Gm19:1,046,081..4,647,877
Gmhdz86	Glyma19g33100	40745567 - 40747580	Gm19:37,896,584..50,529,467	Gm03:34976683..47750397
Gmhdz87	Glyma19g37380	44543693 - 44545886	Gm19:37,896,584..50,529,467	Gm03:34976683..47750397
Gmhdz88	Glyma20g01770	1326574 - 1330971	Gm20:1,086,814..3,331,334	Gm07:38863474..40581029
