# Supplementary material for: Genome-Wide Analysis of Soybean HD-Zip Gene Family and Expression Profiling under Salinity and Drought Treatments
Source: PLoS One. 2014 Feb 3;9(2):e87156. doi: 10.1371/journal.pone.0087156 (PMC3911943; doi:10.1371/journal.pone.0087156)
Supplement: Table S3 — Pairwise identities between paralogous pairs of HD-ZIP genes from Soybean. (XLS) [file pone.0087156.s005.xls]

## Sheet: Sheet1
Table S3. Pairwise identities between paralogous pairs of HD-ZIP genes from Soybean.
Paralogous pairs	Score	Identities	Similarity	Gaps	Subfamilies
Gmhdz2-Gmhdz9	1633	322/352 (91.5%)	327/352 (92.9%)	14/352 ( 4.0%)	Ⅰ
Gmhdz3-Gmhdz8	1433.5	277/287 (96.5%)	278/287 (96.9%)	4/287 ( 1.4%)	Ⅰ
Gmhdz4-Gmhdz10	745	143/214 (66.8%)	173/214 (80.8%)	4/214 ( 1.9%)	Ⅰ
Gmhdz15-Gmhdz87	1002.5	94/218 (89.0%)	200/218 (91.7%)	4/218 ( 1.8%)	Ⅰ
Gmhdz18-Gmhdz28	1303.5	60/327 (79.5%)	274/327 (83.8%)	39/327 (11.9%)	Ⅰ
Gmhdz19-Gmhdz27	1169.5	232/249 (93.2%)	235/249 (94.4%)	4/249 ( 1.6%)	Ⅰ
Gmhdz20-Gmhdz75	1543.5	299/331 (90.3%)	308/331 (93.1%)	3/331 ( 0.9%)	Ⅰ
Gmhdz24-Gmhdz38	1466	285/309 (92.2%)	295/309 (95.5%)	7/309 ( 2.3%)	Ⅰ
Gmhdz32-Gmhdz72	1132.5	222/245 (90.6%)	230/245 (93.9%)	7/245 ( 2.9%)	Ⅰ
Gmhdz43-Gmhdz80	1402.5	276/325 (84.9%)	292/325 (89.8%)	6/325 ( 1.8%)	Ⅰ
Gmhdz44-Gmhdz79	1388	272/281 (96.8%)	276/281 (98.2%)	3/281 ( 1.1%)	Ⅰ
Gmhdz51-Gmhdz83	1233	237/270 (87.8%)	246/270 (91.1%)	2/270 ( 0.7%)	Ⅰ
Gmhdz60-Gmhdz78	1415	285/330 (86.4%)	293/330 (88.8%)	24/330 ( 7.3%)	Ⅰ
Gmhdz65-Gmhdz85	1353.5	265/297 (89.2%)	272/297 (91.6%)	11/297 ( 3.7%)	Ⅰ
Gmhdz66-Gmhdz84	1078	213/222 (95.9%)	217/222 (97.7%)	1/222 ( 0.5%)	Ⅰ
Gmhdz1-Gmhdz67	1427	282/310 (91.0%)	289/310 (93.2%)	6/310 ( 1.9%)	Ⅱ
Gmhdz5-Gmhdz58	1355	261/284 (91.9%)	270/284 (95.1%)	2/284 ( 0.7%)	Ⅱ
Gmhdz6-Gmhdz57	1273.5	252/287 (87.8%)	258/287 (89.9%)	21/287 ( 7.3%)	Ⅱ
Gmhdz11-Gmhdz47	1465.5	303/337 (89.9%)	308/337 (91.4%)	18/337 ( 5.3%)	Ⅱ
Gmhdz13-Gmhdz34	1427.5	277/323 (85.8%)	287/323 (88.9%)	19/323 ( 5.9%)	Ⅱ
Gmhdz14-Gmhdz86	1231	250/286 (87.4%)	258/286 (90.2%)	5/286 ( 1.7%)	Ⅱ
Gmhdz21-Gmhdz76	1399	274/300 (91.3%)	279/300 (93.0%)	5/300 ( 1.7%)	Ⅱ
Gmhdz22-Gmhdz77	1424	279/305 (91.5%)	287/305 (94.1%)	3/305 ( 1.0%)	Ⅱ
Gmhdz35-Gmhdz88	1048.5	206/219 (94.1%)	209/219 (95.4%)	6/219 ( 2.7%)	Ⅱ
Gmhdz39-Gmhdz71	1746	348/387 (89.9%)	355/387 (91.7%)	13/387 ( 3.4%)	Ⅱ
Gmhdz46-Gmhdz70	1079	215/237 (90.7%)	220/237 (92.8%)	11/237 ( 4.6%)	Ⅱ
Gmhdz52-Gmhdz82	1048	210/230 (91.3%)	215/230 (93.5%)	3/230 ( 1.3%)	Ⅱ
Gmhdz64-Gmhdz74	946	189/217 (87.1%)	198/217 (91.2%)	12/217 ( 5.5%)	Ⅱ
Gmhdz17-Gmhdz26	4322	833/845 (98.6%)	836/845 (98.9%)	1/845 ( 0.1%)	Ⅲ
Gmhdz23-Gmhdz37	4244.5	817/854 (95.7%)	829/854 (97.1%)	6/854 ( 0.7%)	Ⅲ
Gmhdz45-Gmhdz69	4272.5	822/852 (96.5%)	832/852 (97.7%)	6/852 ( 0.7%)	Ⅲ
Gmhdz59-Gmhdz61	4282	828/842 (98.3%)	836/842 (99.3%)	1/842 ( 0.1%)	Ⅲ
Gmhdz29-Gmhdz40	4304	829/839 (98.8%)	832/839 (99.2%)	2/839 ( 0.2%)	Ⅲ
Gmhdz29-Gmhdz30	4235.5	815/841 (96.9%)	824/841 (98.0%)	3/841 ( 0.4%)	Ⅲ
Gmhdz40-Gmhdz41	4130	799/843 (94.8%)	812/843 (96.3%)	5/843 ( 0.6%)	Ⅲ
Gmhdz25-Gmhdz36	3514	680/721 (94.3%)	695/721 (96.4%)	11/721 ( 1.5%)	Ⅳ
Gmhdz31-Gmhdz42	3563	696/752 (92.6%)	718/752 (95.5%)	5/752 ( 0.7%)	Ⅳ
Gmhdz49-Gmhdz73	3676	704/722 (97.5%)	709/722 (98.2%)	4/722 ( 0.6%)	Ⅳ
Gmhdz53-Gmhdz81	4025.5	786/827 (95.0%)	800/827 (96.7%)	12/827 ( 1.5%)	Ⅳ
Gmhdz48-Gmhdz54	2818.5	537/771 (69.6%)	641/771 (83.1%)	22/771 ( 2.9%)	Ⅳ
Gmhdz62-Gmhdz63	3553.5	702/786 (89.3%)	723/786 (92.0%)	30/786 ( 3.8%)	Ⅳ
Gmhdz7-Gmhdz56	3641	702/735 (95.5%)	712/735 (96.9%)	7/735 ( 1.0%)	Ⅳ
Gmhdz12-Gmhdz33	4050	799/839 (95.2%)	808/839 (96.3%)	14/839 ( 1.7%)	Ⅳ
