# Supplementary material for: Genome-Wide Analysis of Soybean HD-Zip Gene Family and Expression Profiling under Salinity and Drought Treatments
Source: PLoS One. 2014 Feb 3;9(2):e87156. doi: 10.1371/journal.pone.0087156 (PMC3911943; doi:10.1371/journal.pone.0087156)
Supplement: Table S4 — The probes and microarray data of soybean HD-ZIP genes. (XLS) [file pone.0087156.s006.xls]

## Sheet: HD-Zip genes probes
Table S4. Probes of soybean HD-Zip genes
Name	Sequenced ID	Probe ID
Gmhdz1	Glyma0041s0035	No probe set
Gmhdz2	Glyma01g04890	Gma.8501.1.S1_at
Gmhdz3	Glyma01g05230	Gma.9506.1.S1_at
Gmhdz4	Glyma01g38390	No probe set
Gmhdz5	Glyma01g40450	Gma.15184.1.S1_at
Gmhdz6	Glyma01g41581	Gma.2047.1.S1_at
Gmhdz7	Glyma01g45070	GmaAffx.71745.1.S1_at
Gmhdz8	Glyma02g02290	Gma.9506.1.S1_at
Gmhdz9	Glyma02g02630	Gma.8501.1.S1_at
Gmhdz10	Glyma02g06560	No probe set
Gmhdz11	Glyma02g28860	GmaAffx.88070.1.A1_at
Gmhdz12	Glyma03g01860	No probe set
Gmhdz13	Glyma03g26701	GmaAffx.20309.2.S1_at
Gmhdz14	Glyma03g30200	GmaAffx.10078.1.S1_at
Gmhdz15	Glyma03g34710	GmaAffx.34008.1.A1_at
Gmhdz16	Glyma04g05200	No probe set
Gmhdz17	Glyma04g09000	GmaAffx.50396.1.S1_at
Gmhdz18	Glyma04g34341	Gma.3165.1.S1_at
Gmhdz19	Glyma04g40960	GmaAffx.82034.1.S1_at
Gmhdz20	Glyma05g01390	Gma.17680.1.S1_at
Gmhdz21	Glyma05g04990	Gma.16641.2.S1_at
Gmhdz22	Glyma05g23150	Gma.1929.1.S1_at
Gmhdz23	Glyma05g30000	GmaAffx.41136.1.S1_at
Gmhdz24	Glyma05g30940	Gma.6451.1.S1_at
Gmhdz25	Glyma05g33520	GmaAffx.83974.1.S1_at
Gmhdz26	Glyma06g09100	GmaAffx.50396.1.S1_at
Gmhdz27	Glyma06g13890	GmaAffx.82034.1.S1_at
Gmhdz28	Glyma06g20230	Gma.3165.1.S1_at
Gmhdz29	Glyma07g01940	GmaAffx.93200.1.S1_s_at
Gmhdz30	Glyma07g01950	GmaAffx.54194.1.S1_at
Gmhdz31	Glyma07g02220	GmaAffx.54194.1.S1_at
Gmhdz32	Glyma07g05800	GmaAffx.1785.1.S1_at
Gmhdz33	Glyma07g08340	Gma.9275.1.S1_at
Gmhdz34	Glyma07g14270	GmaAffx.20309.2.S1_at
Gmhdz35	Glyma07g34230	No probe set
Gmhdz36	Glyma08g06190	GmaAffx.83974.1.S1_at
Gmhdz37	Glyma08g13110	GmaAffx.41136.1.S1_at
Gmhdz38	Glyma08g14130	Gma.6451.1.S1_at
Gmhdz39	Glyma08g15771	GmaAffx.60057.1.S1_at
Gmhdz40	Glyma08g21610	Gma.7462.1.A1_at
Gmhdz41	Glyma08g21620	Gma.7462.1.A1_at
Gmhdz42	Glyma08g21890	GmaAffx.54194.1.S1_at
Gmhdz43	Glyma08g40705	No probe set
Gmhdz44	Glyma08g40970	Gma.4415.1.S1_at
Gmhdz45	Glyma09g02750	Gma.2140.1.S1_at
Gmhdz46	Glyma09g07051	GmaAffx.83609.1.S1_at
Gmhdz47	Glyma09g16790	GmaAffx.88070.1.A1_at
Gmhdz48	Glyma09g26600	No probe set
Gmhdz49	Glyma09g29810	No probe set
Gmhdz50	Glyma09g34061	GmaAffx.42464.1.S1_at
Gmhdz51	Glyma09g37410	GmaAffx.86848.1.S1_at
Gmhdz52	Glyma09g37680	No probe set
Gmhdz53	Glyma09g40130	No probe set
Gmhdz54	Glyma10g38280	Gma.13007.1.A1_at
Gmhdz55	Glyma10g39720	No probe set
Gmhdz56	Glyma11g00570	GmaAffx.71745.1.S1_at
Gmhdz57	Glyma11g03850	Affx.63603.2.S1_at
Gmhdz58	Glyma11g04840	Gma.15184.1.S1_at
Gmhdz59	Glyma11g20520	GmaAffx.36098.1.S1_at
Gmhdz60	Glyma11g37920	No probe set
Gmhdz61	Glyma12g08080	GmaAffx.36098.1.S1_at
Gmhdz62	Glyma12g10710	GmaAffx.75004.1.S1_at
Gmhdz63	Glyma12g32050	GmaAffx.59986.2.S1_at
Gmhdz64	Glyma13g00310	GmaAffx.68105.1.S1_at
Gmhdz65	Glyma13g05270	GmaAffx.86288.1.S1_at
Gmhdz66	Glyma13g23890	GmaAffx.86258.2.S1_at
Gmhdz67	Glyma14g10370	No probe set
Gmhdz68	Glyma15g01960	GmaAffx.15861.1.S1_at
Gmhdz69	Glyma15g13640	GmaAffx.44259.1.S1_at
Gmhdz70	Glyma15g18320	GmaAffx.83609.1.S1_at.
Gmhdz71	Glyma15g42380	GmaAffx.92696.1.S1_s_at
Gmhdz72	Glyma16g02390	GmaAffx.1785.1.S1_at
Gmhdz73	Glyma16g34350	No probe set
Gmhdz74	Glyma17g06380	GmaAffx.68105.1.S1_at
Gmhdz75	Glyma17g10490	GmaAffx.91312.1.S1_s_at
Gmhdz76	Glyma17g15380	Gma.2920.1.S1_at
Gmhdz77	Glyma17g16930	Gma.1929.1.S1_at
Gmhdz78	Glyma18g01830	Gma.3154.1.S1_at
Gmhdz79	Glyma18g15970	Gma.4415.1.S1_at
Gmhdz80	Glyma18g16390	No probe set
Gmhdz81	Glyma18g45970	No probe set
Gmhdz82	Glyma18g48880	GmaAffx.79101.1.S1_at
Gmhdz83	Glyma18g49290	GmaAffx.86848.1.S1_at
Gmhdz84	Glyma19g01300	Gma.17923.1.S1_at
Gmhdz85	Glyma19g02490	GmaAffx.86288.1.S1_at
Gmhdz86	Glyma19g33100	GmaAffx.10078.1.S1_at
Gmhdz87	Glyma19g37380	No probe set
Gmhdz88	Glyma20g01770	Gma.3436.1.S1_at

## Sheet: data for drought
Soybean microarray data from GSE40627
Name	water	drought
Gmhdz2	-0.0191568	0.0115102
Gmhdz3	0.851658	-0.708212
Gmhdz5	0.0296932	-0.0972685
Gmhdz7	-0.237389	0.126254
Gmhdz8	0.752831	-0.844902
Gmhdz9	-0.219162	0.285968
Gmhdz11	0.518135	-0.536002
Gmhdz14	0.110267	-0.177525
Gmhdz15	0.10044	0.0338809
Gmhdz17	-0.599651	0.378858
Gmhdz19	-0.807678	0.88676
Gmhdz20	-0.0776331	0.0746431
Gmhdz21	0.129255	-0.486547
Gmhdz22	-0.913224	0.389055
Gmhdz23	0.195346	-0.0550884
Gmhdz24	0.707069	-0.951471
Gmhdz25	-0.0512988	0.0349876
Gmhdz26	-0.124751	0.325125
Gmhdz27	-0.490662	0.391191
Gmhdz28	0.153743	-0.198724
Gmhdz30	-0.413983	0.265025
Gmhdz31	0.507737	-0.336185
Gmhdz32	-1.62107	1.61843
Gmhdz33	0.379123	-0.363674
Gmhdz36	0.0681178	-0.0268013
Gmhdz38	1.08661	-1.39063
Gmhdz42	0.446424	-0.220778
Gmhdz44	0.864728	-0.765543
Gmhdz45	0.156699	-0.0921442
Gmhdz47	0.813508	-0.602171
Gmhdz51	0.290565	-0.0506575
Gmhdz54	0.546237	-0.47536
Gmhdz56	0.0189335	-0.119132
Gmhdz57	0.948304	-0.942488
Gmhdz58	0.62805	-0.669984
Gmhdz59	-0.250499	0.0989776
Gmhdz61	-0.0539119	-0.0241333
Gmhdz62	0.0736228	-0.183697
Gmhdz63	0.725576	-0.637699
Gmhdz64	0.0601796	-0.0147283
Gmhdz65	0.111014	-0.123383
Gmhdz66	0.441014	-0.452028
Gmhdz68	0.171097	-0.234257
Gmhdz69	-0.113845	0.0738446
Gmhdz70	0.425745	-0.542717
Gmhdz71	0.00513236	-0.0082531
Gmhdz72	-2.53364	2.8836
Gmhdz74	1.17246	-0.587514
Gmhdz75	-0.414178	0.258866
Gmhdz76	0.207591	-0.315732
Gmhdz77	-0.481117	0.430888
Gmhdz78	2.14835	-2.2821
Gmhdz79	0.287981	-0.332958
Gmhdz82	0.735071	-0.63508
Gmhdz83	0.183909	-0.170244
Gmhdz84	0.334463	-0.449433
Gmhdz85	0.0816402	-0.0784928
Gmhdz86	0.0746996	-0.0156618
Gmhdz88	0.491201	-0.445751

## Sheet: data for salinity
Soybean microarray data from GSE41125
Name	saility	mock
Gmhdz2	10.7289	9.90277
Gmhdz3	10.7219	11.5516
Gmhdz5	10.1358	10.3746
Gmhdz7	5.95552	6.99665
Gmhdz8	10.7219	11.5516
Gmhdz9	10.7289	9.90277
Gmhdz11	7.20229	7.99302
Gmhdz14	6.53351	6.30209
Gmhdz15	4.82507	5.58447
Gmhdz17	10.2863	10.9658
Gmhdz19	11.1975	10.118
Gmhdz20	11.9891	11.4931
Gmhdz21	7.80252	7.84625
Gmhdz22	11.1798	11.2291
Gmhdz23	6.14951	6.42671
Gmhdz24	11.5197	10.919
Gmhdz25	4.42229	5.09429
Gmhdz26	10.2863	10.9658
Gmhdz27	11.1975	10.118
Gmhdz28	10.8785	11.1809
Gmhdz30	4.75831	5.56488
Gmhdz31	4.75831	5.56488
Gmhdz32	12.1138	7.89353
Gmhdz33	9.62857	9.81001
Gmhdz36	4.42229	5.09429
Gmhdz38	11.5197	10.919
Gmhdz42	4.75831	5.56488
Gmhdz44	10.1489	10.6255
Gmhdz45	9.80593	10.5813
Gmhdz47	7.20229	7.99302
Gmhdz51	6.70082	6.67217
Gmhdz54	8.02943	8.84087
Gmhdz56	5.95552	6.99665
Gmhdz57	7.78461	8.13058
Gmhdz58	10.1358	10.3746
Gmhdz59	8.15689	8.04404
Gmhdz61	8.15689	8.04404
Gmhdz62	6.89616	7.92979
Gmhdz63	7.56836	8.64831
Gmhdz64	6.92235	7.27282
Gmhdz65	6.77699	7.81845
Gmhdz66	4.78247	6.18996
Gmhdz68	5.99223	6.80932
Gmhdz69	8.20278	8.78004
Gmhdz70	5.27078	5.12502
Gmhdz71	8.17461	7.52655
Gmhdz72	12.1138	7.89353
Gmhdz74	6.92235	7.27282
Gmhdz75	11.4607	11.1283
Gmhdz76	9.27735	9.37917
Gmhdz77	11.1798	11.2291
Gmhdz78	12.6185	13.3491
Gmhdz79	10.1489	10.6255
Gmhdz82	2.8137	4.70409
Gmhdz83	6.70082	6.67217
Gmhdz84	11.9198	12.1737
Gmhdz85	6.77699	7.81845
Gmhdz86	6.53351	6.30209
Gmhdz88	6.08486	6.24783
