# Supplementary material for: Genome-Wide Analysis of Soybean HD-Zip Gene Family and Expression Profiling under Salinity and Drought Treatments
Source: PLoS One. 2014 Feb 3;9(2):e87156. doi: 10.1371/journal.pone.0087156 (PMC3911943; doi:10.1371/journal.pone.0087156)
Supplement: Table S5 — The transcriptions of soybean HD-Zip genes through RNA-seq analysis. (XLS) [file pone.0087156.s007.xls]

## Sheet: Sheet1
Table S5. The transcriptions of soybean HD-Zip genes through RNA-seq analysis.
Name	young_leaf	flower	one cm pod	pod shell 10DAF	pod shell 14DAF	seed 10DAF	seed 14DAF	seed 21DAF	seed 25DAF	seed 28DAF	seed 35DAF	seed 42DAF	root	nodule
Gmhdz2	21	110	52	59	48	14	17	1	15	11	28	15	68	8
Gmhdz3	24	81	97	82	23	1	0	0	3	3	6	4	79	8
Gmhdz4	0	77	20	34	2	28	12	9	28	15	20	0	10	1
Gmhdz5	9	39	49	49	27	70	51	36	38	55	42	30	93	5
Gmhdz7	91	115	37	26	7	10	12	8	8	5	12	8	0	0
Gmhdz8	32	103	58	73	80	4	1	2	14	9	25	16	113	6
Gmhdz9	10	131	69	63	26	75	41	5	33	25	47	34	55	18
Gmhdz10	0	19	13	5	2	7	3	0	2	6	5	2	0	0
Gmhdz11	49	10	26	21	7	11	15	5	26	15	29	6	10	3
Gmhdz12	259	143	174	146	75	98	86	75	122	86	60	32	6	0
Gmhdz14	13	1	8	2	0	0	1	0	2	3	4	7	41	0
Gmhdz15	6	16	2	2	0	0	3	2	0	0	0	0	0	0
Gmhdz16	0	18	0	0	0	0	0	0	0	0	0	0	13	10
Gmhdz17	121	48	100	133	74	83	47	10	32	11	37	9	163	8
Gmhdz19	6	435	44	30	31	2	3	1	3	6	8	2	13	2
Gmhdz20	316	217	168	221	195	41	90	58	215	130	168	89	1286	114
Gmhdz21	81	128	94	81	14	4	8	3	11	6	14	2	85	19
Gmhdz22	31	77	46	82	36	33	73	32	69	65	52	33	71	39
Gmhdz23	108	75	81	96	74	70	85	34	56	28	55	11	35	16
Gmhdz24	301	376	262	295	100	154	101	27	115	86	236	174	1609	1115
Gmhdz25	0	9	3	1	0	0	1	0	0	0	0	0	0	3
Gmhdz26	210	29	102	152	134	48	49	23	86	29	51	21	227	8
Gmhdz27	1	183	8	6	7	1	2	0	0	0	2	0	10	3
Gmhdz28	86	253	238	254	364	33	52	30	118	59	118	59	568	163
Gmhdz29	143	59	154	126	91	110	105	36	68	27	53	15	115	27
Gmhdz30	60	35	41	47	31	24	24	16	23	16	30	13	67	40
Gmhdz31	195	44	23	33	10	4	4	2	16	3	20	10	20	3
Gmhdz32	0	14	1	7	1	0	0	0	0	0	0	0	5	2
Gmhdz33	183	141	251	186	93	34	49	33	56	35	53	22	5	11
Gmhdz34	56	47	47	60	29	57	115	34	45	31	57	21	32	26
Gmhdz35	4	10	4	2	2	11	22	3	6	3	7	0	11	4
Gmhdz36	0	56	13	17	1	0	1	0	0	0	0	0	0	0
Gmhdz37	129	37	77	60	64	25	47	28	39	17	26	5	30	7
Gmhdz38	1360	1331	1463	1584	663	542	414	181	572	317	769	432	2467	905
Gmhdz40	98	58	162	128	61	67	92	45	49	28	25	15	81	24
Gmhdz41	32	20	42	50	35	15	28	12	21	15	11	11	52	18
Gmhdz42	107	37	50	55	45	19	18	5	5	8	4	5	1	0
Gmhdz44	67	57	87	100	70	6	22	3	34	16	59	24	64	34
Gmhdz45	341	122	205	197	98	49	59	33	53	42	62	19	217	6
Gmhdz47	83	50	121	129	65	34	22	15	20	11	14	3	43	2
Gmhdz48	7	10	14	7	8	23	21	6	17	4	7	2	1	0
Gmhdz49	10	31	33	25	17	24	35	27	23	17	11	3	0	0
Gmhdz51	1	10	9	9	17	6	5	0	5	1	0	0	14	0
Gmhdz52	24	16	16	16	9	3	8	5	27	18	31	29	5	25
Gmhdz53	185	112	118	126	79	94	50	23	38	23	40	18	7	0
Gmhdz54	210	188	105	121	42	25	48	25	46	45	15	4	15	1
Gmhdz55	5	27	8	1	0	40	59	20	42	17	35	23	0	0
Gmhdz56	0	95	20	11	1	23	18	7	4	5	1	0	0	0
Gmhdz57	100	69	68	55	20	102	69	24	55	32	62	48	170	324
Gmhdz58	7	16	33	56	32	49	37	13	20	13	13	9	89	13
Gmhdz59	358	129	342	401	260	86	100	57	98	68	121	69	198	59
Gmhdz60	265	413	160	170	126	76	50	17	22	12	65	46	1230	241
Gmhdz61	253	156	304	337	189	60	83	40	83	39	88	20	143	107
Gmhdz62	190	91	96	68	29	134	121	66	114	70	61	21	0	0
Gmhdz63	192	87	67	59	13	54	60	48	91	47	50	23	0	0
Gmhdz64	2	10	2	1	0	1	0	0	0	0	0	0	9	0
Gmhdz65	4	60	12	5	3	2	0	1	15	5	19	13	66	1
Gmhdz66	41	56	44	49	37	2	2	0	11	9	23	25	369	68
Gmhdz67	0	4	0	1	0	1	1	0	0	0	0	0	4	100
Gmhdz68	49	38	44	39	12	44	26	8	17	5	5	2	16	2
Gmhdz69	245	86	190	231	100	40	40	25	67	28	53	25	64	9
Gmhdz70	2	19	6	1	0	14	12	5	10	8	12	2	5	0
Gmhdz71	15	41	12	8	3	8	13	2	4	7	7	2	55	2
Gmhdz72	0	8	2	4	0	0	0	1	0	1	2	0	2	0
Gmhdz73	24	92	120	77	27	82	94	58	38	32	31	1	0	5
Gmhdz74	2	5	4	3	1	1	0	0	0	0	0	0	13	0
Gmhdz75	246	289	213	264	167	23	44	48	107	72	85	37	802	201
Gmhdz76	143	498	183	169	38	21	33	18	74	43	54	22	157	21
Gmhdz77	64	194	126	198	171	156	158	58	137	117	161	143	260	165
Gmhdz78	655	580	555	610	368	140	91	38	82	31	114	85	1023	629
Gmhdz79	44	110	110	95	71	11	8	8	11	13	29	16	18	14
Gmhdz80	0	0	0	0	0	1	2	2	7	8	10	4	0	0
Gmhdz81	199	304	116	113	65	40	32	14	21	12	14	9	14	0
Gmhdz82	78	20	40	36	10	8	11	9	15	16	21	15	7	8
Gmhdz83	0	17	68	76	126	12	3	2	3	5	7	7	37	2
Gmhdz84	135	250	169	186	172	47	100	27	96	109	205	127	1446	461
Gmhdz85	1	114	33	25	10	17	10	1	5	4	20	20	125	0
Gmhdz86	30	12	72	69	25	4	7	7	40	10	5	3	11	1
Gmhdz87	12	11	3	1	1	0	1	0	0	1	0	0	0	0
Gmhdz88	4	14	8	3	5	0	3	2	1	0	1	0	20	1
