# Supplementary material for: Genome-Wide Analysis of Soybean HD-Zip Gene Family and Expression Profiling under Salinity and Drought Treatments
Source: PLoS One. 2014 Feb 3;9(2):e87156. doi: 10.1371/journal.pone.0087156 (PMC3911943; doi:10.1371/journal.pone.0087156)
Supplement: Table S6 — A list of primer sequences of the 12 selected HD-ZIP genes for qRT-PCR analysis. (XLS) [file pone.0087156.s008.xls]

## Sheet: Sheet1
Table S6. Primer sequences of 12 selected Soybean HD-ZIP for RT-qPCR analysis
Gene	Orientation	Primer Sequence (5'->3')	Length	Tm	GC%	Product length
Gmhdz2	Forward	TGGGACCAAAGTGTTGTCACCA	22	62.28	50	138
	Reverse	GAATCAGCAGGCTCCACGAATG	22	61.88	54.55
Gmhdz9	Forward	AAAGACTATGGCGTGTTGAAAGC	23	60.06	43.48	390
	Reverse	CTCCACGAATGAAGTGCAATGTG	23	60.67	47.83
Gmhdz19	Forward	GTGAAACCGTGAGAAGGTAGGAAGG	25	63.03	52	129
	Reverse	TCTTGACATGCCTCCAACAAAT	22	58.5	40.91
Gmhdz20	Forward	TTCTTCGCACCCAACAACCCTC	22	63.28	54.55	100
	Reverse	CTCATCATGGATCTCGAACCGA	22	59.71	50
Gmhdz24	Forward	GTTCGGATACACTGGGTGCTCT	22	62.05	54.55	171
	Reverse	CGTTTAGTCGTCGTTTCTTCTCA	23	59.03	43.48
Gmhdz27	Forward	TCAAATGATGAGGGTTTGGAGG	22	58.3	45.45	110
	Reverse	AGAAGTTGGTGTCCTTTGTCCT	22	59.49	45.45
Gmhdz32	Forward	ACTTATTCAGCAGGTGTAGAGGC	23	60.12	47.83	302
	Reverse	CGGGAAGCCAAACTGTTGTAAT	22	59.44	45.45
Gmhdz38	Forward	AGGGAGTTTCAGTCCATGCTGG	22	62.28	54.55	322
	Reverse	CGTGGTCTTGTTGGAGGGTGTC	22	63.31	59.09
Gmhdz51	Forward	GCTGTAAAAAGTAGGGATTGGTG	23	57.69	43.48	207
	Reverse	GAGTTGTGTTATGCTGGTGGGGT	23	62.95	52.17
Gmhdz72	Forward	AGAACAAGAGGGCTAGATGGAA	22	58.55	45.45	278
	Reverse	CAATGATGATGGGCTTGGCTTT	22	59.83	45.45
Gmhdz75	Forward	TCTTCCTCTCTGCTCCTTCAAT	22	58.55	45.45	83
	Reverse	GTTACACCCCTTCCCTCCTTCT	22	61.1	54.55
Gmhdz83	Forward	GCGAAACAGTGAGAGAGATAGAGAC	25	60.73	48	107
	Reverse	GTGAAACCGTGAGAAGGTAGGAAGG	25	63.03	52
